# Supplementary material for: Accelerating Leigh syndrome drug discovery through deep learning screening in brain organoids
Source: Nat Commun. 2026 Apr 20;17:3570. doi: 10.1038/s41467-026-71391-2 (PMC13096141; doi:10.1038/s41467-026-71391-2)
Supplement: Supplementary file 3 — Supplementary Data 1 [file 41467_2026_71391_MOESM3_ESM.xlsx]

## Sheet: DPtest_bulk_DETF_info_SO_GNN_cl
ID	DataType	Compounds	species	Initial celltype	Time	PMID exp.	GEO accession	PMID drug	DETF_file
46	bulk	5z-7-oxozeaenol	mouse	Palatal mesenchymal cell	1h	23546880	GSE45491	23546880	DETF_GSE45491_5Z-7-Oxozeaenol_tgfb2_1h_2h.txt
119	bulk	auranofin;bcnu	mouse	Adipocyte	2h;2h	29379070	GSE106324	29379070	DETF_GSE106324_aranufin_bcnu_2h_2h.txt
120	bulk	auranofin;bcnu	mouse	Adipocyte	4h;4h	29379070	GSE106324	29379070	DETF_GSE106324_aranufin_bcnu_4h_4h.txt
24160	bulk	auranofin;bcnu	mouse	Adipocyte	24h;24h	29379070	GSE106324	29379070	DETF_GSE106324_auranofin AF_BCNU_24h_24h_1uM_100uM.txt
435	bulk	estradiol	human	HUVEC	1h	-	GSE1486	-	DETF_GSE1486_estradiol_lps_1h_4h.txt
522	bulk	hydrocortisone	human	HUVEC	1h	-	GSE1486	-	DETF_GSE1486_hydrocortisone_lps_1h_4h.txt
856	bulk	lps;prostaglandin e2	mouse	BMDM	1h;1h	23241891	GSE41833	23241891	DETF_GSE41833_LPS_PGE_1h_1h.txt
866	bulk	ltd4;thrombin	human	HUVEC	1h;1h	16606835	GSE3589	16606835	DETF_GSE3589_LTD4_thrombin_1h_1h.txt
993	bulk	muramyl	human	BMDM	0.5h	27211859	GSE75210	27211859	DETF_GSE75210_muramyl_LPS_0.5h_0.5h.txt
995	bulk	muramyl	human	BMDM	1h	27211859	GSE75210	27211859	DETF_GSE75210_muramyl_LPS_1h_1h.txt
994	bulk	muramyl	human	BMDM	1.5h	27211859	GSE75210	27211859	DETF_GSE75210_muramyl_LPS_1.5h_1.5h.txt
1276	bulk	sb-431542	mouse	Palatal mesenchymal cell	1h	23546880	GSE45491	23546880	DETF_GSE45491_SB431542_tgfb2_1h_2h.txt
1355	bulk	5z-7-oxozeaenol	human	Gingival fibroblast	6h	25927238	GSE65069	25927238	DETF_GSE65069_tgfb1_5Z-7-Oxozeaenol_0.75h_6h.txt
6230	bulk	fluticasone propionate	human	Primary tracheal airway smooth muscle	8h	19059887	GSE13168	19059887	DETF_GSE13168_fluticasone propionate_EGF_IL1b_8h_8h_8h.txt
6231	bulk	fluticasone propionate	human	Primary tracheal airway smooth muscle	8h	19059887	GSE13168	19059887	DETF_GSE13168_fluticasone propionate_IL1b_8h_8h.txt
6232	bulk	t0901317;am580	human	Monocytes	8h;48h	23185273	GSE13407	23185273	DETF_GSE13407_t0901317_am580_48h_48h.txt
24168	bulk	t0901317;am580	human	Monocytes	48h	23185273	GSE13407	23185273	DETF_GSE13407_t0901317_am580_48h_48h.txt
6233	bulk	insulin	human	Adipocyte	2h	21655096	GSE24422	21655096	DETF_GSE24422_TNF_Insulin_24h_2h.txt
6234	bulk	insulin	human	Stromal	2h	21655096	GSE24422	21655096	DETF_GSE24422_TNF_Insulin_24h_2h.txt
24169	bulk	dexamethasone	human	Bronchial epithelial cells	24h	15985639	GSE1815	15985639	DETF_GSE1815_dexamethasone_IFNg_24h_24h_100nM_300 Units.txt
24175	bulk	Mometasone;Mifepristone	human	Lung fibroblasts	6h;6h	-	GSE30242	-	DETF_GSE30242_Mometasone_RU-486_6h_6h.txt
24181	bulk	SP600125;sb-203580;pd-98059	human	Epidermal keratinocytes	1h;1h;1h	18247374	GSE50591	18247374	DETF_GSE50591_JNK inhibitor SP600125_p38 inhibitor SB203580_ERK inhibitor PD98059_1h_1h_1h_5um_15um_50um.txt
24182	bulk	SP600125;sb-203580;pd-98059	human	Epidermal keratinocytes	24h;24h;24h	18247374	GSE50591	18247374	DETF_GSE50591_JNK inhibitor SP600125_p38 inhibitor SB203580_ERK inhibitor PD98059_24h_24h_24h_5um_15um_50um.txt
389	sc	chir99021;pd-0325901	mouse	ESC	168h;168h	28361918	GSE94579	18497825;27660325	target_TFs_pmESC2nmESC.txt
393	sc	chir99021;pd-0325901;ldn-193189;sb-431542;pifithrin-alpha;forskolin	human	HEF	168h;168h;168h;168h;168h;168h	31090537	GSE126042	26060345	target_TFs_HEF2GABN.txt
394	sc	sb-431542;ldn-193189;forskolin;dorsomorphin;rosiglitazone	human	HDF	168h;168h;168h;168h;168h	29391249	GSE109822	28655922	target_TFs_HDF2BAdi.txt
395	sc	chir99021;repsox;forskolin;valproic-acid;tranylcypromine;ttnpb;3-deazaneplanocin-a;fgf2;5-azacytidine;epz004777;am580;brdurd;pifithrin-alpha;pd-0325901;sb-431542	mouse	MEF_GSE114952.rds	168h;168h;168h;168h;168h;168h;168h;168h;168h;168h;168h;168h;168h;168h;168h	29937202	GSE114952	23868920	target_TFs_MEF2iPSC.txt
396	sc	chir99021;repsox;forskolin;valproic-acid;tranylcypromine;ttnpb;3-deazaneplanocin-a;fgf2;5-azacytidine;epz004777;am580;brdurd;pifithrin-alpha;pd-0325901;sb-431542	mouse	MEF_GSE103221.rds	168h;168h;168h;168h;168h;168h;168h;168h;168h;168h;168h;168h;168h;168h;168h	30772174	GSE103221	23868920	target_TFs_MEF2iPSC.txt
397	sc	chir99021;repsox;forskolin;valproic-acid;tranylcypromine;ttnpb;3-deazaneplanocin-a;fgf2;5-azacytidine;epz004777;am580;brdurd;pifithrin-alpha;pd-0325901;sb-431542	mouse	MEF_GSE67310.rds	168h;168h;168h;168h;168h;168h;168h;168h;168h;168h;168h;168h;168h;168h;168h	27281220	GSE67310	23868920	target_TFs_MEF2iPSC.txt
398	sc	nicotinamide;retinoic acid;egf;exendin 4	human	ctrMSC_GSE117837.rds	168h;168h;168h;168h	31068579	GSE117837	35802251	target_TFs_hMSC2beta.txt
399	sc	chir99021	human	hIPSC_scRNA_Sample1.rds	168h	34450037	GSE142572	34450037	target_TFs_hiPSC2PanPro.txt
400	sc	chir99021	human	hIPSC_scRNA_Sample2.rds	168h	34450037	GSE142572	34450037	target_TFs_hiPSC2PanPro.txt
406	sc	beta-glycerophosphate;ascorbic-acid;dexamethasone	human	ctrMSC_GSE117837.rds	168h;168h;168h	31068579	GSE117837	19137580	target_TFs_MSC2osteoblast.txt
408	sc	sag;dkk1	human	GSE114670.rds	168h;168h	29968757	GSE114670	29968757	target_TFs_hNES2hProgFPM.txt
390	sc	forskolin;isx-9;chir99021;i-bet151	mouse	MEF	168h;168h;168h	29937202	GSE114952	26253201	target_TFs_MEF2GABN1.txt
391	sc	forskolin;isx-9;chir99021;i-bet151	mouse	MEF	168h;168h;168h	30772174	GSE103221	26253201	target_TFs_MEF2GABN1.txt
392	sc	forskolin;isx-9;chir99021;i-bet151	mouse	MEF	168h;168h;168h	27281220	GSE67310	26253201	target_TFs_MEF2GABN1.txt
409	sc	valproic-acid;chir99021;repsox;tranylcypromine;oac2	mouse	MEF_GSE114952.rds	168h;168h;168h;168h;168h	29937202	GSE114952	20036631	target_TFs_MEF2astrocyte.txt
410	sc	valproic-acid;chir99021;repsox;tranylcypromine;oac2	mouse	MEF_GSE103221.rds	168h;168h;168h;168h;168h	30772174	GSE103221	20036631	target_TFs_MEF2astrocyte.txt
411	sc	valproic-acid;chir99021;repsox;tranylcypromine;oac2	mouse	MEF_GSE67310.rds	168h;168h;168h;168h;168h	27281220	GSE67310	20036631	target_TFs_MEF2astrocyte.txt
498	sc	NMDA;insulin	mouse	ActivatedMG_mmP60_control.rds	48h;48h	33004674	GSE135406	33004674	DEG_ActivatedMG_mmNMDA48FI.txt
499	sc	NMDA;insulin	mouse	Astrocytes_mmP60_control.rds	48h;48h	33004674	GSE135406	33004674	DEG_Astrocytes_mmNMDA48FI.txt
500	sc	NMDA;insulin	mouse	Cones_mmP60_control.rds	48h;48h	33004674	GSE135406	33004674	DEG_Cones_mmNMDA48FI.txt
501	sc	NMDA;insulin	mouse	GABAergicAC_mmP60_control.rds	48h;48h	33004674	GSE135406	33004674	DEG_GABAergicAC_mmNMDA48FI.txt
504	sc	NMDA;insulin	mouse	Microglia_mmP60_control.rds	48h;48h	33004674	GSE135406	33004674	DEG_Microglia_mmNMDA48FI.txt
506	sc	NMDA;insulin	mouse	ONconeBC_mmP60_control.rds	48h;48h	33004674	GSE135406	33004674	DEG_ONconeBC_mmNMDA48FI.txt
510	sc	NMDA;insulin	mouse	Rods_mmP60_control.rds	48h;48h	33004674	GSE135406	33004674	DEG_Rods_mmNMDA48FI.txt
