# Supplementary material for: Accelerating Leigh syndrome drug discovery through deep learning screening in brain organoids
Source: Nat Commun. 2026 Apr 20;17:3570. doi: 10.1038/s41467-026-71391-2 (PMC13096141; doi:10.1038/s41467-026-71391-2)
Supplement: Supplementary file 4 — Supplementary Data 2 [file 41467_2026_71391_MOESM4_ESM.xlsx]

## Sheet: cluster 0
p_val	avg_log2FC	pct.1	pct.2	p_val_adj	cluster	gene
0	3.70955	0.668	0.07	0	0	PBK
0	3.59679	0.441	0.041	0	0	E2F2
0	3.14937	0.729	0.127	0	0	MKI67
0	2.96064	0.461	0.074	0	0	GTSE1
0	2.89816	0.532	0.127	0	0	HIST1H2AH
0	2.86163	0.478	0.083	0	0	CEP55
0	2.84628	0.262	0.045	0	0	CCNE2
0	2.82861	0.673	0.141	0	0	TOP2A
0	2.82489	0.34	0.055	0	0	ASPM
0	2.81035	0.628	0.179	0	0	HIST1H1B
0	2.79799	0.646	0.125	0	0	GLB1L2
0	2.76307	0.435	0.073	0	0	KIF18B
0	2.75483	0.58	0.12	0	0	PRC1
0	2.74261	0.348	0.058	0	0	KNL1
0	2.69433	0.267	0.042	0	0	FZD10
0	2.63749	0.54	0.12	0	0	SAPCD2
0	2.60927	0.456	0.086	0	0	ESPL1
0	2.60841	0.937	0.269	0	0	UHRF1
0	2.60252	0.306	0.055	0	0	CKAP2L
0	2.60067	0.387	0.073	0	0	RTKN2
0	2.59541	0.773	0.204	0	0	DEPRECATED-ENSG00000188486
0	2.58307	0.641	0.137	0	0	KIF11
0	2.56097	0.576	0.116	0	0	KIFC1
0	2.55366	0.504	0.098	0	0	NUF2
0	2.54779	0.349	0.07	0	0	NEK2
0	2.52894	0.554	0.103	0	0	MT2A
0	2.52116	0.35	0.071	0	0	TROAP
0	2.50654	0.495	0.103	0	0	KIF23
0	2.50513	0.816	0.202	0	0	BIRC5
0	2.50245	0.272	0.055	0	0	CDCA3
0	2.49774	0.832	0.225	0	0	CENPF
0	2.49437	0.323	0.065	0	0	CENPA
0	2.47646	0.741	0.201	0	0	TPX2
0	2.46855	0.649	0.143	0	0	CDK1
0	2.4505	0.442	0.089	0	0	KIF4A
0	2.44383	0.437	0.087	0	0	SPC24
0	2.43786	0.611	0.132	0	0	AURKB
0	2.42541	0.468	0.102	0	0	ARHGAP11A
0	2.42379	0.492	0.111	0	0	CDCA8
0	2.41919	0.562	0.116	0	0	SPC25
0	2.40332	0.706	0.163	0	0	FOXM1
0	2.4002	0.454	0.088	0	0	LGR5
0	2.39539	0.766	0.592	0	0	HIST1H1C
0	2.39502	0.564	0.136	0	0	DEPRECATED-ENSG00000117399
0	2.39206	0.598	0.149	0	0	CDC20
0	2.3687	0.689	0.209	0	0	CCNB1
0	2.34522	0.591	0.132	0	0	CDCA5
0	2.34027	0.263	0.053	0	0	PLK4
0	2.34022	0.477	0.124	0	0	UBE2C
0	2.33641	0.404	0.086	0	0	BACE2

## Sheet: cluster 1
p_val	avg_log2FC	pct.1	pct.2	p_val_adj	cluster	gene
0	4.74743	0.574	0.024	0	1	ISLR2
0	4.36498	0.581	0.046	0	1	MAP1LC3A
0	3.58978	0.974	0.347	0	1	NEFM
0	3.51927	0.319	0.037	0	1	HPCA
0	3.39181	0.516	0.059	0	1	ACHE
0	3.35314	0.985	0.433	0	1	NEFL
0	3.26699	0.25	0.024	0	1	SLC6A17
0	3.18267	0.334	0.04	0	1	INSYN2A
0	3.16627	0.752	0.116	0	1	PTPRN
0	3.12918	0.661	0.103	0	1	CCSER1
0	3.12579	0.483	0.085	0	1	CDH7
0	3.11917	0.579	0.074	0	1	CDK5R2
0	3.11291	0.261	0.044	0	1	FABP3
0	3.09145	0.43	0.055	0	1	IGLON5
0	3.06325	0.379	0.048	0	1	ST8SIA3
0	3.04407	0.379	0.049	0	1	DYNC1I1
0	3.04008	0.402	0.051	0	1	LY6H
0	3.03199	0.537	0.098	0	1	ONECUT2
0	2.9905	0.441	0.07	0	1	POU2F2
0	2.9739	0.438	0.051	0	1	CNTN1
0	2.96791	0.683	0.129	0	1	LGI2
0	2.93964	0.387	0.064	0	1	CDH8
0	2.89751	0.284	0.036	0	1	TMEM74B
0	2.89426	0.815	0.185	0	1	PCDHGA3
0	2.89075	0.276	0.042	0	1	EPHA8
0	2.87738	0.381	0.052	0	1	AMER3
0	2.86724	0.394	0.062	0	1	LHX5
0	2.85965	0.708	0.108	0	1	TTC9B
0	2.83447	0.926	0.219	0	1	GNG3
0	2.80476	0.9	0.266	0	1	SYT4
0	2.80373	0.917	0.262	0	1	RAB3A
0	2.78016	0.627	0.129	0	1	SYT7
0	2.75314	0.252	0.035	0	1	EPHA10
0	2.7531	0.259	0.045	0	1	DDN
0	2.75284	0.979	0.237	0	1	NSG2
0	2.7238	0.29	0.047	0	1	FAM131C
0	2.72207	0.672	0.118	0	1	SFXN3
0	2.7143	0.612	0.134	0	1	NRG1
0	2.71201	0.908	0.254	0	1	SYT1
0	2.68106	0.814	0.209	0	1	UNC13A
0	2.68072	0.776	0.184	0	1	CHGA
0	2.67754	0.409	0.073	0	1	KLRD1
0	2.63227	0.848	0.198	0	1	CHGB
0	2.62511	0.847	0.181	0	1	OLFM2
0	2.61167	0.338	0.056	0	1	DLGAP3
0	2.60344	0.366	0.062	0	1	GAD1
0	2.59813	0.831	0.195	0	1	GDAP1L1
0	2.59519	0.327	0.06	0	1	GRIA4
0	2.59185	0.713	0.152	0	1	DEPRECATED-ENSG00000067715
0	2.59133	0.706	0.133	0	1	SCN3B

## Sheet: cluster 2
p_val	avg_log2FC	pct.1	pct.2	p_val_adj	cluster	gene
0	7.57189	0.768	0.023	0	2	OLFML3
0	7.42571	0.411	0.006	0	2	L1TD1
0	7.06518	0.378	0.01	0	2	ITM2A
0	6.80094	0.578	0.011	0	2	OTX2
0	6.51312	0.537	0.008	0	2	DAZL
0	6.40399	0.368	0.013	0	2	SNAI2
0	6.21394	0.919	0.086	0	2	LIN28A
0	6.13089	0.418	0.01	0	2	ANO4
0	6.02154	0.786	0.04	0	2	VGLL3
0	5.97667	0.257	0.004	0	2	TENT5B
0	5.9168	0.345	0.008	0	2	COL14A1
0	5.86243	0.765	0.045	0	2	FST
0	5.79556	0.276	0.007	0	2	PHOX2A
0	5.79112	0.328	0.007	0	2	TAL1
0	5.72533	0.512	0.014	0	2	ZIC3
0	5.71053	0.423	0.015	0	2	CLDN6
0	5.69548	0.688	0.024	0	2	LSR
0	5.59364	0.635	0.031	0	2	APOE
0	5.56713	0.545	0.018	0	2	APELA
0	5.45991	0.292	0.009	0	2	SHE
0	5.28222	0.323	0.01	0	2	FAM83H
0	5.20768	0.26	0.008	0	2	MSC
0	5.17731	0.267	0.007	0	2	TRABD2A
0	5.07202	0.705	0.039	0	2	TRIM22
0	4.89706	0.773	0.049	0	2	DPPA4
0	4.87376	0.85	0.062	0	2	FXYD5
0	4.85814	0.999	0.244	0	2	POU5F1
0	4.85172	0.276	0.025	0	2	ARFGEF3
0	4.81142	0.84	0.098	0	2	NR6A1
0	4.76273	0.36	0.017	0	2	COLEC12
0	4.74255	0.795	0.07	0	2	RBPMS
0	4.70137	0.985	0.201	0	2	KLF4
0	4.65487	0.524	0.05	0	2	SHISA3
0	4.57869	0.694	0.049	0	2	OSBPL10
0	4.56719	0.929	0.198	0	2	LITAF
0	4.43768	0.607	0.038	0	2	DEPRECATED-ENSG00000121570
0	4.39853	0.691	0.067	0	2	TPM2
0	4.38171	0.252	0.013	0	2	PAPSS2
0	4.29613	0.824	0.263	0	2	PODXL
0	4.1414	0.602	0.045	0	2	RBMS1
0	4.12735	0.886	0.242	0	2	DNMT3B
0	4.09103	0.416	0.032	0	2	KCNG3
0	4.06828	0.569	0.045	0	2	BEND4
0	4.01826	0.744	0.098	0	2	ZIC2
0	3.97915	0.899	0.211	0	2	TRIM71
0	3.89638	0.667	0.109	0	2	FN1
0	3.87028	0.82	0.127	0	2	ARMT1
0	3.8507	0.598	0.075	0	2	B3GNT2
0	3.80322	0.563	0.072	0	2	BCL6
0	3.75095	0.626	0.188	0	2	GJA1

## Sheet: cluster 3
p_val	avg_log2FC	pct.1	pct.2	p_val_adj	cluster	gene
0	5.49099	0.331	0.01	0	3	KCNC3
0	4.44139	0.436	0.043	0	3	MAB21L2
0	4.34239	0.295	0.036	0	3	RELN
0	4.10347	0.334	0.023	0	3	TCEAL2
0	4.10197	0.545	0.05	0	3	MAGI2
0	4.0013	0.577	0.057	0	3	CADM3
0	3.78476	0.56	0.067	0	3	GRIA2
0	3.73905	0.967	0.182	0	3	RTN1
0	3.72923	0.323	0.038	0	3	CHL1
0	3.68647	0.296	0.033	0	3	FUT9
0	3.66455	0.324	0.042	0	3	NEGR1
0	3.50323	0.959	0.2	0	3	NRXN1
0	3.44867	0.283	0.042	0	3	KCND2
0	3.44737	0.273	0.031	0	3	GLRA2
0	3.29711	0.49	0.078	0	3	SYT16
0	3.28936	0.32	0.047	0	3	BRINP1
0	3.24369	0.567	0.107	0	3	PTPRO
0	3.22861	0.559	0.099	0	3	PLXNA4
0	3.15995	0.384	0.056	0	3	INSR
0	3.15384	0.42	0.069	0	3	CHD5
0	3.10008	0.757	0.194	0	3	PCDH9
0	3.02097	0.407	0.108	0	3	NRN1
0	2.99771	0.399	0.069	0	3	MAB21L1
0	2.98936	0.315	0.062	0	3	MINAR1
0	2.95796	0.444	0.129	0	3	TSHZ3
0	2.95317	0.334	0.061	0	3	CHST1
0	2.9311	0.401	0.069	0	3	RUNDC3B
0	2.92846	0.342	0.065	0	3	NRXN3
0	2.91352	0.803	0.269	0	3	EBF3
0	2.91281	0.27	0.045	0	3	FBN3
0	2.79959	0.892	0.357	0	3	AFF2
0	2.78893	0.35	0.068	0	3	RGS17
0	2.77958	0.31	0.062	0	3	TLX1
0	2.69611	0.571	0.159	0	3	EDIL3
0	2.67958	0.88	0.252	0	3	DNER
0	2.67075	0.755	0.196	0	3	GABBR1
0	2.66072	0.518	0.105	0	3	SYT13
0	2.66001	0.635	0.327	0	3	HOXB3
0	2.65245	0.529	0.125	0	3	PAK5
0	2.62023	0.358	0.075	0	3	CELF4
0	2.61966	0.472	0.108	0	3	NTM
0	2.58375	0.339	0.069	0	3	CTTNBP2
0	2.57606	0.963	0.309	0	3	NRXN2
0	2.56762	0.516	0.157	0	3	MAST4
0	2.56296	0.666	0.2	0	3	PCDHB2
0	2.53359	0.631	0.167	0	3	PTPRN2
0	2.51783	0.335	0.075	0	3	NEXMIF
0	2.50479	0.389	0.091	0	3	CACNA1G
0	2.48131	0.533	0.143	0	3	NPTXR
0	2.48021	0.439	0.112	0	3	GRIN2B

## Sheet: cluster 4
p_val	avg_log2FC	pct.1	pct.2	p_val_adj	cluster	gene
0	3.2525	0.74	0.255	0	4	DLL1
0	2.66815	0.644	0.261	0	4	SMOC1
0	2.5597	0.768	0.285	0	4	BTG2
0	2.35793	0.601	0.185	0	4	RHBDL3
0	2.24865	0.434	0.108	0	4	PAX7
0	2.04992	0.885	0.51	0	4	PCDH18
0	1.7775	0.815	0.452	0	4	PLXNA2
0	1.73701	0.717	0.311	0	4	ZBTB18
0	1.66247	0.867	0.492	0	4	PNRC1
0	1.60906	0.956	0.593	0	4	EPHA3
0	1.59189	0.79	0.456	0	4	TFDP2
0	1.588	0.916	0.407	0	4	SOX3
0	1.5305	0.756	0.331	0	4	PLP1
0	1.51402	0.863	0.412	0	4	HES5
0	1.508	0.767	0.302	0	4	PAX3
0	1.48502	0.911	0.495	0	4	POU3F2
0	1.47863	0.791	0.399	0	4	SOCS2
0	1.45173	0.824	0.493	0	4	MXD4
0	1.44027	0.94	0.476	0	4	NOTCH1
0	1.37727	0.854	0.434	0	4	BOC
0	1.36584	0.803	0.402	0	4	FGFBP3
0	1.35143	0.89	0.468	0	4	CRB2
0	1.33768	0.879	0.5	0	4	NHSL1
0	1.32432	0.893	0.593	0	4	CEMIP2
0	1.30717	0.997	0.872	0	4	VIM
0	1.29843	0.958	0.721	0	4	RGMA
0	1.22925	0.998	0.982	0	4	CKB
0	1.22542	0.854	0.414	0	4	RFX4
0	1.21329	0.992	0.738	0	4	IGFBP2
0	1.00561	0.978	0.758	0	4	DDR1
1.1858e-306	1.20958	0.916	0.618	1.91958e-302	4	SLC2A1
1.16566e-303	1.77805	0.689	0.321	1.88696e-299	4	PRSS23
8.08989e-296	1.07612	0.942	0.559	1.30959e-291	4	PDPN
1.01454e-291	1.2916	0.773	0.37	1.64234e-287	4	PAX6
1.47431e-291	0.845536	0.992	0.806	2.38662e-287	4	NR2F1
1.56403e-288	1.36599	0.861	0.535	2.53185e-284	4	CCND2
1.5628e-287	1.56485	0.724	0.363	2.52985e-283	4	SESN3
3.69967e-287	1.51166	0.805	0.495	5.98903e-283	4	REC8
8.13494e-287	2.50419	0.473	0.154	1.31688e-282	4	ASCL1
9.47046e-287	1.00179	0.903	0.564	1.53308e-282	4	LRIG1
3.31091e-282	2.25931	0.788	0.485	5.3597e-278	4	HES6
1.1393e-281	1.34247	0.779	0.399	1.8443e-277	4	SP8
2.60079e-280	1.41839	0.769	0.446	4.21016e-276	4	PDCD4
2.797e-278	1.89943	0.496	0.168	4.52779e-274	4	MYCL
1.86234e-274	0.984284	0.933	0.722	3.01476e-270	4	MSI2
1.58844e-271	1.59502	0.571	0.217	2.57137e-267	4	TP53INP1
4.04937e-270	1.65591	0.61	0.25	6.55512e-266	4	CCND1
1.46397e-269	0.85832	0.965	0.731	2.36988e-265	4	QKI
7.07981e-269	1.08561	0.891	0.553	1.14608e-264	4	GLI3
4.39873e-268	0.994475	0.914	0.578	7.12066e-264	4	PTPRZ1

## Sheet: cluster 5
p_val	avg_log2FC	pct.1	pct.2	p_val_adj	cluster	gene
0	6.1685	0.295	0.01	0	5	COL5A3
0	5.84336	0.27	0.009	0	5	GPER1
0	5.45134	0.371	0.017	0	5	HKDC1
0	4.79213	0.403	0.026	0	5	TFPI2
0	4.68429	0.728	0.112	0	5	EGR1
0	4.66923	0.473	0.029	0	5	BHLHE41
0	4.65372	0.26	0.011	0	5	ADRA1A
0	4.64899	0.464	0.053	0	5	FBXO32
0	4.56278	0.761	0.075	0	5	BAMBI
0	4.3156	0.286	0.023	0	5	HSPB8
0	4.23869	0.572	0.051	0	5	HAP1
0	4.21273	0.629	0.076	0	5	MAFK
0	4.15953	0.35	0.028	0	5	NR4A3
0	4.13663	0.339	0.023	0	5	SNTB1
0	4.10051	0.681	0.075	0	5	CREB5
0	4.08436	0.892	0.211	0	5	PDE3A
0	4.02558	0.355	0.033	0	5	CSRNP1
0	4.02279	0.689	0.087	0	5	AJUBA
0	3.98393	0.379	0.032	0	5	SOX6
0	3.97488	0.381	0.038	0	5	HES1
0	3.90537	0.485	0.057	0	5	TCIM
0	3.83651	0.585	0.083	0	5	GNG11
0	3.78334	0.331	0.029	0	5	MAFF
0	3.75285	0.433	0.07	0	5	TNFRSF12A
0	3.72327	0.563	0.082	0	5	FOXB1
0	3.7086	0.808	0.197	0	5	ATF3
0	3.69434	0.643	0.089	0	5	SAMD4A
0	3.69377	0.294	0.026	0	5	INSYN2B
0	3.68243	0.859	0.212	0	5	PER2
0	3.64853	0.688	0.095	0	5	ILDR2
0	3.61514	0.954	0.281	0	5	SLC7A11
0	3.60868	0.541	0.074	0	5	FOXO1
0	3.60867	0.589	0.081	0	5	LCA5
0	3.5951	0.833	0.293	0	5	TRIB3
0	3.58711	0.32	0.039	0	5	LURAP1L
0	3.55426	0.375	0.044	0	5	KCNA4
0	3.5484	0.643	0.112	0	5	NEBL
0	3.54799	0.252	0.024	0	5	ARAP2
0	3.52374	0.505	0.062	0	5	GLIS3
0	3.49688	0.309	0.033	0	5	EGF
0	3.47484	0.566	0.081	0	5	NEDD4
0	3.45162	0.339	0.038	0	5	TMEM196
0	3.43404	0.597	0.119	0	5	KLF10
0	3.42629	0.419	0.078	0	5	F2RL1
0	3.41809	0.4	0.063	0	5	LRATD2
0	3.35138	0.391	0.054	0	5	TENT5A
0	3.31828	0.689	0.14	0	5	PROX1
0	3.29639	0.358	0.046	0	5	PEX5L
0	3.29591	0.772	0.177	0	5	ARID5B
0	3.26851	0.754	0.2	0	5	FAM181A

## Sheet: cluster 6
p_val	avg_log2FC	pct.1	pct.2	p_val_adj	cluster	gene
0	5.00223	0.724	0.059	0	6	BCAN
0	4.6587	0.262	0.019	0	6	TNC
0	4.16364	0.302	0.023	0	6	HOPX
0	4.07609	0.294	0.022	0	6	SLC15A2
0	4.07203	0.374	0.023	0	6	POU3F4
0	4.03977	0.443	0.038	0	6	SEZ6L
0	3.7208	0.714	0.081	0	6	SLITRK2
0	3.59499	0.353	0.044	0	6	S100B
0	3.58614	0.466	0.053	0	6	SLC25A18
0	3.48467	0.436	0.043	0	6	F3
0	3.47195	0.469	0.078	0	6	PTGDS
0	3.47024	0.789	0.262	0	6	PTN
0	3.41825	0.629	0.087	0	6	MASP1
0	3.413	0.64	0.09	0	6	KCNN3
0	3.30865	0.453	0.066	0	6	GDPD2
0	3.26817	0.751	0.182	0	6	FAM181B
0	3.2476	0.571	0.094	0	6	PRR5L
0	3.21789	0.503	0.079	0	6	GATM
0	3.19453	0.521	0.075	0	6	PODN
0	3.1528	0.56	0.103	0	6	LRRC10B
0	3.14044	0.978	0.382	0	6	C1orf61
0	3.07227	0.752	0.192	0	6	ITGB5
0	3.04176	0.398	0.06	0	6	LIX1
0	2.96104	0.753	0.201	0	6	CA12
0	2.92231	0.456	0.069	0	6	ENKUR
0	2.91672	0.498	0.094	0	6	ZCCHC24
0	2.86934	0.707	0.148	0	6	PREX1
0	2.8667	0.485	0.066	0	6	GLIS3
0	2.80381	0.768	0.215	0	6	TTYH2
0	2.80169	0.884	0.281	0	6	NTN1
0	2.78077	0.907	0.355	0	6	CXCR4
0	2.75593	0.801	0.257	0	6	EDNRB
0	2.75473	0.828	0.231	0	6	MLC1
0	2.73499	0.91	0.353	0	6	SLC1A3
0	2.72788	0.82	0.303	0	6	WNT7B
0	2.68755	0.586	0.13	0	6	LIPG
0	2.66159	0.802	0.26	0	6	DEPRECATED-ENSG00000079215
0	2.64986	0.908	0.38	0	6	PLPP3
0	2.63431	0.76	0.268	0	6	DEPRECATED-ENSG00000164434
0	2.63024	0.99	0.492	0	6	ITGB8
0	2.62781	0.769	0.235	0	6	CHST3
0	2.62031	0.834	0.262	0	6	MEGF10
0	2.618	0.951	0.456	0	6	FGFR3
0	2.61775	0.883	0.425	0	6	FABP7
0	2.5834	0.939	0.477	0	6	SPARC
0	2.56322	0.573	0.105	0	6	ILDR2
0	2.5567	0.65	0.178	0	6	S1PR1
0	2.53169	0.605	0.128	0	6	CNGA3
0	2.50523	0.966	0.492	0	6	DKK3
0	2.5028	0.717	0.204	0	6	C2orf72

## Sheet: cluster 7
p_val	avg_log2FC	pct.1	pct.2	p_val_adj	cluster	gene
0	7.04806	0.881	0.092	0	7	ROBO3
0	6.23343	0.876	0.07	0	7	CNTN2
0	5.34787	0.916	0.074	0	7	NHLH1
0	4.80051	0.759	0.053	0	7	ST18
0	4.80022	0.264	0.017	0	7	CRLF1
0	4.79502	0.461	0.025	0	7	CABP7
0	4.71291	0.307	0.018	0	7	EBF2
0	4.71117	0.719	0.065	0	7	GREM2
0	4.54218	0.782	0.061	0	7	P2RX3
0	4.36601	0.696	0.089	0	7	C1QL1
0	4.34119	0.853	0.114	0	7	KLHL35
0	4.29374	0.317	0.02	0	7	NEUROD2
0	4.25681	0.874	0.125	0	7	INSM1
0	4.23757	0.428	0.032	0	7	DEPRECATED-ENSG00000131094
0	3.86619	0.548	0.086	0	7	AHNAK2
0	3.74354	0.988	0.725	0	7	RGMB
0	3.68386	0.419	0.05	0	7	SSTR2
0	3.48175	1	0.653	0	7	CRABP1
0	3.44837	0.954	0.286	0	7	SCRT1
0	3.19265	0.395	0.05	0	7	UNCX
0	3.18289	0.736	0.14	0	7	FNDC5
0	3.13916	0.927	0.272	0	7	DCC
0	2.96351	0.968	0.534	0	7	RND3
0	2.89666	0.733	0.211	0	7	RHBDL3
0	2.89201	0.963	0.54	0	7	EPB41
0	2.87161	0.854	0.208	0	7	SCRT2
0	2.76856	0.792	0.206	0	7	NKAIN4
0	2.73364	0.851	0.266	0	7	RTN4RL2
0	2.38925	0.911	0.394	0	7	TAGLN3
0	2.10645	0.953	0.315	0	7	EBF3
0	2.04467	0.857	0.259	0	7	LBX1
6.0594e-303	1.91922	0.977	0.673	9.80895e-299	7	DPYSL4
1.99409e-300	3.00517	0.816	0.322	3.22804e-296	7	ATP2B4
5.98104e-298	3.52727	0.517	0.095	9.6821e-294	7	CBLN1
6.05214e-291	3.06852	0.597	0.133	9.7972e-287	7	DISP3
1.75475e-289	2.2366	0.881	0.409	2.84058e-285	7	C11orf95
9.01317e-287	2.72442	0.681	0.178	1.45905e-282	7	ECEL1
5.76789e-282	2.04626	0.958	0.629	9.33707e-278	7	PCBP4
3.11501e-281	2.87536	0.765	0.276	5.04258e-277	7	ASIC1
9.51285e-280	3.77615	0.326	0.037	1.53994e-275	7	PRPH
3.11445e-274	3.30458	0.378	0.052	5.04167e-270	7	LZTS1
3.52887e-274	2.47879	0.778	0.263	5.71254e-270	7	IGFBPL1
2.977e-270	1.57423	0.997	0.692	4.81917e-266	7	ELAVL3
8.52888e-270	2.04337	0.896	0.386	1.38065e-265	7	AFAP1
9.45491e-267	2.2266	0.861	0.357	1.53056e-262	7	GSE1
1.70667e-265	2.07071	0.789	0.247	2.76276e-261	7	SMPD3
8.55024e-265	2.1252	0.742	0.224	1.38411e-260	7	EBF1
1.63003e-264	1.39578	0.993	0.884	2.6387e-260	7	MAP4K4
2.09553e-264	1.4956	0.999	0.795	3.39224e-260	7	MLLT11
2.5972e-262	1.45075	0.997	0.775	4.20435e-258	7	NOVA2
