# Supplementary material for: Accelerating Leigh syndrome drug discovery through deep learning screening in brain organoids
Source: Nat Commun. 2026 Apr 20;17:3570. doi: 10.1038/s41467-026-71391-2 (PMC13096141; doi:10.1038/s41467-026-71391-2)
Supplement: Supplementary file 5 — Supplementary Data 3 [file 41467_2026_71391_MOESM5_ESM.xlsx]

## Sheet: DEG_Leigh_DMSO_vs_CTL_DMSO
Cluster	symbol	p_val	avg_log2FC	pct.1	pct.2	p_val_adj
Cluster 0	H1F0	5.15053e-61	-6.54775	0.019	0.552	8.33768e-57
Cluster 0	RTN1	6.79404e-61	-6.13631	0.015	0.517	1.09982e-56
Cluster 0	PMP2	2.76402e-55	-8.80724	0	0.207	4.47439e-51
Cluster 0	RELN	2.05666e-52	-6.76285	0.004	0.31	3.32933e-48
Cluster 0	SLIT1	4.32361e-49	-4.81399	0.063	0.793	6.99906e-45
Cluster 0	STMN4	5.73162e-49	-5.34781	0.022	0.517	9.27834e-45
Cluster 0	FRRS1L	1.78193e-46	-4.62958	0.037	0.621	2.88459e-42
Cluster 0	KCNA4	2.49737e-46	-8.15517	0	0.172	4.04275e-42
Cluster 0	KCND3	1.05848e-45	-6.17789	0.006	0.31	1.71346e-41
Cluster 0	POU3F4	1.05113e-44	-6.34781	0.003	0.241	1.70157e-40
Cluster 0	CADM3	1.214e-44	-6.08478	0.004	0.276	1.96522e-40
Cluster 0	TMEM196	2.56386e-41	-6.5702	0.002	0.207	4.15037e-37
Cluster 0	SEZ6L	9.55841e-41	-7.02588	0.003	0.241	1.54732e-36
Cluster 0	SLITRK2	1.30856e-38	-4.34781	0.036	0.552	2.11829e-34
Cluster 0	MAGI2	1.40949e-38	-7.34781	0.001	0.172	2.28168e-34
Cluster 0	NCAM2	1.45135e-38	-6.93277	0.001	0.172	2.34944e-34
Cluster 0	NRXN1	4.48929e-38	-4.95549	0.026	0.483	7.26727e-34
Cluster 0	CTSF	2.22598e-37	-7.66974	0	0.138	3.60341e-33
Cluster 0	PLXNA4	3.38405e-36	-6.72632	0.007	0.276	5.4781e-32
Cluster 0	ABCG1	2.70625e-34	-4.59935	0.03	0.483	4.38088e-30
Cluster 0	CHL1	5.28259e-33	-6.34781	0.002	0.172	8.55145e-29
Cluster 0	PTN	2.91766e-32	-3.31012	0.136	0.897	4.72311e-28
Cluster 0	CADPS2	1.1511e-31	-5.49982	0.006	0.241	1.8634e-27
Cluster 0	DCHS2	6.29108e-30	-7.15517	0.001	0.138	1.0184e-25
Cluster 0	PLPPR5	6.46903e-30	-6.66974	0.001	0.138	1.04721e-25
Cluster 0	DKK3	6.53138e-29	-3.86163	0.224	0.966	1.0573e-24
Cluster 0	PCDH7	1.3128e-28	-5.1068	0.01	0.276	2.12516e-24
Cluster 0	PLPPR4	1.97889e-28	-7.34781	0	0.103	3.20342e-24
Cluster 0	HEPACAM	1.97889e-28	-7.34781	0	0.103	3.20342e-24
Cluster 0	NSG2	1.22736e-26	-4.19348	0.029	0.414	1.98684e-22
Cluster 0	TMEM59L	6.79888e-26	-3.76285	0.042	0.483	1.1006e-21
Cluster 0	BHLHE41	1.1344e-25	-6.72632	0.003	0.172	1.83637e-21
Cluster 0	KIF5A	2.49719e-25	-3.45331	0.098	0.69	4.04246e-21
Cluster 0	RBP1	2.6668e-25	-3.58228	0.016	0.31	4.31701e-21
Cluster 0	KLHL32	2.72916e-25	-5.98524	0.006	0.207	4.41796e-21
Cluster 0	NKX6-2	5.40691e-25	-9.37756	0.002	0.138	8.7527e-21
Cluster 0	GABBR1	3.78059e-24	-4.02588	0.033	0.414	6.12002e-20
Cluster 0	TLX1	3.64063e-23	-6.12542	0.004	0.172	5.89345e-19
Cluster 0	SYT4	4.13501e-23	-3.88069	0.029	0.379	6.69376e-19
Cluster 0	GRIA2	4.39518e-23	-5.93277	0.004	0.172	7.11492e-19
Cluster 0	AC099489.1	4.39518e-23	-6.46329	0.004	0.172	7.11492e-19
Cluster 0	IQUB	5.21916e-23	-5.34781	0.004	0.172	8.44878e-19
Cluster 0	CLIP2	5.32933e-23	-3.18911	0.151	0.793	8.62711e-19
Cluster 0	ACTL6B	1.00806e-21	-4.83324	0.008	0.207	1.63184e-17
Cluster 0	CADPS	1.37828e-21	-3.96448	0.046	0.448	2.23117e-17
Cluster 0	CPEB4	2.03282e-21	-3.53284	0.071	0.552	3.29072e-17
Cluster 0	TLE2	2.03833e-21	-6.34781	0.001	0.103	3.29965e-17
Cluster 0	GNG7	2.14019e-21	-6.15517	0.003	0.138	3.46454e-17
Cluster 0	LRP1B	2.20338e-21	-5.76285	0.001	0.103	3.56684e-17
Cluster 0	CD9	4.43025e-21	-4.64737	0.021	0.31	7.17169e-17
Cluster 0	UBL3	9.47465e-21	-3.16675	0.251	0.897	1.53376e-16
Cluster 0	FUT9	2.54879e-20	-4.69574	0.008	0.207	4.12599e-16
Cluster 0	MYC	3.13627e-20	7.35484	1	0.103	5.07699e-16
Cluster 0	VGF	4.40656e-20	-3.77213	0.078	0.552	7.13333e-16
Cluster 0	MEST	5.59247e-20	-2.87601	0.496	1	9.0531e-16
Cluster 0	LDHB	3.80824e-19	1.74532	0.999	0.966	6.16478e-15
Cluster 0	FASN	4.88317e-19	2.66123	0.997	0.621	7.90487e-15
Cluster 0	SPP1	8.76108e-19	-7.66974	0.003	0.138	1.41824e-14
Cluster 0	FBXO32	9.18816e-19	-4.32033	0.037	0.379	1.48738e-14
Cluster 0	LYPD1	1.37381e-18	-3.20422	0.12	0.655	2.22392e-14
Cluster 0	PCDH1	1.40968e-18	-3.51131	0.073	0.517	2.28199e-14
Cluster 0	NCAM1	1.41408e-18	-2.51061	0.354	0.966	2.28912e-14
Cluster 0	CELF3	3.80671e-18	-3.54046	0.054	0.448	6.16231e-14
Cluster 0	TNC	3.8812e-18	-5.54046	0.01	0.207	6.28289e-14
Cluster 0	PPP1R13B	5.57119e-18	-4.45473	0.01	0.207	9.01864e-14
Cluster 0	SCRN1	6.23632e-18	-2.49089	0.388	0.966	1.00953e-13
Cluster 0	SNAP25	6.2834e-18	-3.21657	0.063	0.483	1.01716e-13
Cluster 0	HS6ST3	8.61916e-18	-3.88838	0.025	0.31	1.39527e-13
Cluster 0	CENPV	9.16186e-18	2.66211	0.998	0.552	1.48312e-13
Cluster 0	MAPRE3	1.02933e-17	-2.97277	0.112	0.621	1.66628e-13
Cluster 0	DTNA	1.17341e-17	-3.21316	0.075	0.517	1.89951e-13
Cluster 0	TNIK	1.32566e-17	-4.2409	0.02	0.276	2.14598e-13
Cluster 0	PCDH9	2.84795e-17	-3.26035	0.076	0.517	4.61026e-13
Cluster 0	ATCAY	3.18362e-17	-4.02588	0.034	0.345	5.15365e-13
Cluster 0	SLC6A1	3.22924e-17	-6.34781	0.002	0.103	5.22749e-13
Cluster 0	SORCS3	3.22924e-17	-6.08478	0.002	0.103	5.22749e-13
Cluster 0	ANGPTL4	3.22924e-17	-6.08478	0.002	0.103	5.22749e-13
Cluster 0	KCND1	3.22924e-17	-6.08478	0.002	0.103	5.22749e-13
Cluster 0	SCN9A	3.2295e-17	-6.34781	0.002	0.103	5.22791e-13
Cluster 0	CFAP126	3.36605e-17	-5.76285	0.002	0.103	5.44897e-13
Cluster 0	DHCR24	4.32409e-17	3.36799	0.967	0.241	6.99984e-13
Cluster 0	TXNDC5	4.78275e-17	3.54549	0.955	0.172	7.74231e-13
Cluster 0	HSP90AB1	5.22363e-17	1.71035	0.998	1	8.45601e-13
Cluster 0	TIMP2	5.57566e-17	-2.93129	0.359	0.931	9.02588e-13
Cluster 0	CELF5	6.88799e-17	-4.44735	0.021	0.276	1.11503e-12
Cluster 0	ITGB8	8.01038e-17	-2.46293	0.783	0.966	1.29672e-12
Cluster 0	FBL	8.50487e-17	2.81781	0.968	0.379	1.37677e-12
Cluster 0	ACAT2	8.93058e-17	3.26001	0.971	0.276	1.44568e-12
Cluster 0	NCL	9.13024e-17	1.80291	0.997	0.828	1.478e-12
Cluster 0	FSTL5	1.0391e-16	-6.08478	0.004	0.138	1.6821e-12
Cluster 0	GAP43	1.137e-16	-2.87532	0.185	0.759	1.84057e-12
Cluster 0	C1orf194	1.30521e-16	-5.08478	0.004	0.138	2.11287e-12
Cluster 0	CFAP70	1.30521e-16	-5.08478	0.004	0.138	2.11287e-12
Cluster 0	HSPD1	1.3452e-16	1.96726	0.998	0.793	2.17761e-12
Cluster 0	MT-CO3	1.55454e-16	1.62081	1	1	2.51649e-12
Cluster 0	HOPX	1.63183e-16	-3.88838	0.016	0.241	2.6416e-12
Cluster 0	CNR1	1.68791e-16	-3.18735	0.042	0.379	2.7324e-12
Cluster 0	STMN2	1.85213e-16	-2.74143	0.18	0.759	2.99823e-12
Cluster 0	RACK1	1.86338e-16	1.92296	0.997	0.724	3.01644e-12
Cluster 0	BCAN	2.01886e-16	-3.67587	0.084	0.517	3.26813e-12
Cluster 0	EDIL3	2.19762e-16	-4.8173	0.008	0.172	3.55751e-12
Cluster 0	GRM3	2.39001e-16	-5.05831	0.008	0.172	3.86895e-12
Cluster 0	HAS2	2.50883e-16	-4.93277	0.008	0.172	4.0613e-12
Cluster 0	KCNMA1	2.69588e-16	-4.47334	0.008	0.172	4.36409e-12
Cluster 0	SLC25A18	3.85779e-16	-4.54046	0.017	0.241	6.24498e-12
Cluster 0	NME1	4.18149e-16	1.97637	0.989	0.759	6.769e-12
Cluster 0	PIFO	6.87933e-16	-3.88838	0.017	0.241	1.11363e-11
Cluster 0	LBH	7.66902e-16	-4.00901	0.03	0.31	1.24146e-11
Cluster 0	MT-CO1	8.97102e-16	1.46304	1	0.966	1.45223e-11
Cluster 0	SCAMP5	1.14443e-15	-3.17027	0.074	0.483	1.8526e-11
Cluster 0	NME2	1.31259e-15	2.0397	0.992	0.552	2.12483e-11
Cluster 0	ENO1	1.60956e-15	1.81676	0.993	0.724	2.60555e-11
Cluster 0	DPF3	2.65181e-15	-5.05831	0.008	0.172	4.29275e-11
Cluster 0	TIMM13	3.12373e-15	1.91002	0.994	0.69	5.0567e-11
Cluster 0	MT-ATP6	3.80071e-15	1.34932	1	0.966	6.15259e-11
Cluster 0	MAB21L2	4.76487e-15	-6.12542	0.005	0.138	7.71337e-11
Cluster 0	MT-CO2	5.26318e-15	1.44791	1	0.966	8.52003e-11
Cluster 0	PRMT1	5.97892e-15	2.1609	0.986	0.483	9.67868e-11
Cluster 0	MTSS1	6.12257e-15	-2.7775	0.145	0.655	9.91122e-11
Cluster 0	LPCAT1	7.90442e-15	2.34604	0.965	0.448	1.27957e-10
Cluster 0	GNL3	8.28245e-15	2.08503	0.979	0.448	1.34076e-10
Cluster 0	BNIP3L	8.52522e-15	-2.11077	0.367	0.966	1.38006e-10
Cluster 0	FSIP2	8.54192e-15	-3.93277	0.019	0.241	1.38277e-10
Cluster 0	DNER	9.55668e-15	-3.1679	0.103	0.552	1.54704e-10
Cluster 0	INSR	1.06029e-14	-4.43027	0.014	0.207	1.7164e-10
Cluster 0	HECTD4	1.20375e-14	-2.41535	0.229	0.828	1.94863e-10
Cluster 0	DGKE	1.42778e-14	-3.02588	0.047	0.379	2.3113e-10
Cluster 0	NOP16	1.84862e-14	2.22904	0.976	0.483	2.99254e-10
Cluster 0	CTXND1	2.21618e-14	-5.34781	0.003	0.103	3.58756e-10
Cluster 0	HSP90AA1	2.24715e-14	1.85477	0.997	0.966	3.63769e-10
Cluster 0	MT-ND2	2.55677e-14	1.77849	0.995	0.793	4.1389e-10
Cluster 0	PROX1	2.96187e-14	-3.26482	0.117	0.552	4.79467e-10
Cluster 0	ZNF439	3.15803e-14	-4.34781	0.009	0.172	5.11222e-10
Cluster 0	PNMA8C	3.42309e-14	-3.64737	0.019	0.241	5.54129e-10
Cluster 0	PARM1	3.68627e-14	-4.05831	0.034	0.31	5.96734e-10
Cluster 0	MIF	4.19576e-14	1.58873	0.994	0.828	6.79209e-10
Cluster 0	RIPOR2	4.48953e-14	-3.44092	0.019	0.241	7.26766e-10
Cluster 0	OSGIN1	4.64054e-14	-3.55135	0.052	0.379	7.51211e-10
Cluster 0	TRAP1	6.51739e-14	2.11571	0.968	0.414	1.05504e-09
Cluster 0	EPHA3	7.03953e-14	2.30968	0.949	0.448	1.13956e-09
Cluster 0	EEF1B2	8.04205e-14	2.24863	0.942	0.414	1.30185e-09
Cluster 0	MT-ND1	1.0592e-13	1.88477	0.992	0.793	1.71464e-09
Cluster 0	DKC1	1.12377e-13	2.36598	0.925	0.414	1.81916e-09
Cluster 0	LY6G6C	1.30023e-13	-4.93277	0.006	0.138	2.10481e-09
Cluster 0	BRINP1	1.45307e-13	-4.47334	0.006	0.138	2.35223e-09
Cluster 0	MAP1LC3B	1.53708e-13	-2.22266	0.236	0.793	2.48822e-09
Cluster 0	MT-ND6	1.63842e-13	1.76308	0.993	0.828	2.65227e-09
Cluster 0	EEF1G	1.7236e-13	1.15402	1	1	2.79016e-09
Cluster 0	SERBP1	1.77817e-13	1.72166	0.982	0.655	2.8785e-09
Cluster 0	SPON1	1.7966e-13	-4.61085	0.015	0.207	2.90834e-09
Cluster 0	FDFT1	1.83044e-13	2.46255	0.923	0.379	2.96311e-09
Cluster 0	DUSP4	1.83403e-13	-2.92155	0.052	0.379	2.96893e-09
Cluster 0	SCN2A	2.04474e-13	-4.45473	0.01	0.172	3.31003e-09
Cluster 0	NTN1	2.15557e-13	-2.0169	0.456	0.931	3.48944e-09
Cluster 0	ADGRG1	2.22998e-13	-2.16629	0.577	1	3.6099e-09
Cluster 0	REC8	2.2676e-13	4.38803	0.811	0.069	3.67079e-09
Cluster 0	GPM6A	2.47083e-13	-1.84269	0.611	0.966	3.99978e-09
Cluster 0	ZCCHC24	2.53637e-13	-2.83947	0.13	0.586	4.10587e-09
Cluster 0	H2AFZ	2.66214e-13	1.62445	0.991	0.69	4.30947e-09
Cluster 0	THSD7A	3.22124e-13	-3.47334	0.066	0.414	5.21454e-09
Cluster 0	WSCD1	3.32548e-13	-1.84273	0.521	0.966	5.38329e-09
Cluster 0	PRDX1	3.42801e-13	1.72752	0.981	0.586	5.54927e-09
Cluster 0	IDS	3.43815e-13	-2.46925	0.244	0.759	5.56568e-09
Cluster 0	PLEKHA6	3.6411e-13	-3.86976	0.029	0.276	5.89421e-09
Cluster 0	SPARCL1	3.70916e-13	-4.78391	0.022	0.241	6.00438e-09
Cluster 0	TMEM97	4.40136e-13	2.40038	0.925	0.31	7.12493e-09
Cluster 0	PUS7	4.47127e-13	2.36802	0.906	0.379	7.23809e-09
Cluster 0	PJA2	4.65109e-13	-2.33385	0.445	0.897	7.52918e-09
Cluster 0	MT-ND4	5.59484e-13	1.19996	1	0.966	9.05693e-09
Cluster 0	APC	5.77741e-13	-1.98132	0.357	0.897	9.35248e-09
Cluster 0	TRIL	7.29324e-13	-4.34781	0.016	0.207	1.18063e-08
Cluster 0	CKS1B	7.87473e-13	2.59997	0.923	0.448	1.27476e-08
Cluster 0	SRM	7.90553e-13	2.11318	0.956	0.379	1.27975e-08
Cluster 0	SNRPA	8.03996e-13	1.87336	0.965	0.586	1.30151e-08
Cluster 0	PA2G4	8.32081e-13	2.01778	0.964	0.379	1.34697e-08
Cluster 0	ADSL	8.38959e-13	2.15952	0.934	0.414	1.35811e-08
Cluster 0	SPRY4	8.57135e-13	-3.14618	0.046	0.345	1.38753e-08
Cluster 0	RAC3	9.15863e-13	1.73778	0.976	0.655	1.4826e-08
Cluster 0	SQSTM1	9.20995e-13	-2.44384	0.558	0.966	1.49091e-08
Cluster 0	FTH1	1.08181e-12	-1.53331	0.925	1	1.75124e-08
Cluster 0	ITGA3	1.41209e-12	-4.02588	0.011	0.172	2.28589e-08
Cluster 0	RUVBL1	1.50136e-12	1.98275	0.955	0.483	2.43041e-08
Cluster 0	PCDHB2	1.59049e-12	-2.66743	0.185	0.655	2.57469e-08
Cluster 0	UBA52	1.67171e-12	1.69193	0.988	0.552	2.70616e-08
Cluster 0	CPE	1.88353e-12	-2.10074	0.482	0.931	3.04906e-08
Cluster 0	AHR	1.96e-12	-4.49982	0.007	0.138	3.17285e-08
Cluster 0	ATIC	2.0161e-12	2.23292	0.917	0.379	3.26366e-08
Cluster 0	CLSTN2	2.1771e-12	-5.34781	0.003	0.103	3.52429e-08
Cluster 0	CCDC170	2.30889e-12	-5.02588	0.003	0.103	3.73764e-08
Cluster 0	LMO2	2.30889e-12	-5.02588	0.003	0.103	3.73764e-08
Cluster 0	GRIN1	2.41212e-12	-4.76285	0.003	0.103	3.90474e-08
Cluster 0	SLC32A1	2.41212e-12	-4.76285	0.003	0.103	3.90474e-08
Cluster 0	SDC3	2.53546e-12	-2.28971	0.372	0.862	4.1044e-08
Cluster 0	DDX21	3.13365e-12	2.1538	0.925	0.379	5.07275e-08
Cluster 0	CLUH	3.54744e-12	3.06158	0.819	0.138	5.7426e-08
Cluster 0	LBX1	3.61159e-12	-3.73114	0.024	0.241	5.84644e-08
Cluster 0	YBX3	4.1557e-12	2.5287	0.86	0.276	6.72725e-08
Cluster 0	PCLO	4.4376e-12	-3.458	0.049	0.345	7.18359e-08
Cluster 0	MT-ND4L	4.45568e-12	1.43726	0.997	0.897	7.21286e-08
Cluster 0	PRDX2	4.46948e-12	1.11129	1	0.966	7.23519e-08
Cluster 0	AFF4	5.03315e-12	-1.91406	0.464	0.966	8.14766e-08
Cluster 0	EHD2	5.13483e-12	-4.61085	0.012	0.172	8.31226e-08
Cluster 0	MYBBP1A	5.37657e-12	2.12792	0.93	0.345	8.70359e-08
Cluster 0	PLD3	5.44687e-12	-1.52505	0.848	1	8.8174e-08
Cluster 0	SCG2	5.60896e-12	-4.26035	0.012	0.172	9.07978e-08
Cluster 0	PFAS	5.7397e-12	1.99578	0.929	0.414	9.29143e-08
Cluster 0	DGKI	5.80515e-12	-4.44092	0.012	0.172	9.39738e-08
Cluster 0	AKR1B1	6.88196e-12	2.04558	0.912	0.414	1.11405e-07
Cluster 0	NHP2	6.88549e-12	1.56317	0.985	0.655	1.11462e-07
Cluster 0	PCDHGB7	7.47572e-12	-2.97858	0.098	0.483	1.21017e-07
Cluster 0	GSN	8.21796e-12	-2.11786	0.199	0.69	1.33032e-07
Cluster 0	SPRED3	8.84766e-12	-3.44969	0.032	0.276	1.43226e-07
Cluster 0	ABAT	9.24889e-12	-1.27824	0.842	1	1.49721e-07
Cluster 0	CNBP	9.25473e-12	1.5389	0.986	0.586	1.49816e-07
Cluster 0	MCM7	9.522e-12	1.28121	0.993	0.793	1.54142e-07
Cluster 0	PRUNE2	9.93382e-12	-3.69574	0.018	0.207	1.60809e-07
Cluster 0	PRKAR1B	1.36046e-11	-2.70396	0.138	0.552	2.20231e-07
Cluster 0	EIF3B	1.45075e-11	1.5254	0.981	0.621	2.34847e-07
Cluster 0	MT-CYB	1.48408e-11	1.31051	0.998	0.862	2.40243e-07
Cluster 0	C1orf61	1.52636e-11	-1.72321	0.561	0.966	2.47088e-07
Cluster 0	HSPE1	1.6009e-11	1.91097	0.948	0.448	2.59154e-07
Cluster 0	C9orf24	1.81294e-11	-4.34781	0.008	0.138	2.93478e-07
Cluster 0	GRIN2B	1.87793e-11	-4.80724	0.013	0.172	3.03999e-07
Cluster 0	FHDC1	1.88811e-11	-4.21031	0.008	0.138	3.05648e-07
Cluster 0	PPA1	1.91774e-11	2.82628	0.798	0.172	3.10444e-07
Cluster 0	MAF	1.92598e-11	-4.71978	0.013	0.172	3.11778e-07
Cluster 0	FAM181B	1.92929e-11	-2.50742	0.339	0.793	3.12313e-07
Cluster 0	SEPTIN3	2.06887e-11	-2.20249	0.456	0.897	3.34909e-07
Cluster 0	IMPDH2	2.25822e-11	2.00729	0.913	0.414	3.65561e-07
Cluster 0	MT-ND5	2.3136e-11	1.2156	0.997	0.931	3.74526e-07
Cluster 0	CELSR1	2.65225e-11	-3.16849	0.064	0.379	4.29346e-07
Cluster 0	SLC6A9	3.337e-11	-2.13701	0.339	0.793	5.40193e-07
Cluster 0	PKM	3.36343e-11	1.37849	0.983	0.724	5.44473e-07
Cluster 0	DEPRECATED-ENSG00000161547	3.54154e-11	1.82592	0.928	0.483	5.73305e-07
Cluster 0	GSTP1	3.65709e-11	1.20831	0.99	0.897	5.9201e-07
Cluster 0	SNU13	3.7655e-11	1.3961	0.977	0.759	6.09558e-07
Cluster 0	APRT	3.80156e-11	3.38096	0.753	0.103	6.15397e-07
Cluster 0	SERINC1	4.002e-11	-2.0677	0.441	0.862	6.47843e-07
Cluster 0	PPIF	4.12371e-11	2.24579	0.866	0.31	6.67547e-07
Cluster 0	MAPK8IP1	4.40515e-11	-1.54202	0.488	0.966	7.13106e-07
Cluster 0	LRP1	4.62026e-11	-2.09483	0.279	0.793	7.47928e-07
Cluster 0	FAIM2	5.50453e-11	-3.34781	0.035	0.276	8.91074e-07
Cluster 0	PEA15	6.00029e-11	-1.51888	0.878	0.966	9.71327e-07
Cluster 0	RTN3	6.03866e-11	-1.16207	0.884	1	9.77538e-07
Cluster 0	MAP2	6.72164e-11	-1.68148	0.725	0.966	1.0881e-06
Cluster 0	DEPRECATED-ENSG00000180817	6.97842e-11	2.07125	0.878	0.31	1.12967e-06
Cluster 0	DDR1	7.04379e-11	-1.40155	0.909	1	1.14025e-06
Cluster 0	SLC4A5	7.11735e-11	-5.34781	0.004	0.103	1.15216e-06
Cluster 0	PRDX4	7.38993e-11	1.9522	0.891	0.448	1.19628e-06
Cluster 0	PKIB	7.81262e-11	4.2315	0.7	0.034	1.26471e-06
Cluster 0	COL7A1	9.20396e-11	-3.47334	0.027	0.241	1.48994e-06
Cluster 0	SCD	9.63926e-11	1.25624	0.997	0.897	1.5604e-06
Cluster 0	TMEM130	9.84613e-11	-3.83324	0.014	0.172	1.59389e-06
Cluster 0	ITFG1	9.98758e-11	-1.84531	0.312	0.793	1.61679e-06
Cluster 0	SSRP1	1.0626e-10	1.35093	0.981	0.724	1.72014e-06
Cluster 0	EBF3	1.08026e-10	-3.47655	0.08	0.414	1.74873e-06
Cluster 0	GABRG3	1.13803e-10	-3.63999	0.036	0.276	1.84224e-06
Cluster 0	CTNND2	1.1608e-10	-1.94182	0.375	0.862	1.8791e-06
Cluster 0	HNRNPD	1.28078e-10	1.08857	0.997	0.931	2.07332e-06
Cluster 0	SLC44A2	1.28563e-10	-1.8481	0.634	0.931	2.08117e-06
Cluster 0	PFN1	1.36369e-10	1.12694	0.993	0.828	2.20754e-06
Cluster 0	EBNA1BP2	1.40718e-10	1.51273	0.963	0.621	2.27795e-06
Cluster 0	KCNN3	1.45415e-10	-2.4922	0.107	0.483	2.35398e-06
Cluster 0	PSAP	1.45836e-10	-1.68027	0.727	0.966	2.36079e-06
Cluster 0	LRRC4C	1.51459e-10	-3.70396	0.02	0.207	2.45182e-06
Cluster 0	DENND2A	1.64858e-10	-1.80752	0.329	0.828	2.66872e-06
Cluster 0	CLIP3	1.66728e-10	-2.07671	0.171	0.621	2.699e-06
Cluster 0	C1QBP	1.6727e-10	2.00155	0.861	0.414	2.70776e-06
Cluster 0	APLP1	1.93865e-10	-1.83947	0.406	0.862	3.13829e-06
Cluster 0	ITM2C	2.24338e-10	-1.85993	0.581	0.897	3.63158e-06
Cluster 0	ATP5MC2	2.26261e-10	1.47314	0.965	0.552	3.66271e-06
Cluster 0	SCARB2	2.26975e-10	-1.62803	0.461	0.897	3.67427e-06
Cluster 0	NOP56	2.40639e-10	1.64977	0.943	0.552	3.89547e-06
Cluster 0	EIF4A1	2.64688e-10	1.06321	0.992	0.931	4.28476e-06
Cluster 0	ZBTB20	3.10689e-10	-2.70891	0.163	0.586	5.02943e-06
Cluster 0	NME4	3.17587e-10	1.7378	0.923	0.483	5.1411e-06
Cluster 0	RNF175	3.21273e-10	-3.76285	0.014	0.172	5.20076e-06
Cluster 0	SNRPB	3.33303e-10	1.39702	0.954	0.69	5.39551e-06
Cluster 0	CTSB	3.39349e-10	-2.03702	0.448	0.828	5.49338e-06
Cluster 0	BRI3	3.46534e-10	-1.28809	0.775	1	5.60969e-06
Cluster 0	GFRA1	3.47251e-10	-3.45473	0.049	0.31	5.62129e-06
Cluster 0	CX3CL1	3.48281e-10	-2.57522	0.068	0.379	5.63797e-06
Cluster 0	EIF4EBP1	3.5796e-10	1.82961	0.902	0.414	5.79465e-06
Cluster 0	CLVS2	3.61378e-10	-3.30828	0.029	0.241	5.84998e-06
Cluster 0	YBX1	4.27039e-10	0.945764	0.992	0.931	6.91291e-06
Cluster 0	ATP1B2	4.3262e-10	-2.3816	0.167	0.586	7.00326e-06
Cluster 0	AHCY	4.65646e-10	1.61797	0.933	0.448	7.53787e-06
Cluster 0	KIF1A	4.67335e-10	-1.13836	0.873	1	7.56522e-06
Cluster 0	NMNAT2	4.86438e-10	-2.43612	0.184	0.621	7.87446e-06
Cluster 0	KIDINS220	4.90872e-10	-2.10924	0.355	0.828	7.94623e-06
Cluster 0	CSRP1	5.0447e-10	-2.76285	0.098	0.448	8.16637e-06
Cluster 0	MACROD1	5.06141e-10	2.60888	0.767	0.207	8.19342e-06
Cluster 0	EEF2	5.51965e-10	0.838034	0.999	1	8.93521e-06
Cluster 0	B3GALT2	5.80379e-10	-4.34781	0.009	0.138	9.39517e-06
Cluster 0	CTTNBP2	5.80379e-10	-4.5702	0.009	0.138	9.39517e-06
Cluster 0	LASP1	5.82978e-10	-1.95867	0.434	0.793	9.43726e-06
Cluster 0	PCSK1N	5.96467e-10	-2.39703	0.201	0.655	9.65561e-06
Cluster 0	DNAJB2	6.05389e-10	-2.2363	0.186	0.621	9.80004e-06
Cluster 0	MEIS2	6.17909e-10	-1.45299	0.694	0.966	1.00027e-05
Cluster 0	PRPF19	6.57976e-10	1.74259	0.887	0.448	1.06513e-05
Cluster 0	JPT2	7.16445e-10	1.26211	0.962	0.69	1.15978e-05
Cluster 0	CNGA3	7.30873e-10	-2.91171	0.061	0.345	1.18314e-05
Cluster 0	GNG11	7.37069e-10	-3.25384	0.087	0.414	1.19317e-05
Cluster 0	TTLL12	7.56642e-10	1.94251	0.863	0.345	1.22485e-05
Cluster 0	CTPS1	7.6452e-10	1.84879	0.871	0.379	1.23761e-05
Cluster 0	DCTPP1	7.6811e-10	2.67297	0.76	0.207	1.24342e-05
Cluster 0	PDPN	7.92412e-10	1.35884	0.983	0.655	1.28276e-05
Cluster 0	FRMD5	8.00758e-10	-3.48983	0.022	0.207	1.29627e-05
Cluster 0	NYAP1	8.05218e-10	-3.1068	0.039	0.276	1.30349e-05
Cluster 0	PTPRO	8.52351e-10	-3.61085	0.03	0.241	1.37979e-05
Cluster 0	ABCA1	8.59103e-10	-3.36857	0.107	0.448	1.39072e-05
Cluster 0	KDM1A	8.66752e-10	1.10726	0.992	0.862	1.4031e-05
Cluster 0	CAMSAP3	8.8512e-10	-3.76285	0.015	0.172	1.43283e-05
Cluster 0	RENBP	8.94046e-10	-2.95549	0.049	0.31	1.44728e-05
Cluster 0	SCUBE1	8.96353e-10	-3.02588	0.03	0.241	1.45102e-05
Cluster 0	ZC2HC1A	9.00234e-10	-2.06526	0.181	0.621	1.4573e-05
Cluster 0	PREX1	9.34222e-10	-2.84774	0.126	0.483	1.51232e-05
Cluster 0	RBM3	1.00243e-09	1.62809	0.931	0.448	1.62274e-05
Cluster 0	TYMS	1.01947e-09	1.16553	0.993	0.793	1.65032e-05
Cluster 0	DYNLL2	1.04062e-09	-1.06005	0.947	1	1.68455e-05
Cluster 0	PLXNC1	1.0671e-09	-2.62535	0.048	0.31	1.72743e-05
Cluster 0	PAK5	1.07849e-09	-4.86239	0.005	0.103	1.74586e-05
Cluster 0	CCT6A	1.11826e-09	1.16338	0.986	0.793	1.81024e-05
Cluster 0	TUFM	1.13981e-09	1.12764	0.992	0.862	1.84512e-05
Cluster 0	SEMA4A	1.15437e-09	-4.54046	0.005	0.103	1.86869e-05
Cluster 0	ADCY2	1.1936e-09	-2.78488	0.049	0.31	1.9322e-05
Cluster 0	TUBB	1.31666e-09	1.53049	0.933	0.586	2.1314e-05
Cluster 0	SH3RF3	1.35182e-09	-3.08478	0.04	0.276	2.18833e-05
Cluster 0	ILF3	1.52885e-09	0.835873	0.999	1	2.47491e-05
Cluster 0	PDE4DIP	1.53409e-09	-2.59292	0.106	0.448	2.48338e-05
Cluster 0	SLC25A6	1.5375e-09	1.78147	0.883	0.414	2.4889e-05
Cluster 0	ERBB4	1.61601e-09	-2.88838	0.076	0.379	2.616e-05
Cluster 0	TERF2IP	1.72671e-09	-1.99908	0.416	0.793	2.79521e-05
Cluster 0	STK26	1.89038e-09	2.85578	0.713	0.138	3.06015e-05
Cluster 0	LMNB2	1.90324e-09	1.27635	0.975	0.69	3.08096e-05
Cluster 0	SRSF2	1.92678e-09	1.39657	0.962	0.586	3.11907e-05
Cluster 0	CHRNA4	1.9854e-09	-4.12542	0.016	0.172	3.21397e-05
Cluster 0	CCDC184	2.36293e-09	-2.85139	0.063	0.345	3.8251e-05
Cluster 0	TUBB2A	2.43923e-09	-2.031	0.691	0.966	3.94862e-05
Cluster 0	DEPRECATED-ENSG00000109084	2.46186e-09	2.40373	0.76	0.207	3.98525e-05
Cluster 0	SHC4	2.47074e-09	-4.23234	0.01	0.138	3.99964e-05
Cluster 0	IL34	2.47074e-09	-4.23234	0.01	0.138	3.99964e-05
Cluster 0	DDX18	2.49502e-09	1.72365	0.867	0.414	4.03894e-05
Cluster 0	NRCAM	2.52825e-09	-1.72957	0.397	0.828	4.09274e-05
Cluster 0	SCN3A	2.70612e-09	-3.26035	0.041	0.276	4.38066e-05
Cluster 0	NEO1	2.78054e-09	-2.05263	0.333	0.759	4.50114e-05
Cluster 0	NDRG4	2.81523e-09	-2.26035	0.175	0.586	4.5573e-05
Cluster 0	VCAN	2.90112e-09	2.05962	0.822	0.276	4.69633e-05
Cluster 0	DEPRECATED-ENSG00000062485	2.96173e-09	1.21804	0.963	0.793	4.79444e-05
Cluster 0	PAM16	2.97036e-09	2.20848	0.78	0.241	4.80843e-05
Cluster 0	FAM107A	3.02026e-09	-3.62535	0.024	0.207	4.8892e-05
Cluster 0	NOP58	3.09082e-09	1.60083	0.908	0.448	5.00342e-05
Cluster 0	MAGED1	3.22534e-09	-1.14723	0.973	1	5.22118e-05
Cluster 0	CEP70	3.33476e-09	-2.68155	0.107	0.448	5.39831e-05
Cluster 0	SERINC3	3.61771e-09	-1.59292	0.316	0.793	5.85635e-05
Cluster 0	MTHFD1	3.95071e-09	1.56117	0.904	0.517	6.39541e-05
Cluster 0	CYC1	3.97626e-09	1.23299	0.975	0.724	6.43677e-05
Cluster 0	PRR5L	4.04509e-09	-2.86738	0.134	0.483	6.54819e-05
Cluster 0	CREB5	4.12701e-09	-2.83324	0.064	0.345	6.68081e-05
Cluster 0	SLC5A6	4.20047e-09	2.12954	0.767	0.207	6.79973e-05
Cluster 0	PPP1R15A	4.22567e-09	-2.47992	0.104	0.448	6.84051e-05
Cluster 0	SPTAN1	4.4131e-09	-1.6355	0.724	0.966	7.14393e-05
Cluster 0	GAR1	4.56314e-09	1.7143	0.87	0.414	7.38682e-05
Cluster 0	SNRNP40	4.64453e-09	1.45859	0.925	0.552	7.51857e-05
Cluster 0	SRSF3	4.89458e-09	1.28729	0.962	0.621	7.92334e-05
Cluster 0	RCC1	5.3102e-09	1.78631	0.848	0.345	8.59614e-05
Cluster 0	DTX3	5.62233e-09	-3.07479	0.069	0.345	9.10143e-05
Cluster 0	FLNC	5.64934e-09	-3.63161	0.017	0.172	9.14516e-05
Cluster 0	HDHD5	6.10469e-09	1.7496	0.868	0.345	9.88228e-05
Cluster 0	DDAH2	6.51554e-09	-1.18492	0.694	0.931	0.000105474
Cluster 0	CITED2	6.68809e-09	-2.04525	0.205	0.621	0.000108267
Cluster 0	AIF1L	6.71474e-09	1.33663	0.915	0.621	0.000108698
Cluster 0	ATP5F1D	7.40909e-09	1.75583	0.849	0.345	0.000119938
Cluster 0	CBS	7.68406e-09	1.77889	0.85	0.31	0.00012439
Cluster 0	NAE1	7.90998e-09	1.48414	0.937	0.414	0.000128047
Cluster 0	TSC22D1	8.01653e-09	-1.46245	0.41	0.862	0.000129772
Cluster 0	POLE3	8.12261e-09	1.56807	0.901	0.448	0.000131489
Cluster 0	GLIS3	8.20745e-09	-3.19027	0.044	0.276	0.000132862
Cluster 0	NRXN2	8.53029e-09	-2.94693	0.114	0.448	0.000138088
Cluster 0	PRICKLE2	8.5944e-09	-3.44735	0.045	0.276	0.000139126
Cluster 0	TOX2	9.53343e-09	-4.66974	0.006	0.103	0.000154327
Cluster 0	HMGCLL1	9.83792e-09	-3.86239	0.011	0.138	0.000159256
Cluster 0	HVCN1	1.01393e-08	-3.76285	0.011	0.138	0.000164136
Cluster 0	HHIPL1	1.02358e-08	-4.34781	0.006	0.103	0.000165698
Cluster 0	HS3ST4	1.02358e-08	-4.34781	0.006	0.103	0.000165698
Cluster 0	CDC123	1.0733e-08	1.54806	0.912	0.414	0.000173746
Cluster 0	GATM	1.0996e-08	-2.46867	0.08	0.379	0.000178004
Cluster 0	BCAT1	1.13554e-08	1.5365	0.884	0.414	0.000183822
Cluster 0	F3	1.14656e-08	-3.30828	0.057	0.31	0.000185606
Cluster 0	PBXIP1	1.2294e-08	-2.71978	0.055	0.31	0.000199015
Cluster 0	AHSA1	1.24903e-08	1.38563	0.934	0.621	0.000202193
Cluster 0	FABP7	1.25061e-08	-1.58412	0.49	0.931	0.000202448
Cluster 0	GDI1	1.25168e-08	-1.18324	0.804	0.966	0.000202622
Cluster 0	HMGCS1	1.27083e-08	1.26264	0.985	0.862	0.000205722
Cluster 0	DNM3	1.30119e-08	-3.88838	0.026	0.207	0.000210637
Cluster 0	MDH2	1.33397e-08	1.6382	0.859	0.483	0.000215943
Cluster 0	IMP4	1.4187e-08	1.52409	0.907	0.448	0.000229659
Cluster 0	EEF1A2	1.45312e-08	-1.41417	0.395	0.897	0.000235231
Cluster 0	CHCHD2	1.51559e-08	1.11162	0.963	0.793	0.000245343
Cluster 0	CUEDC1	1.53478e-08	-2.13836	0.198	0.586	0.00024845
Cluster 0	RND2	1.72533e-08	-1.79239	0.255	0.69	0.000279297
Cluster 0	RGS3	1.82688e-08	-2.54712	0.162	0.517	0.000295736
Cluster 0	FAM49A	1.84754e-08	-3.16195	0.073	0.345	0.00029908
Cluster 0	RASGRP1	1.86133e-08	-2.92155	0.035	0.241	0.000301313
Cluster 0	NDUFAF8	1.86475e-08	1.1527	0.959	0.793	0.000301865
Cluster 0	SYT11	1.89435e-08	-1.28814	0.746	1	0.000306657
Cluster 0	UCK2	1.99289e-08	1.67039	0.837	0.345	0.00032261
Cluster 0	SV2A	2.01332e-08	-1.98324	0.271	0.69	0.000325917
Cluster 0	AHDC1	2.18111e-08	-2.22505	0.235	0.621	0.000353079
Cluster 0	MAP1B	2.41907e-08	-1.00338	0.992	1	0.0003916
Cluster 0	CCDC80	2.43282e-08	-3.15517	0.026	0.207	0.000393825
Cluster 0	RAB18	2.47972e-08	-1.07848	0.759	0.966	0.000401417
Cluster 0	SDC2	2.49777e-08	-3.11077	0.026	0.207	0.000404338
Cluster 0	SLC15A2	2.50192e-08	-4.90035	0.012	0.138	0.00040501
Cluster 0	AKAP6	2.55459e-08	-2.38845	0.192	0.586	0.000413537
Cluster 0	VCAM1	2.55817e-08	-4.51774	0.012	0.138	0.000414117
Cluster 0	CYGB	2.79572e-08	-3.5702	0.019	0.172	0.000452571
Cluster 0	DEPRECATED-ENSG00000146006	2.91807e-08	-2.88838	0.036	0.241	0.000472378
Cluster 0	TOMM5	3.01357e-08	1.38665	0.915	0.552	0.000487836
Cluster 0	MPPED2	3.07559e-08	-3.76285	0.012	0.138	0.000497877
Cluster 0	KMT5B	3.11785e-08	-1.19615	0.553	0.931	0.000504718
Cluster 0	THRB	3.1638e-08	-3.66974	0.012	0.138	0.000512157
Cluster 0	KDM3A	3.16748e-08	-2.18708	0.231	0.621	0.000512752
Cluster 0	CARMIL1	3.17245e-08	-3.14618	0.036	0.241	0.000513556
Cluster 0	H3F3A	3.17351e-08	0.843546	0.997	0.931	0.000513728
Cluster 0	PSMB5	3.33306e-08	1.28331	0.943	0.586	0.000539556
Cluster 0	HIST1H1B	3.37877e-08	5.90618	0.627	0.069	0.000546955
Cluster 0	TIMP3	3.47611e-08	-3.46433	0.075	0.345	0.000562713
Cluster 0	SUN2	3.58241e-08	-2.48406	0.207	0.552	0.000579921
Cluster 0	DUS3L	3.70401e-08	2.51534	0.682	0.138	0.000599605
Cluster 0	COL4A2	4.28538e-08	1.58976	0.854	0.483	0.000693717
Cluster 0	TMPO	4.30551e-08	1.37804	0.912	0.621	0.000696976
Cluster 0	ADCY5	4.34731e-08	-3.0677	0.027	0.207	0.000703743
Cluster 0	TP53	5.04628e-08	1.37044	0.892	0.552	0.000816891
Cluster 0	C19orf48	5.12036e-08	1.26331	0.937	0.586	0.000828883
Cluster 0	CCDC85B	5.12782e-08	2.03848	0.752	0.241	0.000830092
Cluster 0	EGF	5.16581e-08	-3.43027	0.028	0.207	0.000836241
Cluster 0	TEAD4	5.28342e-08	2.35494	0.641	0.069	0.00085528
Cluster 0	MAB21L1	5.28927e-08	-5.49982	0.007	0.103	0.000856227
Cluster 0	NTNG1	5.40358e-08	-3.14136	0.048	0.276	0.000874731
Cluster 0	EPB41L1	5.46495e-08	-2.16849	0.117	0.448	0.000884666
Cluster 0	NTHL1	5.55517e-08	2.51265	0.635	0.069	0.000899272
Cluster 0	DST	5.59918e-08	-1.66455	0.32	0.759	0.000906395
Cluster 0	LY6E	5.64279e-08	2.67456	0.652	0.103	0.000913454
Cluster 0	HAPLN4	5.69529e-08	-3.70396	0.019	0.172	0.000921954
Cluster 0	UBE2H	5.71804e-08	-1.97217	0.218	0.621	0.000925637
Cluster 0	PFDN2	5.73783e-08	1.07628	0.97	0.828	0.000928839
Cluster 0	DEK	5.85984e-08	1.45696	0.854	0.517	0.000948591
Cluster 0	SFXN3	5.89779e-08	-3.45473	0.019	0.172	0.000954734
Cluster 0	MGST2	6.07554e-08	-3.26035	0.028	0.207	0.000983509
Cluster 0	SYNC	6.12596e-08	-4.17789	0.007	0.103	0.000991671
Cluster 0	TCEAL2	6.12596e-08	-4.17789	0.007	0.103	0.000991671
Cluster 0	VAMP2	6.2681e-08	-1.82007	0.35	0.759	0.00101468
Cluster 0	FAM111A	6.29428e-08	-4.02588	0.007	0.103	0.00101892
Cluster 0	CHD9	6.3092e-08	-1.64183	0.351	0.793	0.00102133
Cluster 0	DIMT1	6.34183e-08	2.17226	0.727	0.241	0.00102661
Cluster 0	MACF1	6.36939e-08	-1.46965	0.583	0.897	0.00103108
Cluster 0	CDS2	6.44921e-08	-1.781	0.313	0.759	0.001044
Cluster 0	GRPEL1	6.45653e-08	2.50185	0.676	0.172	0.00104518
Cluster 0	RIOX2	6.51131e-08	3.61074	0.573	0.034	0.00105405
Cluster 0	TP53BP1	6.52466e-08	-1.53752	0.333	0.793	0.00105621
Cluster 0	WSB2	6.66499e-08	-1.4427	0.48	0.862	0.00107893
Cluster 0	AURKB	6.83877e-08	4.35868	0.579	0.034	0.00110706
Cluster 0	UCP2	6.89626e-08	1.77182	0.809	0.345	0.00111637
Cluster 0	DCX	6.9054e-08	-2.23498	0.294	0.69	0.00111785
Cluster 0	SLC22A17	7.03089e-08	-2.16019	0.281	0.655	0.00113816
Cluster 0	BRIX1	7.03993e-08	1.97682	0.746	0.276	0.00113962
Cluster 0	DEPRECATED-ENSG00000163931	7.07322e-08	1.18902	0.964	0.586	0.00114501
Cluster 0	ATP5MC3	7.2558e-08	1.66267	0.82	0.448	0.00117457
Cluster 0	APP	7.9944e-08	-1.03902	0.954	1	0.00129413
Cluster 0	MRC2	8.01369e-08	-1.38845	0.541	0.862	0.00129726
Cluster 0	VRK1	8.14823e-08	1.9443	0.754	0.276	0.00131903
Cluster 0	KDM5B	8.44464e-08	-1.58324	0.352	0.793	0.00136702
Cluster 0	PTPRD	8.51685e-08	-1.94864	0.152	0.517	0.00137871
Cluster 0	CACNA1G	8.72555e-08	-3.49982	0.029	0.207	0.00141249
Cluster 0	MAT2A	8.95954e-08	0.941694	0.983	0.897	0.00145037
Cluster 0	C4orf19	9.0126e-08	-3.49982	0.013	0.138	0.00145896
Cluster 0	IGF2R	9.1401e-08	-1.56794	0.444	0.793	0.0014796
Cluster 0	ATP6AP1	9.55974e-08	-1.50778	0.479	0.828	0.00154753
Cluster 0	PRMT2	9.70944e-08	-1.40966	0.562	0.897	0.00157176
Cluster 0	SLC25A3	9.76055e-08	1.22255	0.943	0.552	0.00158004
Cluster 0	HMGA2	9.90123e-08	2.32814	0.698	0.172	0.00160281
Cluster 0	PPAN	9.92245e-08	1.64087	0.815	0.414	0.00160625
Cluster 0	TDRD7	9.92929e-08	-2.82425	0.038	0.241	0.00160735
Cluster 0	MTHFD2	9.93105e-08	2.37243	0.699	0.172	0.00160764
Cluster 0	ZMYND11	9.99102e-08	-1.33641	0.583	0.931	0.00161735
Cluster 0	TANC2	1.02813e-07	-2.60058	0.107	0.414	0.00166433
Cluster 0	CDKL5	1.06382e-07	-2.82996	0.05	0.276	0.00172212
Cluster 0	TCOF1	1.06445e-07	1.62085	0.826	0.414	0.00172313
Cluster 0	ANK2	1.06999e-07	-1.69364	0.323	0.724	0.0017321
Cluster 0	SMARCC1	1.0789e-07	1.3104	0.92	0.517	0.00174652
Cluster 0	ANK3	1.10516e-07	-2.40921	0.126	0.448	0.00178903
Cluster 0	QTRT1	1.11104e-07	3.14404	0.593	0.069	0.00179855
Cluster 0	IPO5	1.12079e-07	1.46968	0.857	0.448	0.00181433
Cluster 0	TASOR	1.12275e-07	-1.89756	0.318	0.69	0.00181751
Cluster 0	PREPL	1.14785e-07	-1.40671	0.476	0.828	0.00185814
Cluster 0	PPM1G	1.15273e-07	1.16996	0.953	0.621	0.00186605
Cluster 0	SYT17	1.15609e-07	-2.29719	0.089	0.379	0.00187148
Cluster 0	CTXN1	1.19163e-07	0.841558	0.99	0.966	0.00192901
Cluster 0	NDFIP1	1.2554e-07	-1.08121	0.798	1	0.00203225
Cluster 0	DEPRECATED-ENSG00000079215	1.30978e-07	-1.41923	0.578	0.828	0.00212026
Cluster 0	LSM4	1.361e-07	1.16477	0.955	0.655	0.00220319
Cluster 0	SYP	1.38894e-07	-2.45852	0.108	0.414	0.00224842
Cluster 0	SORT1	1.45364e-07	-1.79916	0.43	0.793	0.00235315
Cluster 0	DEPRECATED-ENSG00000176485	1.55188e-07	-2.09042	0.122	0.448	0.00251218
Cluster 0	MIDN	1.67838e-07	-1.22278	0.849	0.931	0.00271696
Cluster 0	SRSF9	1.71369e-07	1.58135	0.804	0.448	0.00277413
Cluster 0	RRM2	1.75314e-07	2.00231	0.8	0.483	0.00283798
Cluster 0	CD320	1.76163e-07	1.68088	0.773	0.31	0.00285173
Cluster 0	HNRNPU	1.81666e-07	0.900115	0.981	0.897	0.00294081
Cluster 0	BZW2	1.87933e-07	1.62013	0.818	0.345	0.00304226
Cluster 0	SECISBP2L	1.89008e-07	-1.83848	0.252	0.655	0.00305967
Cluster 0	GABARAPL1	1.90351e-07	-2.33286	0.076	0.345	0.00308141
Cluster 0	GPATCH4	1.91664e-07	1.90012	0.743	0.345	0.00310265
Cluster 0	TRIM8	1.94069e-07	-1.15495	0.528	0.897	0.00314158
Cluster 0	GLB1L2	2.06061e-07	2.19688	0.677	0.172	0.00333572
Cluster 0	SRSF7	2.09938e-07	1.66083	0.759	0.276	0.00339848
Cluster 0	FAM214B	2.15273e-07	-2.7331	0.04	0.241	0.00348485
Cluster 0	PEBP1	2.15758e-07	1.10629	0.934	0.793	0.00349269
Cluster 0	DLAT	2.15948e-07	2.51265	0.633	0.138	0.00349576
Cluster 0	FKBP10	2.19254e-07	1.41917	0.865	0.483	0.00354929
Cluster 0	PES1	2.19571e-07	1.33747	0.865	0.414	0.00355442
Cluster 0	TCP1	2.32022e-07	1.33635	0.893	0.483	0.00375597
Cluster 0	BSDC1	2.41022e-07	-1.65628	0.228	0.621	0.00390166
Cluster 0	LYAR	2.41228e-07	1.94405	0.732	0.276	0.003905
Cluster 0	HSPA8	2.49338e-07	1.07208	0.995	0.966	0.00403629
Cluster 0	SLC35F2	2.52142e-07	4.32991	0.509	0	0.00408167
Cluster 0	CHD3	2.53051e-07	-2.47787	0.154	0.483	0.00409639
Cluster 0	HPCAL4	2.53057e-07	-4.34781	0.008	0.103	0.00409649
Cluster 0	GRID2	2.53057e-07	-4.34781	0.008	0.103	0.00409649
Cluster 0	CDC37	2.54186e-07	1.33678	0.87	0.517	0.00411476
Cluster 0	PRPF31	2.54191e-07	1.47911	0.826	0.448	0.00411484
Cluster 0	SF3B3	2.59111e-07	1.43355	0.849	0.448	0.0041945
Cluster 0	CLPP	2.60121e-07	1.49454	0.816	0.379	0.00421085
Cluster 0	PPRC1	2.6513e-07	2.09617	0.688	0.172	0.00429193
Cluster 0	PRKDC	2.68238e-07	0.913855	0.978	0.793	0.00434224
Cluster 0	APEX1	2.69611e-07	1.13098	0.936	0.621	0.00436446
Cluster 0	IQCN	2.72907e-07	-4.02588	0.008	0.103	0.00441782
Cluster 0	VAT1	2.77097e-07	-1.53452	0.398	0.793	0.00448565
Cluster 0	NTRK3	2.78061e-07	-3.16019	0.03	0.207	0.00450125
Cluster 0	KALRN	2.79461e-07	-1.93639	0.17	0.517	0.00452392
Cluster 0	TRABD	2.81418e-07	2.50519	0.628	0.138	0.00455559
Cluster 0	UBE2I	2.81486e-07	1.08621	0.968	0.69	0.00455669
Cluster 0	CBX4	2.82334e-07	-1.4257	0.377	0.828	0.00457043
Cluster 0	OPTN	2.94254e-07	-2.91171	0.067	0.31	0.00476338
Cluster 0	TSR1	3.04243e-07	1.40496	0.837	0.414	0.00492509
Cluster 0	UHRF1	3.07846e-07	1.14698	0.925	0.586	0.00498341
Cluster 0	ENKUR	3.23234e-07	-2.74115	0.052	0.276	0.00523251
Cluster 0	MAPT	3.43138e-07	-2.5534	0.131	0.448	0.00555471
Cluster 0	RRP1B	3.47891e-07	1.2357	0.921	0.586	0.00563166
Cluster 0	IARS2	3.51197e-07	1.57328	0.809	0.379	0.00568518
Cluster 0	ARHGEF2	3.54566e-07	-1.81591	0.247	0.621	0.00573971
Cluster 0	RCN1	3.70471e-07	0.866507	0.987	0.897	0.00599719
Cluster 0	SPARC	3.72189e-07	-1.63132	0.787	0.931	0.006025
Cluster 0	RSL1D1	3.85129e-07	2.05733	0.684	0.207	0.00623447
Cluster 0	IGF2BP1	3.89461e-07	1.08522	0.956	0.69	0.00630459
Cluster 0	LTA4H	4.1063e-07	1.79824	0.726	0.276	0.00664728
Cluster 0	MPST	4.13891e-07	1.47687	0.817	0.448	0.00670007
Cluster 0	SIVA1	4.26878e-07	1.52545	0.815	0.414	0.00691031
Cluster 0	TMEM258	4.30924e-07	2.00974	0.685	0.207	0.0069758
Cluster 0	INSYN1	4.40414e-07	-2.0333	0.261	0.621	0.00712942
Cluster 0	CXCR4	4.47941e-07	-1.61314	0.716	0.931	0.00725128
Cluster 0	LRRC59	4.59589e-07	1.24402	0.881	0.517	0.00743982
Cluster 0	SLC25A39	4.67299e-07	1.3091	0.845	0.379	0.00756463
Cluster 0	TRA2B	4.77116e-07	1.3579	0.847	0.552	0.00772356
Cluster 0	RTN4	4.79759e-07	-1.18399	0.704	0.931	0.00776633
Cluster 0	DEPRECATED-ENSG00000176788	4.96039e-07	-1.78578	0.276	0.655	0.00802987
Cluster 0	CLASP2	5.2089e-07	-1.80065	0.243	0.621	0.00843217
Cluster 0	LMNB1	5.47187e-07	0.894876	0.994	0.793	0.00885786
Cluster 0	DEPRECATED-ENSG00000164434	5.47239e-07	-1.95188	0.301	0.655	0.0088587
Cluster 0	CDCA7L	5.48872e-07	1.4539	0.778	0.276	0.00888514
Cluster 0	MAPK1	5.49665e-07	-0.895027	0.826	0.931	0.00889798
Cluster 0	CENPW	5.55559e-07	2.2359	0.635	0.138	0.00899339
Cluster 0	NOP53	5.57375e-07	1.32166	0.885	0.414	0.00902279
Cluster 0	ELAC2	5.93084e-07	1.7435	0.737	0.31	0.00960085
Cluster 0	DHCR7	5.94846e-07	2.0943	0.704	0.276	0.00962937
Cluster 0	MZT2B	5.97699e-07	1.69385	0.751	0.379	0.00967556
Cluster 0	PLPPR2	6.02686e-07	-2.33882	0.113	0.414	0.00975628
Cluster 0	LRRN3	6.18947e-07	-2.18343	0.191	0.517	0.0100195
Cluster 0	ZNF844	6.19932e-07	-2.61989	0.042	0.241	0.0100355
Cluster 0	MAD2L1	6.21772e-07	1.3204	0.89	0.655	0.0100652
Cluster 0	LRPPRC	6.24728e-07	0.980863	0.943	0.759	0.0101131
Cluster 0	CCT5	6.31118e-07	1.2307	0.905	0.517	0.0102165
Cluster 0	BOP1	6.5104e-07	2.13255	0.66	0.207	0.010539
Cluster 0	CCT2	6.5386e-07	1.34598	0.863	0.483	0.0105847
Cluster 0	CAD	6.72062e-07	1.67917	0.721	0.241	0.0108793
Cluster 0	METTL26	6.73349e-07	1.42385	0.826	0.448	0.0109002
Cluster 0	SNRPE	6.99242e-07	1.48191	0.797	0.448	0.0113193
Cluster 0	UGDH	7.14026e-07	1.81542	0.735	0.345	0.0115587
Cluster 0	LONRF2	7.48816e-07	-2.76285	0.073	0.31	0.0121218
Cluster 0	PHYHIPL	7.75968e-07	-1.25732	0.708	0.862	0.0125614
Cluster 0	POLR3K	7.76381e-07	1.91689	0.692	0.207	0.0125681
Cluster 0	MCM3	7.90986e-07	1.4095	0.782	0.345	0.0128045
Cluster 0	CHPF	7.91707e-07	-1.61919	0.345	0.69	0.0128162
Cluster 0	ETV4	7.95404e-07	-2.71846	0.069	0.31	0.012876
Cluster 0	BAG2	8.04697e-07	2.27057	0.627	0.138	0.0130264
Cluster 0	GMNN	8.15408e-07	1.44249	0.817	0.345	0.0131998
Cluster 0	GNG3	8.3433e-07	-3.02588	0.033	0.207	0.0135061
Cluster 0	SV2C	8.43241e-07	-4.5702	0.008	0.103	0.0136504
Cluster 0	ALDH3B1	8.759e-07	-3.02588	0.033	0.207	0.0141791
Cluster 0	PELI2	8.92176e-07	-1.96238	0.154	0.483	0.0144425
Cluster 0	GPRIN3	8.9663e-07	-4.21031	0.008	0.103	0.0145146
Cluster 0	RUNDC3B	8.9663e-07	-4.21031	0.008	0.103	0.0145146
Cluster 0	PRPS2	9.13455e-07	2.8321	0.547	0.069	0.014787
Cluster 0	SEMA6C	9.22666e-07	-2.20485	0.083	0.345	0.0149361
Cluster 0	HMGCR	9.35258e-07	1.11323	0.964	0.793	0.01514
Cluster 0	CD200	9.36157e-07	-3.02588	0.045	0.241	0.0151545
Cluster 0	HNRNPA2B1	9.37693e-07	0.646864	0.997	1	0.0151794
Cluster 0	ARL6IP1	9.53211e-07	-1.65819	0.493	0.793	0.0154306
Cluster 0	GPR85	9.65818e-07	-3.61085	0.015	0.138	0.0156347
Cluster 0	FAM169A	9.661e-07	-1.85596	0.231	0.586	0.0156392
Cluster 0	CALY	9.68514e-07	-3.88838	0.008	0.103	0.0156783
Cluster 0	FIBCD1	9.90653e-07	-3.64737	0.008	0.103	0.0160367
Cluster 0	VARS	9.92451e-07	1.38797	0.834	0.414	0.0160658
Cluster 0	EMG1	1.00329e-06	1.46312	0.809	0.414	0.0162413
Cluster 0	STOML2	1.00341e-06	1.10248	0.938	0.621	0.0162432
Cluster 0	MEIS1	1.0225e-06	-1.64052	0.633	0.862	0.0165522
Cluster 0	SORBS1	1.02548e-06	-2.24001	0.189	0.517	0.0166004
Cluster 0	FARSB	1.03089e-06	1.63993	0.745	0.276	0.0166881
Cluster 0	RAB6B	1.04166e-06	-1.14987	0.587	0.931	0.0168625
Cluster 0	PCDHB5	1.05014e-06	-3.42181	0.015	0.138	0.0169996
Cluster 0	ALYREF	1.06156e-06	1.06308	0.92	0.552	0.0171846
Cluster 0	PTPRN	1.07471e-06	-3.24828	0.015	0.138	0.0173973
Cluster 0	MCMBP	1.11199e-06	1.23269	0.884	0.517	0.0180009
Cluster 0	ZNF423	1.11261e-06	-1.739	0.363	0.724	0.0180109
Cluster 0	PPP1R14C	1.13685e-06	-2.07302	0.158	0.483	0.0184033
Cluster 0	ADD3	1.15207e-06	-1.94182	0.241	0.586	0.0186497
Cluster 0	SLC19A1	1.15649e-06	1.64087	0.749	0.345	0.0187213
Cluster 0	HDAC11	1.20384e-06	-2.63732	0.058	0.276	0.0194877
Cluster 0	MSH6	1.21144e-06	1.30355	0.793	0.31	0.0196108
Cluster 0	FAM131B	1.2115e-06	-2.48983	0.109	0.379	0.0196117
Cluster 0	GPC1	1.23708e-06	-1.1975	0.754	0.931	0.0200258
Cluster 0	BAALC	1.23746e-06	-3.02588	0.024	0.172	0.020032
Cluster 0	TOMM7	1.25068e-06	1.07989	0.925	0.621	0.0202459
Cluster 0	PYCR1	1.25881e-06	1.63762	0.754	0.345	0.0203777
Cluster 0	TSPO	1.26793e-06	2.40708	0.612	0.138	0.0205253
Cluster 0	DDIT4	1.27477e-06	1.44642	0.918	0.759	0.020636
Cluster 0	CDK5R1	1.29272e-06	-1.86239	0.315	0.69	0.0209266
Cluster 0	HELLS	1.30165e-06	0.985109	0.959	0.759	0.0210711
Cluster 0	FAM171A2	1.32547e-06	-1.36979	0.545	0.828	0.0214567
Cluster 0	NUDT5	1.33125e-06	1.43894	0.795	0.483	0.0215502
Cluster 0	SCARB1	1.3442e-06	2.68699	0.57	0.103	0.0217599
Cluster 0	GNS	1.34905e-06	-1.23323	0.602	0.897	0.0218384
Cluster 0	PGAM5	1.36243e-06	1.59651	0.744	0.379	0.022055
Cluster 0	ITGB5	1.37795e-06	-2.09001	0.285	0.586	0.0223063
Cluster 0	TTBK1	1.48466e-06	-2.36509	0.124	0.414	0.0240337
Cluster 0	HK2	1.52565e-06	2.56956	0.567	0.103	0.0246972
Cluster 0	EPHB3	1.56946e-06	-1.63553	0.407	0.759	0.0254064
Cluster 0	ATP1B1	1.59019e-06	-2.29782	0.214	0.552	0.025742
Cluster 0	PTBP1	1.61514e-06	1.75338	0.699	0.241	0.0261459
Cluster 0	GSE1	1.63763e-06	-1.93569	0.225	0.552	0.0265099
Cluster 0	RRP15	1.68672e-06	1.90643	0.679	0.276	0.0273046
Cluster 0	ABR	1.72958e-06	-1.4137	0.451	0.793	0.0279984
Cluster 0	TXNDC17	1.78218e-06	1.18022	0.881	0.586	0.0288499
Cluster 0	TMEM8B	1.8002e-06	-2.25721	0.177	0.483	0.0291417
Cluster 0	COX4I1	1.81205e-06	1.32089	0.82	0.448	0.0293335
Cluster 0	CCT3	1.81593e-06	1.25468	0.859	0.448	0.0293963
Cluster 0	FEN1	1.81877e-06	1.53832	0.71	0.207	0.0294422
Cluster 0	ANP32B	1.83412e-06	1.93296	0.659	0.207	0.0296907
Cluster 0	DPCD	1.84257e-06	1.78353	0.692	0.207	0.0298275
Cluster 0	SLIRP	1.87097e-06	1.35044	0.827	0.379	0.0302872
Cluster 0	CTSC	1.87856e-06	2.65078	0.563	0.103	0.0304101
Cluster 0	RAB3C	1.92561e-06	-2.42895	0.091	0.345	0.0311718
Cluster 0	CCDC149	1.92583e-06	-2.15517	0.104	0.379	0.0311753
Cluster 0	ACTN1	1.94656e-06	1.93064	0.66	0.241	0.0315108
Cluster 0	KPNA2	1.95757e-06	2.1824	0.788	0.379	0.0316892
Cluster 0	PCDHB12	1.96895e-06	-3.02588	0.025	0.172	0.0318734
Cluster 0	ZNF471	2.00663e-06	-2.56645	0.046	0.241	0.0324833
Cluster 0	JUND	2.00796e-06	-1.18375	0.795	0.966	0.0325049
Cluster 0	APH1B	2.00881e-06	-2.52469	0.075	0.31	0.0325186
Cluster 0	TUBB2B	2.00964e-06	-1.00513	0.996	1	0.0325321
Cluster 0	FZD3	2.02085e-06	-0.915848	0.841	0.966	0.0327135
Cluster 0	ATP5F1A	2.02619e-06	1.06048	0.912	0.655	0.0328
Cluster 0	QKI	2.03124e-06	-0.804847	0.988	1	0.0328817
Cluster 0	SHD	2.05717e-06	-2.88838	0.025	0.172	0.0333015
Cluster 0	SHMT1	2.09003e-06	2.32461	0.589	0.138	0.0338335
Cluster 0	HNRNPL	2.09749e-06	0.87115	0.963	0.897	0.0339542
Cluster 0	CDT1	2.13073e-06	1.36643	0.796	0.345	0.0344922
Cluster 0	UQCRH	2.14286e-06	1.81206	0.691	0.241	0.0346887
Cluster 0	RFX3	2.17348e-06	-1.35551	0.453	0.793	0.0351843
Cluster 0	SH3GLB1	2.18763e-06	-1.37102	0.458	0.793	0.0354133
Cluster 0	NEXMIF	2.1924e-06	-3.21031	0.016	0.138	0.0354906
Cluster 0	ZFAND3	2.19885e-06	-1.12572	0.738	0.966	0.035595
Cluster 0	DTYMK	2.20547e-06	1.5736	0.752	0.414	0.0357022
Cluster 0	MAP3K9	2.23652e-06	-2.44092	0.073	0.31	0.0362048
Cluster 0	SAMD8	2.33561e-06	-1.9693	0.221	0.552	0.0378089
Cluster 0	GDPD2	2.33585e-06	-2.63161	0.075	0.31	0.0378127
Cluster 0	MICOS10	2.35162e-06	1.01424	0.936	0.69	0.038068
Cluster 0	HNRNPDL	2.37543e-06	0.862391	0.966	0.862	0.0384535
Cluster 0	PSMG1	2.3821e-06	1.24429	0.817	0.414	0.0385615
Cluster 0	FADS2	2.38885e-06	0.720194	0.992	0.966	0.0386707
Cluster 0	GPM6B	2.39904e-06	-0.84689	0.927	1	0.0388357
Cluster 0	TRMT112	2.42329e-06	1.55073	0.744	0.31	0.0392283
Cluster 0	CLN6	2.46431e-06	1.60011	0.733	0.31	0.0398922
Cluster 0	DEPRECATED-ENSG00000159217	2.47639e-06	1.73191	0.707	0.31	0.0400879
Cluster 0	C12orf49	2.51965e-06	-2.39362	0.075	0.31	0.0407881
Cluster 0	NUP62	2.53087e-06	1.4817	0.747	0.31	0.0409697
Cluster 0	SARAF	2.56306e-06	-1.5682	0.405	0.724	0.0414908
Cluster 0	SF3B5	2.58362e-06	0.99458	0.923	0.69	0.0418236
Cluster 0	IRX3	2.603e-06	-1.60442	0.224	0.586	0.0421373
Cluster 0	CCNB1IP1	2.65759e-06	1.38171	0.782	0.379	0.0430211
Cluster 0	ILDR2	2.66363e-06	-2.54046	0.111	0.379	0.0431189
Cluster 0	CDK1	2.70816e-06	2.58383	0.652	0.241	0.0438398
Cluster 0	PFKP	2.74107e-06	1.21824	0.852	0.483	0.0443724
Cluster 0	DNAH7	2.76075e-06	-2.96315	0.036	0.207	0.0446911
Cluster 0	TSGA10	2.77299e-06	-3.15517	0.025	0.172	0.0448892
Cluster 0	RUFY3	2.79122e-06	-1.30172	0.656	0.897	0.0451843
Cluster 0	FUS	2.79609e-06	0.821784	0.98	0.862	0.0452632
Cluster 0	RTL5	2.81867e-06	-2.48722	0.11	0.379	0.0456286
Cluster 0	DNAJC6	2.82652e-06	-3.14987	0.063	0.276	0.0457557
Cluster 0	SAMD4A	2.85534e-06	-3.08478	0.036	0.207	0.0462222
Cluster 0	CDS1	2.87414e-06	-3.76285	0.009	0.103	0.0465265
Cluster 0	NDST3	2.87414e-06	-3.76285	0.009	0.103	0.0465265
Cluster 0	TEAD2	2.89778e-06	1.19314	0.866	0.586	0.0469093
Cluster 0	PCDHB6	2.93462e-06	-3.64737	0.009	0.103	0.0475056
Cluster 0	POLR2L	2.95357e-06	1.15203	0.882	0.586	0.0478125
Cluster 0	RABGAP1	2.9715e-06	-1.33461	0.369	0.759	0.0481027
Cluster 0	FKBP4	2.97615e-06	2.21824	0.607	0.172	0.0481779
Cluster 0	SCG3	2.99722e-06	-1.86361	0.142	0.448	0.0485191
Cluster 0	SLC1A5	3.00149e-06	1.26334	0.866	0.448	0.0485881
Cluster 0	MOV10L1	3.06227e-06	-3.44092	0.009	0.103	0.049572
Cluster 0	SYT1	3.06281e-06	-2.71554	0.061	0.276	0.0495808
Cluster 1	RORB	5.20456e-77	-9.01542	0	0.333	8.42514e-73
Cluster 1	RELN	9.32624e-52	-8.43045	0.001	0.333	1.50973e-47
Cluster 1	GIPC2	2.48844e-39	-8.43045	0	0.167	4.02828e-35
Cluster 1	KCNA3	2.48844e-39	-8.43045	0	0.167	4.02828e-35
Cluster 1	KIF4B	2.48844e-39	-8.43045	0	0.167	4.02828e-35
Cluster 1	ADRA1A	2.48844e-39	-8.43045	0	0.167	4.02828e-35
Cluster 1	ARMS2	2.48844e-39	-8.43045	0	0.167	4.02828e-35
Cluster 1	CTSF	2.48844e-39	-8.43045	0	0.167	4.02828e-35
Cluster 1	AVIL	2.48844e-39	-8.43045	0	0.167	4.02828e-35
Cluster 1	LUM	2.48844e-39	-8.43045	0	0.167	4.02828e-35
Cluster 1	TFPI2	1.99494e-31	-7.01542	0.003	0.333	3.2294e-27
Cluster 1	KCNC3	1.51631e-29	-5.58246	0.016	0.667	2.4546e-25
Cluster 1	ZNF433	5.3168e-23	-5.05194	0.022	0.667	8.60684e-19
Cluster 1	ATOH8	2.7391e-20	-7.43045	0.001	0.167	4.43406e-16
Cluster 1	CP	2.7391e-20	-7.43045	0.001	0.167	4.43406e-16
Cluster 1	TEKT5	2.7391e-20	-7.43045	0.001	0.167	4.43406e-16
Cluster 1	CDH1	2.7391e-20	-7.43045	0.001	0.167	4.43406e-16
Cluster 1	COPZ2	2.7391e-20	-7.43045	0.001	0.167	4.43406e-16
Cluster 1	KLC3	2.7391e-20	-7.43045	0.001	0.167	4.43406e-16
Cluster 1	LHFPL3	7.49156e-18	-6.01542	0.007	0.333	1.21273e-13
Cluster 1	ADRA1B	1.96602e-16	-5.43045	0.018	0.5	3.18259e-12
Cluster 1	KCTD4	3.78689e-16	-5.84549	0.008	0.333	6.13023e-12
Cluster 1	MAOB	3.78689e-16	-5.84549	0.008	0.333	6.13023e-12
Cluster 1	DIRAS3	6.63831e-14	-6.84549	0.002	0.167	1.07461e-09
Cluster 1	LENEP	6.63831e-14	-6.84549	0.002	0.167	1.07461e-09
Cluster 1	TLR9	6.63831e-14	-6.84549	0.002	0.167	1.07461e-09
Cluster 1	HCLS1	6.63831e-14	-6.84549	0.002	0.167	1.07461e-09
Cluster 1	PSMB9	6.63831e-14	-6.84549	0.002	0.167	1.07461e-09
Cluster 1	CRIP3	6.63831e-14	-6.84549	0.002	0.167	1.07461e-09
Cluster 1	NR2E3	6.63831e-14	-6.84549	0.002	0.167	1.07461e-09
Cluster 1	RIPOR3	6.63831e-14	-6.84549	0.002	0.167	1.07461e-09
Cluster 1	POU3F4	6.63831e-14	-6.84549	0.002	0.167	1.07461e-09
Cluster 1	PAX3	7.9533e-14	-4.88026	0.022	0.5	1.28748e-09
Cluster 1	GNG11	1.45458e-13	-5.43045	0.01	0.333	2.35468e-09
Cluster 1	FGFR2	7.16595e-13	-4.06122	0.043	0.667	1.16002e-08
Cluster 1	MAGI2	8.00842e-12	-4.64909	0.05	0.667	1.2964e-07
Cluster 1	CXCR4	2.64007e-11	-4.19779	0.028	0.5	4.27375e-07
Cluster 1	PHLDB2	5.33753e-11	-5.10852	0.013	0.333	8.64039e-07
Cluster 1	FOXJ1	5.33753e-11	-5.10852	0.013	0.333	8.64039e-07
Cluster 1	HRCT1	1.07711e-10	-6.43045	0.003	0.167	1.74362e-06
Cluster 1	P2RY6	1.07711e-10	-6.43045	0.003	0.167	1.74362e-06
Cluster 1	VSIG2	1.07711e-10	-6.43045	0.003	0.167	1.74362e-06
Cluster 1	MYCBPAP	1.07711e-10	-6.43045	0.003	0.167	1.74362e-06
Cluster 1	ZNF763	1.07711e-10	-6.43045	0.003	0.167	1.74362e-06
Cluster 1	IGF2	1.1232e-10	-6.10852	0.003	0.167	1.81824e-06
Cluster 1	ILDR2	1.30849e-10	-5.75238	0.014	0.333	2.11819e-06
Cluster 1	POU3F1	2.23634e-10	-4.34299	0.031	0.5	3.62018e-06
Cluster 1	IQUB	2.34617e-10	-5.01542	0.014	0.333	3.79798e-06
Cluster 1	MLC1	2.55001e-10	-4.69349	0.014	0.333	4.12796e-06
Cluster 1	H1F0	3.478e-10	-4.34906	0.104	0.833	5.63019e-06
Cluster 1	ZFP36L2	8.35436e-10	-4.14505	0.033	0.5	1.3524e-05
Cluster 1	CLEC4A	1.47407e-09	-4.10852	0.034	0.5	2.38623e-05
Cluster 1	PKD2L2	2.6848e-09	-4.92795	0.015	0.333	4.34616e-05
Cluster 1	ITGB8	2.742e-09	-4.54116	0.113	0.833	4.43874e-05
Cluster 1	SPARC	5.48013e-09	-3.6231	0.036	0.5	8.87123e-05
Cluster 1	RFX4	6.45356e-09	-3.9842	0.07	0.667	0.00010447
Cluster 1	WNT5A	7.63687e-09	-4.84549	0.016	0.333	0.000123626
Cluster 1	DNAH10	7.63687e-09	-4.84549	0.016	0.333	0.000123626
Cluster 1	B3GAT2	9.31087e-09	-6.10852	0.004	0.167	0.000150724
Cluster 1	CARNS1	9.31087e-09	-6.10852	0.004	0.167	0.000150724
Cluster 1	OR2K2	9.62819e-09	-5.84549	0.004	0.167	0.000155861
Cluster 1	FUT4	1.01783e-08	-4.0729	0.038	0.5	0.000164766
Cluster 1	KCNA4	1.0936e-08	-3.90689	0.038	0.5	0.000177031
Cluster 1	SYTL2	1.40395e-08	-3.71163	0.07	0.667	0.000227271
Cluster 1	C1orf61	1.41149e-08	-2.79302	0.103	0.833	0.000228491
Cluster 1	PDE3A	3.88559e-08	-4.00724	0.078	0.667	0.000628999
Cluster 1	THSD4	5.16621e-08	-3.37734	0.072	0.667	0.000836306
Cluster 1	FBXL7	7.38143e-08	-5.03814	0.019	0.333	0.00119491
Cluster 1	NTN1	9.90794e-08	-3.30944	0.118	0.833	0.0016039
Cluster 1	DEPRECATED-ENSG00000079215	1.06081e-07	-4.49185	0.019	0.333	0.00171724
Cluster 1	HAP1	1.13244e-07	-4.18253	0.044	0.5	0.0018332
Cluster 1	ETV1	1.56799e-07	-3.99749	0.045	0.5	0.00253826
Cluster 1	AIM2	1.84986e-07	-5.84549	0.005	0.167	0.00299456
Cluster 1	C1orf226	1.84986e-07	-5.84549	0.005	0.167	0.00299456
Cluster 1	NMBR	1.84986e-07	-5.84549	0.005	0.167	0.00299456
Cluster 1	COL14A1	1.84986e-07	-5.84549	0.005	0.167	0.00299456
Cluster 1	OR52B2	1.84986e-07	-5.84549	0.005	0.167	0.00299456
Cluster 1	FOXO1	1.84986e-07	-5.84549	0.005	0.167	0.00299456
Cluster 1	OR8S1	1.90222e-07	-5.6231	0.005	0.167	0.00307931
Cluster 1	SLC17A8	2.01175e-07	-4.43045	0.005	0.167	0.00325662
Cluster 1	PRR19	2.03614e-07	-4.55598	0.02	0.333	0.0032961
Cluster 1	CHST14	3.63019e-07	-3.99749	0.048	0.5	0.00587656
Cluster 1	KEL	4.00924e-07	-4.43045	0.021	0.333	0.00649016
Cluster 1	DSCAML1	4.68724e-07	-2.92492	0.131	0.833	0.00758771
Cluster 1	ZBTB2	8.66868e-07	-3.08172	0.139	0.833	0.0140329
Cluster 1	PROX1	9.86092e-07	-4.79818	0.023	0.333	0.0159628
Cluster 1	SOX21	1.01379e-06	-3.49972	0.099	0.667	0.0164112
Cluster 1	IQCN	1.12453e-06	-4.01542	0.054	0.5	0.018204
Cluster 1	IGFBP5	1.3568e-06	-2.39703	0.05	0.5	0.0219639
Cluster 1	NWD2	1.36938e-06	-6.20806	0.006	0.167	0.0221675
Cluster 1	PRDM8	1.49632e-06	-3.45317	0.051	0.5	0.0242225
Cluster 1	NLRP3	1.58249e-06	-5.6231	0.006	0.167	0.0256173
Cluster 1	CCDC173	1.58249e-06	-5.6231	0.006	0.167	0.0256173
Cluster 1	RFTN2	1.58249e-06	-5.6231	0.006	0.167	0.0256173
Cluster 1	HIST1H4J	1.58249e-06	-5.6231	0.006	0.167	0.0256173
Cluster 1	SPDYE16	1.58249e-06	-5.6231	0.006	0.167	0.0256173
Cluster 1	TMEM253	1.58249e-06	-5.6231	0.006	0.167	0.0256173
Cluster 1	CDRT1	1.58249e-06	-5.6231	0.006	0.167	0.0256173
Cluster 1	NFIA	1.60619e-06	-3.7866	0.053	0.5	0.0260011
Cluster 1	KANK4	1.62076e-06	-5.26053	0.006	0.167	0.0262369
Cluster 1	GAB1	2.09791e-06	-3.57247	0.053	0.5	0.0339609
Cluster 1	SASH1	2.20972e-06	-3.52356	0.053	0.5	0.0357709
Cluster 1	MRC2	2.34448e-06	-4.01542	0.024	0.333	0.0379524
Cluster 1	FNDC9	2.74173e-06	-4.76749	0.025	0.333	0.0443832
Cluster 1	ABCA1	2.78442e-06	-3.30117	0.053	0.5	0.0450742
Cluster 2	IQSEC3	6.03916e-105	-10.4717	0	0.667	9.77619e-101
Cluster 2	NOL4	6.03916e-105	-10.4717	0	0.667	9.77619e-101
Cluster 2	MST1R	2.92962e-53	-9.47168	0	0.333	4.74247e-49
Cluster 2	C6orf58	2.92962e-53	-9.47168	0	0.333	4.74247e-49
Cluster 2	SYNPO2L	2.92962e-53	-9.47168	0	0.333	4.74247e-49
Cluster 2	CFAP43	2.92962e-53	-9.47168	0	0.333	4.74247e-49
Cluster 2	SLC17A6	2.92962e-53	-9.88671	0	0.333	4.74247e-49
Cluster 2	LRRC43	2.92962e-53	-9.47168	0	0.333	4.74247e-49
Cluster 2	CCDC175	2.92962e-53	-9.47168	0	0.333	4.74247e-49
Cluster 2	GSG1L	2.92962e-53	-9.47168	0	0.333	4.74247e-49
Cluster 2	PECAM1	2.92962e-53	-9.47168	0	0.333	4.74247e-49
Cluster 2	NWD1	2.92962e-53	-9.47168	0	0.333	4.74247e-49
Cluster 2	CCDC114	2.92962e-53	-9.47168	0	0.333	4.74247e-49
Cluster 2	CASS4	2.92962e-53	-9.47168	0	0.333	4.74247e-49
Cluster 2	SCG2	4.10517e-53	-7.88671	0.003	0.667	6.64544e-49
Cluster 2	CNNM1	3.46756e-36	-8.14975	0.006	0.667	5.61329e-32
Cluster 2	DNER	4.94176e-35	-7.03872	0.015	1	7.99972e-31
Cluster 2	RTN1	4.97094e-29	-6.53879	0.02	1	8.04696e-25
Cluster 2	MUC20	1.4681e-27	-7.66432	0.008	0.667	2.37655e-23
Cluster 2	MOGAT1	2.23073e-27	-8.47168	0.001	0.333	3.6111e-23
Cluster 2	CD14	2.23073e-27	-8.47168	0.001	0.333	3.6111e-23
Cluster 2	ABCD2	2.23073e-27	-8.47168	0.001	0.333	3.6111e-23
Cluster 2	GSX1	2.23073e-27	-8.47168	0.001	0.333	3.6111e-23
Cluster 2	FOXC2	2.23073e-27	-8.47168	0.001	0.333	3.6111e-23
Cluster 2	PLXDC1	2.23073e-27	-8.47168	0.001	0.333	3.6111e-23
Cluster 2	HRH4	2.23073e-27	-8.47168	0.001	0.333	3.6111e-23
Cluster 2	TINCR	2.23073e-27	-8.47168	0.001	0.333	3.6111e-23
Cluster 2	TMIE	2.63741e-27	-7.88671	0.001	0.333	4.26944e-23
Cluster 2	ELFN2	2.63741e-27	-7.88671	0.001	0.333	4.26944e-23
Cluster 2	BCAN	3.11751e-27	-7.14975	0.001	0.333	5.04663e-23
Cluster 2	PLXNA4	2.35899e-24	-6.20864	0.01	0.667	3.81874e-20
Cluster 2	ERBB4	2.256e-22	-7.30175	0.011	0.667	3.65201e-18
Cluster 2	DUSP26	2.256e-22	-7.71679	0.011	0.667	3.65201e-18
Cluster 2	NRXN2	1.23974e-21	-5.62368	0.028	1	2.00689e-17
Cluster 2	TMEM59L	1.54417e-21	-4.67726	0.027	1	2.49971e-17
Cluster 2	SYP	2.21838e-21	-5.56478	0.028	1	3.59111e-17
Cluster 2	C1orf61	7.38145e-21	-6.73471	0.03	1	1.19491e-16
Cluster 2	NSG2	2.16234e-19	-4.6066	0.031	1	3.5004e-15
Cluster 2	PHYHIPL	4.53921e-19	-5.34239	0.032	1	7.34808e-15
Cluster 2	AJAP1	1.03015e-18	-7.88671	0.003	0.333	1.66761e-14
Cluster 2	WNT4	1.03015e-18	-7.88671	0.003	0.333	1.66761e-14
Cluster 2	CADM3	1.03015e-18	-7.88671	0.003	0.333	1.66761e-14
Cluster 2	NOSTRIN	1.03015e-18	-7.88671	0.003	0.333	1.66761e-14
Cluster 2	CHL1	1.03015e-18	-8.30175	0.003	0.333	1.66761e-14
Cluster 2	SLC9A9	1.03015e-18	-7.88671	0.003	0.333	1.66761e-14
Cluster 2	WDR49	1.03015e-18	-8.62368	0.003	0.333	1.66761e-14
Cluster 2	TPPP	1.03015e-18	-8.30175	0.003	0.333	1.66761e-14
Cluster 2	PCDHB7	1.03015e-18	-8.30175	0.003	0.333	1.66761e-14
Cluster 2	PHKG1	1.03015e-18	-7.88671	0.003	0.333	1.66761e-14
Cluster 2	NAT16	1.03015e-18	-7.88671	0.003	0.333	1.66761e-14
Cluster 2	JHY	1.03015e-18	-8.30175	0.003	0.333	1.66761e-14
Cluster 2	OAS3	1.03015e-18	-7.88671	0.003	0.333	1.66761e-14
Cluster 2	SHC4	1.03015e-18	-7.88671	0.003	0.333	1.66761e-14
Cluster 2	NFATC2	1.03015e-18	-7.88671	0.003	0.333	1.66761e-14
Cluster 2	DEPRECATED-ENSG00000168959	1.03015e-18	-7.88671	0.003	0.333	1.66761e-14
Cluster 2	DEPRECATED-ENSG00000189366	1.03015e-18	-7.88671	0.003	0.333	1.66761e-14
Cluster 2	B3GALT2	1.15224e-18	-7.47168	0.003	0.333	1.86524e-14
Cluster 2	PLA2G4C	1.15224e-18	-7.47168	0.003	0.333	1.86524e-14
Cluster 2	LEFTY1	1.28852e-18	-7.14975	0.003	0.333	2.08586e-14
Cluster 2	CELF5	1.44946e-18	-6.18627	0.014	0.667	2.34638e-14
Cluster 2	SNAP25	3.66223e-18	-6.03872	0.037	1	5.92842e-14
Cluster 2	MTSS1	2.22696e-17	-6.14975	0.038	1	3.605e-13
Cluster 2	SCRT1	2.95516e-17	-5.94811	0.015	0.667	4.78382e-13
Cluster 2	STMN4	3.42363e-16	-5.20221	0.039	1	5.54217e-12
Cluster 2	PCSK1N	3.54089e-16	-6.41278	0.039	1	5.73199e-12
Cluster 2	MAPT	3.54113e-16	-5.44193	0.039	1	5.73238e-12
Cluster 2	NPAS3	3.72941e-16	-7.24928	0.017	0.667	6.03716e-12
Cluster 2	SCAMP5	1.41829e-15	-4.81632	0.041	1	2.29593e-11
Cluster 2	CLIP4	1.44881e-14	-6.56478	0.02	0.667	2.34534e-10
Cluster 2	CNTNAP5	2.30738e-14	-7.47168	0.004	0.333	3.73518e-10
Cluster 2	CABP1	2.30738e-14	-7.47168	0.004	0.333	3.73518e-10
Cluster 2	GADD45B	2.30738e-14	-7.47168	0.004	0.333	3.73518e-10
Cluster 2	PINLYP	2.30738e-14	-7.47168	0.004	0.333	3.73518e-10
Cluster 2	TKTL1	2.30738e-14	-7.88671	0.004	0.333	3.73518e-10
Cluster 2	DEPRECATED-ENSG00000136383	2.30738e-14	-7.47168	0.004	0.333	3.73518e-10
Cluster 2	NTRK3	2.73046e-14	-6.88671	0.004	0.333	4.42007e-10
Cluster 2	ABCG1	3.22888e-14	-6.56478	0.004	0.333	5.22691e-10
Cluster 2	CELF3	1.21051e-13	-4.88671	0.049	1	1.95958e-09
Cluster 2	MEST	3.31102e-13	-6.52414	0.055	1	5.35987e-09
Cluster 2	LBX1	3.72252e-13	-4.84232	0.021	0.667	6.02601e-09
Cluster 2	NTN1	3.8651e-13	-5.07936	0.021	0.667	6.25683e-09
Cluster 2	SLIT1	4.52561e-13	-4.88671	0.021	0.667	7.32606e-09
Cluster 2	PLPPR2	4.85955e-13	-4.30175	0.049	1	7.86664e-09
Cluster 2	EBF3	5.71304e-13	-4.24286	0.049	1	9.24826e-09
Cluster 2	THSD7A	2.43216e-12	-5.41278	0.058	1	3.93718e-08
Cluster 2	TMEM178B	2.97286e-12	-4.53622	0.055	1	4.81247e-08
Cluster 2	ATCAY	3.58263e-12	-6.17051	0.024	0.667	5.79956e-08
Cluster 2	PDE4B	4.74878e-12	-4.56478	0.056	1	7.68733e-08
Cluster 2	SCN9A	9.63538e-12	-7.14975	0.006	0.333	1.55978e-07
Cluster 2	THPO	9.63538e-12	-7.14975	0.006	0.333	1.55978e-07
Cluster 2	EPS8L1	9.63538e-12	-7.56478	0.006	0.333	1.55978e-07
Cluster 2	PAG1	1.03096e-11	-6.88671	0.006	0.333	1.66891e-07
Cluster 2	DEPRECATED-ENSG00000139318	1.03096e-11	-6.88671	0.006	0.333	1.66891e-07
Cluster 2	C5	1.10286e-11	-6.66432	0.006	0.333	1.78532e-07
Cluster 2	PTPN5	1.10286e-11	-6.66432	0.006	0.333	1.78532e-07
Cluster 2	GABBR1	1.26182e-11	-6.56478	0.006	0.333	2.04264e-07
Cluster 2	MAPRE3	1.46977e-11	-4.53622	0.059	1	2.37926e-07
Cluster 2	ADGRB2	3.45713e-11	-4.05382	0.058	1	5.59639e-07
Cluster 2	CACNG4	4.0248e-11	-4.83609	0.065	1	6.51535e-07
Cluster 2	MAPK8IP1	2.48512e-10	-4.56478	0.068	1	4.02291e-06
Cluster 2	EEF1A2	3.1259e-10	-4.63879	0.068	1	5.06021e-06
Cluster 2	KALRN	3.19281e-10	-5.25444	0.077	1	5.16853e-06
Cluster 2	ADAP1	5.47063e-10	-6.88671	0.007	0.333	8.85586e-06
Cluster 2	TCP10L	5.47063e-10	-6.88671	0.007	0.333	8.85586e-06
Cluster 2	NTNG2	5.47135e-10	-7.07936	0.007	0.333	8.85702e-06
Cluster 2	MAB21L2	5.47171e-10	-7.20864	0.007	0.333	8.8576e-06
Cluster 2	PHACTR3	5.78884e-10	-6.66432	0.007	0.333	9.37097e-06
Cluster 2	DKK3	6.04542e-10	-4.2779	0.07	1	9.78632e-06
Cluster 2	SHISAL1	7.24939e-10	-6.30175	0.007	0.333	1.17353e-05
Cluster 2	PDZD4	1.09728e-09	-4.61993	0.072	1	1.77628e-05
Cluster 2	DCLK1	2.85784e-09	-4.46525	0.076	1	4.62628e-05
Cluster 2	ANKRD45	9.9077e-09	-6.66432	0.008	0.333	0.000160386
Cluster 2	GRIN2B	9.9077e-09	-7.40129	0.008	0.333	0.000160386
Cluster 2	MYO16	9.9077e-09	-7.40129	0.008	0.333	0.000160386
Cluster 2	ALPK3	9.9077e-09	-6.66432	0.008	0.333	0.000160386
Cluster 2	LCA5L	9.9077e-09	-6.66432	0.008	0.333	0.000160386
Cluster 2	SLC1A1	1.04012e-08	-6.47168	0.008	0.333	0.000168375
Cluster 2	CXXC5	1.051e-08	-4.37214	0.087	1	0.000170136
Cluster 2	KLHL1	1.09171e-08	-6.30175	0.008	0.333	0.000176726
Cluster 2	XKR7	1.20258e-08	-6.01224	0.008	0.333	0.000194673
Cluster 2	VGF	1.58513e-08	-2.15879	0.075	1	0.0002566
Cluster 2	REV3L	2.18947e-08	-5.11412	0.101	1	0.000354432
Cluster 2	NDRG4	2.55961e-08	-3.79925	0.085	1	0.000414349
Cluster 2	CPEB4	4.38077e-08	-4.9711	0.097	1	0.000709159
Cluster 2	OVGP1	8.77232e-08	-6.47168	0.01	0.333	0.00142006
Cluster 2	GRHL1	8.77232e-08	-6.47168	0.01	0.333	0.00142006
Cluster 2	PAQR9	8.77232e-08	-6.47168	0.01	0.333	0.00142006
Cluster 2	CCDC81	8.77232e-08	-6.88671	0.01	0.333	0.00142006
Cluster 2	ARHGAP27	8.77232e-08	-6.47168	0.01	0.333	0.00142006
Cluster 2	TXNDC16	8.85783e-08	-5.96917	0.044	0.667	0.00143391
Cluster 2	SLC38A6	9.05531e-08	-5.34239	0.044	0.667	0.00146587
Cluster 2	DTX1	9.15472e-08	-6.30175	0.01	0.333	0.00148197
Cluster 2	CASC1	9.55176e-08	-6.14975	0.01	0.333	0.00154624
Cluster 2	MEGF9	1.07094e-07	-5.42728	0.042	0.667	0.00173363
Cluster 2	NMNAT2	1.09497e-07	-4.04541	0.039	0.667	0.00177254
Cluster 2	ID4	1.38107e-07	-3.50301	0.092	1	0.00223568
Cluster 2	CXCR4	1.6789e-07	-4.01224	0.041	0.667	0.0027178
Cluster 2	PCLO	2.74693e-07	-5.63879	0.045	0.667	0.00444673
Cluster 2	NYAP1	4.30606e-07	-4.67726	0.046	0.667	0.00697065
Cluster 2	UNC80	4.81537e-07	-6.30175	0.011	0.333	0.00779513
Cluster 2	ZNF836	4.81537e-07	-6.30175	0.011	0.333	0.00779513
Cluster 2	CYP26B1	5.19496e-07	-6.07936	0.011	0.333	0.00840959
Cluster 2	AP3B2	5.39559e-07	-5.88671	0.011	0.333	0.00873439
Cluster 2	FAM169A	1.36269e-06	-3.91271	0.125	1	0.0220592
Cluster 2	ADGRG1	1.38145e-06	-4.18627	0.125	1	0.022363
Cluster 2	FBLL1	1.48966e-06	-4.55173	0.127	1	0.0241147
Cluster 2	LYST	1.8902e-06	-6.14975	0.013	0.333	0.0305986
Cluster 2	RFTN2	1.8902e-06	-6.56478	0.013	0.333	0.0305986
Cluster 2	CPEB3	1.8902e-06	-6.14975	0.013	0.333	0.0305986
Cluster 2	NRXN3	1.8902e-06	-6.14975	0.013	0.333	0.0305986
Cluster 2	GDPD3	1.8902e-06	-6.14975	0.013	0.333	0.0305986
Cluster 2	ZGLP1	1.8902e-06	-6.56478	0.013	0.333	0.0305986
Cluster 2	SLC41A2	1.89053e-06	-6.42728	0.013	0.333	0.0306038
Cluster 2	HCN2	1.95625e-06	-6.01224	0.013	0.333	0.0316677
Cluster 2	NOL4L	2.0405e-06	-4.3562	0.12	1	0.0330316
Cluster 2	EPHA5	2.31982e-06	-5.30175	0.013	0.333	0.0375532
Cluster 2	ITGB8	2.35409e-06	-4.6816	0.151	1	0.038108
Cluster 3	BIRC5	2.92891e-185	7.93079	0.615	0.005	4.74132e-181
Cluster 3	PBK	1.57171e-133	7.20833	0.462	0.004	2.54429e-129
Cluster 3	E2F2	2.04353e-125	8.97386	0.308	0.001	3.30807e-121
Cluster 3	RRM2	4.05978e-117	7.8864	0.462	0.005	6.57197e-113
Cluster 3	CDK1	6.4465e-117	7.60887	0.462	0.005	1.04356e-112
Cluster 3	KIFC1	2.38183e-116	6.65193	0.462	0.005	3.85571e-112
Cluster 3	MYBL2	6.60852e-115	6.52027	0.577	0.01	1.06979e-110
Cluster 3	DLGAP5	6.04541e-113	7.47136	0.346	0.002	9.78631e-109
Cluster 3	RWDD2B	4.10002e-101	8.27872	0.231	0	6.63711e-97
Cluster 3	HYAL4	1.23077e-98	9.27872	0.192	0	1.99236e-94
Cluster 3	TK1	1.33996e-98	6.95679	0.346	0.003	2.16912e-94
Cluster 3	SPC25	3.46612e-90	6.40425	0.462	0.008	5.61096e-86
Cluster 3	PCDHGA3	1.16472e-88	6.28495	0.538	0.013	1.88544e-84
Cluster 3	E2F1	1.21362e-85	6.47136	0.577	0.016	1.96461e-81
Cluster 3	CENPF	1.15769e-84	5.65193	0.654	0.021	1.87408e-80
Cluster 3	STK26	1.68724e-84	6.47136	0.385	0.006	2.73131e-80
Cluster 3	CDK2	3.31821e-84	5.85469	0.462	0.009	5.37151e-80
Cluster 3	CDCA7L	4.44293e-84	5.75516	0.462	0.009	7.19221e-80
Cluster 3	CDC45	1.47343e-83	7.47136	0.308	0.003	2.38519e-79
Cluster 3	FXYD5	2.51212e-83	7.14943	0.308	0.003	4.06662e-79
Cluster 3	PCLAF	8.41683e-82	6.07543	0.462	0.01	1.36252e-77
Cluster 3	TOP2A	9.09636e-80	6.80394	0.462	0.01	1.47252e-75
Cluster 3	UHRF1	1.45138e-79	6.31608	0.577	0.017	2.34949e-75
Cluster 3	KIF20A	2.96723e-79	9.05633	0.154	0	4.80336e-75
Cluster 3	HIST1H2BB	2.96738e-79	9.79329	0.154	0	4.80359e-75
Cluster 3	PKIB	4.32466e-79	5.76354	0.577	0.017	7.00076e-75
Cluster 3	CDC20	8.01166e-79	6.47136	0.346	0.005	1.29693e-74
Cluster 3	POU5F1	8.81364e-79	7.38116	0.654	0.024	1.42675e-74
Cluster 3	IMPA2	3.23411e-77	5.76087	0.385	0.007	5.23538e-73
Cluster 3	TYMS	1.91984e-76	5.99645	0.923	0.056	3.10783e-72
Cluster 3	DTL	1.19372e-75	6.11773	0.423	0.009	1.93239e-71
Cluster 3	CDCA7	2.05147e-73	6.60887	0.308	0.004	3.32092e-69
Cluster 3	DEPRECATED-ENSG00000117399	2.45844e-73	6.34583	0.308	0.004	3.97972e-69
Cluster 3	KLF4	1.25659e-72	6.76414	0.5	0.014	2.03416e-68
Cluster 3	PIMREG	1.17877e-70	6.95679	0.231	0.002	1.90819e-66
Cluster 3	KIF23	1.38499e-70	6.79329	0.231	0.002	2.24202e-66
Cluster 3	MGST1	6.19042e-70	5.49833	0.538	0.017	1.0021e-65
Cluster 3	MKI67	5.15416e-67	6.28694	0.385	0.008	8.34355e-63
Cluster 3	GTSE1	1.81652e-65	6.09285	0.308	0.005	2.94058e-61
Cluster 3	HMGA2	2.10877e-65	4.85245	0.462	0.013	3.41368e-61
Cluster 3	CDCA5	7.07749e-65	5.75147	0.423	0.011	1.1457e-60
Cluster 3	AURKB	9.246e-64	6.34583	0.269	0.003	1.49674e-59
Cluster 3	FOXM1	2.39017e-62	5.85469	0.385	0.009	3.8692e-58
Cluster 3	HK2	4.16132e-61	5.36445	0.423	0.012	6.73634e-57
Cluster 3	YBX3	4.35275e-61	5.10879	0.5	0.017	7.04624e-57
Cluster 3	ANXA2	1.7367e-60	5.98594	0.346	0.007	2.81137e-56
Cluster 3	PITX1	7.10898e-60	8.47136	0.115	0	1.1508e-55
Cluster 3	SLCO1B1	7.10898e-60	8.47136	0.115	0	1.1508e-55
Cluster 3	MIS18BP1	7.49667e-59	6.66401	0.231	0.003	1.21356e-54
Cluster 3	HJURP	9.62272e-59	6.14943	0.231	0.003	1.55773e-54
Cluster 3	TEAD2	1.30924e-58	5.14943	0.538	0.022	2.1194e-54
Cluster 3	NCAPH	2.18728e-58	5.52027	0.385	0.01	3.54078e-54
Cluster 3	PDPN	5.40598e-58	5.03248	0.692	0.039	8.7512e-54
Cluster 3	NUSAP1	1.8781e-56	5.53549	0.462	0.016	3.04027e-52
Cluster 3	PTTG1	2.14726e-55	5.44034	0.462	0.016	3.47599e-51
Cluster 3	CCNA2	8.61645e-54	5.10879	0.423	0.014	1.39483e-49
Cluster 3	TROAP	6.19251e-53	7.47136	0.154	0.001	1.00244e-48
Cluster 3	CDT1	8.03831e-52	4.89946	0.654	0.039	1.30124e-47
Cluster 3	BUB1B	2.6162e-50	5.42074	0.346	0.01	4.23511e-46
Cluster 3	VSTM2B	2.66165e-50	6.01193	0.231	0.003	4.30868e-46
Cluster 3	REC8	1.01452e-49	4.84458	0.615	0.036	1.6423e-45
Cluster 3	GAL	8.54491e-48	6.10879	0.269	0.006	1.38325e-43
Cluster 3	MT1X	1.92524e-47	5.24897	0.308	0.008	3.11657e-43
Cluster 3	HIST1H2BH	2.50618e-47	6.47136	0.385	0.013	4.05701e-43
Cluster 3	MCM5	5.89629e-46	4.81425	0.654	0.045	9.54491e-42
Cluster 3	PRR11	2.05665e-45	4.55883	0.5	0.025	3.32931e-41
Cluster 3	TICRR	2.72727e-45	5.47136	0.269	0.006	4.4149e-41
Cluster 3	EXO1	2.94131e-45	5.47136	0.269	0.006	4.76139e-41
Cluster 3	COL14A1	4.66144e-45	7.79329	0.115	0	7.54594e-41
Cluster 3	KIF18B	4.66144e-45	7.79329	0.115	0	7.54594e-41
Cluster 3	AIF1L	5.39176e-45	5.0451	0.538	0.03	8.72819e-41
Cluster 3	MCM10	8.07163e-45	5.86131	0.346	0.011	1.30664e-40
Cluster 3	SPC24	8.12966e-45	6.47136	0.192	0.003	1.31603e-40
Cluster 3	CCNE2	5.35668e-44	5.8864	0.231	0.004	8.6714e-40
Cluster 3	SGO1	6.1796e-44	5.69375	0.231	0.004	1.00035e-39
Cluster 3	TTF2	3.5291e-43	4.84987	0.385	0.015	5.71291e-39
Cluster 3	PKMYT1	1.73057e-41	6.12344	0.231	0.005	2.80145e-37
Cluster 3	GPC3	3.85555e-41	5.10879	0.308	0.01	6.24136e-37
Cluster 3	COL2A1	4.44975e-41	6.30144	0.192	0.003	7.20325e-37
Cluster 3	ESPL1	5.56041e-41	5.8864	0.192	0.003	9.0012e-37
Cluster 3	KIF11	6.20047e-41	5.3839	0.346	0.013	1.00373e-36
Cluster 3	TMEM123	3.43176e-40	4.7344	0.423	0.02	5.55534e-36
Cluster 3	CRLF1	9.31766e-40	6.69375	0.154	0.002	1.50834e-35
Cluster 3	PROSER2	1.00615e-39	6.47136	0.154	0.002	1.62876e-35
Cluster 3	ITGA5	1.00615e-39	6.47136	0.154	0.002	1.62876e-35
Cluster 3	ZIC3	1.00615e-39	6.47136	0.154	0.002	1.62876e-35
Cluster 3	APELA	1.02549e-39	6.24897	0.154	0.002	1.66006e-35
Cluster 3	TPX2	2.96588e-39	4.7489	0.538	0.035	4.80117e-35
Cluster 3	ZIC5	4.09921e-39	5.7344	0.231	0.005	6.6358e-35
Cluster 3	KIF2C	4.11078e-38	5.77948	0.269	0.008	6.65452e-34
Cluster 3	CPS1	5.83625e-38	5.31936	0.269	0.008	9.44773e-34
Cluster 3	LRRC34	6.7888e-38	6.10879	0.192	0.003	1.09897e-33
Cluster 3	PNP	1.48107e-37	4.30144	0.538	0.036	2.39756e-33
Cluster 3	HPDL	3.88395e-36	6.8864	0.115	0.001	6.28735e-32
Cluster 3	MYC	5.42936e-36	6.33007	1	0.194	8.78905e-32
Cluster 3	TEAD4	2.30812e-35	4.26491	0.423	0.023	3.73638e-31
Cluster 3	GMNN	2.82515e-35	3.98062	0.654	0.06	4.57335e-31
Cluster 3	CEP55	3.1373e-35	6.14943	0.192	0.004	5.07867e-31
Cluster 3	CENPU	4.86875e-35	4.69114	0.462	0.029	7.88154e-31
Cluster 3	HIST1H1B	1.10213e-34	8.39618	0.423	0.025	1.78414e-30
Cluster 3	GLB1L2	1.78713e-34	4.37825	0.423	0.024	2.89301e-30
Cluster 3	LRR1	4.67525e-34	4.05633	0.423	0.024	7.56829e-30
Cluster 3	MAP1LC3A	6.01817e-34	4.61338	0.385	0.02	9.74222e-30
Cluster 3	ZWINT	6.84573e-34	4.6749	0.423	0.025	1.10819e-29
Cluster 3	ECT2	9.43778e-34	4.25504	0.462	0.029	1.52779e-29
Cluster 3	ARHGAP11A	1.87796e-33	5.47136	0.231	0.007	3.04004e-29
Cluster 3	SKA3	2.1621e-33	5.47136	0.231	0.007	3.50001e-29
Cluster 3	TRIP13	2.15926e-32	4.37825	0.423	0.026	3.49542e-28
Cluster 3	PHF19	3.56846e-32	4.12741	0.423	0.026	5.77662e-28
Cluster 3	FBXO17	7.65985e-32	5.22344	0.231	0.007	1.23998e-27
Cluster 3	CENPN	7.8459e-32	4.07447	0.462	0.031	1.27009e-27
Cluster 3	FAIM	8.17702e-32	6.05633	0.154	0.003	1.3237e-27
Cluster 3	IGF2BP1	8.86709e-32	3.42385	0.923	0.145	1.43541e-27
Cluster 3	HIST1H2AH	2.01406e-31	5.77948	0.385	0.022	3.26036e-27
Cluster 3	CDCA8	2.69717e-31	4.76087	0.308	0.013	4.36618e-27
Cluster 3	UCP2	2.97602e-31	3.59517	0.769	0.094	4.81758e-27
Cluster 3	STC2	7.98164e-31	6.3889	0.192	0.005	1.29207e-26
Cluster 3	PYGL	8.67336e-31	5.77092	0.192	0.005	1.40404e-26
Cluster 3	BRIP1	9.88449e-31	5.57828	0.192	0.005	1.6001e-26
Cluster 3	CKS1B	1.01107e-30	3.88069	0.731	0.09	1.63672e-26
Cluster 3	RAD51	1.19541e-30	5.24897	0.192	0.005	1.93512e-26
Cluster 3	OIP5	2.45032e-30	4.8864	0.231	0.007	3.96658e-26
Cluster 3	KDELR3	3.42788e-30	6.47136	0.115	0.001	5.54905e-26
Cluster 3	ZNF736	3.63089e-30	6.14943	0.115	0.001	5.87768e-26
Cluster 3	MCM2	7.09879e-30	3.94578	0.808	0.124	1.14915e-25
Cluster 3	MBNL3	6.89466e-29	5.37183	0.192	0.005	1.11611e-24
Cluster 3	FKBP10	2.21079e-28	3.85398	0.5	0.042	3.57883e-24
Cluster 3	EPOP	5.53367e-28	5.07905	0.231	0.008	8.95791e-24
Cluster 3	DEPDC1B	9.53078e-28	3.96886	0.462	0.036	1.54284e-23
Cluster 3	PRDX1	9.55131e-28	3.35178	1	0.229	1.54617e-23
Cluster 3	PROM1	1.11508e-27	4.50453	0.308	0.016	1.80508e-23
Cluster 3	CTSC	1.31418e-27	3.91677	0.423	0.03	2.12739e-23
Cluster 3	CCNB2	2.44137e-27	5.14943	0.308	0.016	3.95209e-23
Cluster 3	IQGAP3	5.73293e-26	6.47136	0.115	0.002	9.28047e-22
Cluster 3	DPPA4	5.73293e-26	7.31936	0.115	0.002	9.28047e-22
Cluster 3	SKA1	6.12285e-26	6.14943	0.115	0.002	9.91167e-22
Cluster 3	MT1F	6.43127e-26	5.8864	0.115	0.002	1.04109e-21
Cluster 3	SLC5A12	6.75608e-26	5.66401	0.115	0.002	1.09367e-21
Cluster 3	SHISA3	7.89675e-26	5.11773	0.192	0.006	1.27833e-21
Cluster 3	MSN	9.23983e-26	3.04656	0.654	0.078	1.49574e-21
Cluster 3	FBL	1.05792e-25	3.45939	0.808	0.137	1.71256e-21
Cluster 3	SMC4	1.81257e-25	3.99332	0.385	0.027	2.93419e-21
Cluster 3	SOX3	2.64457e-25	4.19452	0.423	0.034	4.28103e-21
Cluster 3	KIF15	2.84467e-25	4.42697	0.269	0.013	4.60495e-21
Cluster 3	MAD2L1	7.19366e-25	3.62553	0.692	0.098	1.16451e-20
Cluster 3	PLD6	8.31469e-25	3.54536	0.462	0.04	1.34598e-20
Cluster 3	RAD51AP1	9.08547e-25	4.70583	0.269	0.013	1.47076e-20
Cluster 3	MELK	1.58507e-24	5.69375	0.154	0.004	2.56591e-20
Cluster 3	DEPRECATED-ENSG00000144354	1.78227e-24	5.47136	0.154	0.004	2.88514e-20
Cluster 3	FANCI	2.13786e-24	3.43268	0.577	0.066	3.46077e-20
Cluster 3	CIT	5.07846e-24	4.512	0.269	0.014	8.22102e-20
Cluster 3	RBMS1	2.28878e-23	5.47136	0.192	0.007	3.70508e-19
Cluster 3	SLC1A5	2.35484e-23	3.24106	0.769	0.128	3.81202e-19
Cluster 3	GJA1	2.46127e-23	5.20833	0.192	0.007	3.9843e-19
Cluster 3	MCM3	4.0053e-23	3.83393	0.538	0.062	6.48379e-19
Cluster 3	OLFML3	8.26427e-23	7.79329	0.115	0.002	1.33782e-18
Cluster 3	TRABD2A	8.62823e-23	6.24897	0.115	0.002	1.39674e-18
Cluster 3	ASF1B	9.40375e-23	6.05633	0.115	0.002	1.52228e-18
Cluster 3	ISL2	9.54e-23	5.8864	0.115	0.002	1.54434e-18
Cluster 3	RMI2	9.72168e-23	5.35589	0.154	0.004	1.57375e-18
Cluster 3	DEPRECATED-ENSG00000102290	1.03735e-22	5.20833	0.154	0.004	1.67926e-18
Cluster 3	IRAK1	1.15559e-22	4.26973	0.346	0.025	1.87067e-18
Cluster 3	TMEM97	1.61559e-22	3.07082	0.808	0.156	2.61532e-18
Cluster 3	BUB1	1.96319e-22	4.68287	0.269	0.015	3.17801e-18
Cluster 3	PRC1	3.26391e-22	4.16651	0.385	0.032	5.28361e-18
Cluster 3	CDC6	4.05224e-22	3.72886	0.385	0.032	6.55977e-18
Cluster 3	NOP16	6.09568e-22	2.85168	0.962	0.247	9.86769e-18
Cluster 3	RGS16	6.97273e-22	5.11228	0.308	0.021	1.12875e-17
Cluster 3	DEPRECATED-ENSG00000109084	1.37309e-21	3.31872	0.615	0.087	2.22276e-17
Cluster 3	LYAR	1.96583e-21	3.1439	0.654	0.098	3.18229e-17
Cluster 3	ASPM	3.11919e-21	5.19125	0.154	0.005	5.04934e-17
Cluster 3	NUF2	3.55499e-21	4.8864	0.231	0.012	5.75482e-17
Cluster 3	SLC16A1	4.05022e-21	3.16899	0.808	0.166	6.5565e-17
Cluster 3	TTK	5.96245e-21	4.32452	0.231	0.012	9.65201e-17
Cluster 3	NDC80	1.76758e-20	5.24897	0.192	0.008	2.86135e-16
Cluster 3	APRT	2.30211e-20	2.94333	0.692	0.114	3.72665e-16
Cluster 3	FBXO5	2.42742e-20	3.8864	0.346	0.028	3.92951e-16
Cluster 3	AHCY	2.75418e-20	2.59969	0.923	0.232	4.45847e-16
Cluster 3	AK7	2.92078e-20	5.66401	0.115	0.003	4.72816e-16
Cluster 3	LRIG3	3.03389e-20	5.47136	0.115	0.003	4.91126e-16
Cluster 3	OTX2	3.03389e-20	5.47136	0.115	0.003	4.91126e-16
Cluster 3	ORC6	4.68899e-20	3.56758	0.577	0.086	7.59053e-16
Cluster 3	DHRS3	6.13734e-20	5.35589	0.154	0.005	9.93513e-16
Cluster 3	CKAP2L	7.14064e-20	4.98594	0.154	0.005	1.15593e-15
Cluster 3	CHEK1	7.17562e-20	3.30144	0.462	0.051	1.16159e-15
Cluster 3	CLSPN	7.50981e-20	3.81601	0.308	0.023	1.21569e-15
Cluster 3	ITGB3BP	1.45959e-19	3.37621	0.385	0.036	2.36279e-15
Cluster 3	CKS2	1.53573e-19	3.46417	0.538	0.072	2.48604e-15
Cluster 3	VGLL3	1.72395e-19	6.34208	0.231	0.013	2.79073e-15
Cluster 3	CENPV	1.98492e-19	2.74184	1	0.378	3.21319e-15
Cluster 3	GSTP1	2.31499e-19	3.12228	0.923	0.286	3.7475e-15
Cluster 3	SP8	3.96199e-19	2.86255	0.462	0.052	6.41367e-15
Cluster 3	MCM7	5.08937e-19	2.56558	1	0.348	8.23867e-15
Cluster 3	DSG2	7.7251e-19	4.77092	0.192	0.009	1.25054e-14
Cluster 3	MCM6	8.65408e-19	3.58384	0.615	0.106	1.40092e-14
Cluster 3	PRTFDC1	1.0049e-18	3.60629	0.385	0.038	1.62673e-14
Cluster 3	EPHB4	1.0934e-18	4.79329	0.154	0.006	1.77e-14
Cluster 3	ZNF671	1.0934e-18	4.62337	0.154	0.006	1.77e-14
Cluster 3	FAM43B	1.13303e-18	4.70583	0.154	0.006	1.83415e-14
Cluster 3	WDR76	1.33965e-18	3.70583	0.385	0.039	2.16862e-14
Cluster 3	CENPH	1.6008e-18	3.40188	0.654	0.117	2.59137e-14
Cluster 3	ANP32B	1.9855e-18	3.58872	0.423	0.047	3.21413e-14
Cluster 3	E2F3	2.95263e-18	2.66944	0.615	0.095	4.77972e-14
Cluster 3	PAICS	3.12266e-18	3.03713	0.577	0.087	5.05496e-14
Cluster 3	NDE1	3.1571e-18	4.12344	0.269	0.019	5.11071e-14
Cluster 3	PRDX6	3.37537e-18	2.73112	0.769	0.159	5.46404e-14
Cluster 3	SNRPA	4.28609e-18	2.47832	0.923	0.261	6.93831e-14
Cluster 3	SALL4	7.70875e-18	4.47136	0.231	0.014	1.24789e-13
Cluster 3	HASPIN	1.02947e-17	5.05633	0.154	0.006	1.66651e-13
Cluster 3	KLRD1	1.12008e-17	4.8864	0.154	0.006	1.81319e-13
Cluster 3	LIN28A	1.30004e-17	6.1688	0.231	0.015	2.1045e-13
Cluster 3	AUNIP	2.17674e-17	4.41247	0.192	0.01	3.52371e-13
Cluster 3	GABRA5	2.21224e-17	2.80394	0.538	0.077	3.58118e-13
Cluster 3	ENO1	2.39338e-17	2.55478	0.962	0.381	3.8744e-13
Cluster 3	C1orf216	2.4069e-17	4.14943	0.192	0.01	3.8963e-13
Cluster 3	ATAD2	3.63867e-17	3.99332	0.231	0.015	5.89028e-13
Cluster 3	HSPD1	3.85658e-17	2.54894	1	0.483	6.24303e-13
Cluster 3	INF2	3.9627e-17	3.07501	0.462	0.058	6.41482e-13
Cluster 3	GINS2	4.99757e-17	3.66401	0.423	0.052	8.09007e-13
Cluster 3	JPT2	6.42975e-17	2.58829	0.885	0.274	1.04085e-12
Cluster 3	KCNJ4	9.92192e-17	3.99332	0.231	0.015	1.60616e-12
Cluster 3	TSPO	1.05455e-16	3.50789	0.423	0.052	1.70711e-12
Cluster 3	IL12A	1.22264e-16	5.30144	0.115	0.003	1.97922e-12
Cluster 3	CYBRD1	1.26099e-16	5.14943	0.115	0.003	2.0413e-12
Cluster 3	OAF	1.26099e-16	5.14943	0.115	0.003	2.0413e-12
Cluster 3	DEPRECATED-ENSG00000176014	1.26099e-16	5.14943	0.115	0.003	2.0413e-12
Cluster 3	GABRA3	1.34193e-16	4.8864	0.115	0.003	2.17232e-12
Cluster 3	CENPE	1.45751e-16	3.48647	0.346	0.035	2.35941e-12
Cluster 3	PRDX4	1.4892e-16	2.63006	0.808	0.207	2.41071e-12
Cluster 3	MPST	1.59519e-16	2.75987	0.577	0.094	2.58229e-12
Cluster 3	ORC1	1.87509e-16	3.86255	0.269	0.021	3.03539e-12
Cluster 3	PLK1	1.96672e-16	4.28374	0.385	0.044	3.18373e-12
Cluster 3	NEFH	2.56975e-16	3.45854	0.385	0.044	4.15992e-12
Cluster 3	TP53	2.87688e-16	2.7304	0.654	0.122	4.6571e-12
Cluster 3	PUS7	3.00967e-16	2.6788	0.692	0.14	4.87206e-12
Cluster 3	PFN1	3.76114e-16	2.36169	1	0.444	6.08853e-12
Cluster 3	FKBP5	4.11418e-16	3.78331	0.269	0.022	6.66004e-12
Cluster 3	LDHB	4.52931e-16	2.04426	1	0.886	7.33205e-12
Cluster 3	MYO10	5.47592e-16	3.58553	0.423	0.054	8.86442e-12
Cluster 3	DEPRECATED-ENSG00000147872	5.6699e-16	2.87784	0.462	0.062	9.17844e-12
Cluster 3	SLC7A2	5.82324e-16	4.01193	0.231	0.016	9.42666e-12
Cluster 3	LAPTM4B	6.79829e-16	1.97849	1	0.705	1.10051e-11
Cluster 3	SLCO1A2	6.86828e-16	4.47136	0.154	0.007	1.11184e-11
Cluster 3	RBPMS	7.02265e-16	4.54536	0.154	0.007	1.13683e-11
Cluster 3	BAZ1A	7.4094e-16	3.01193	0.423	0.053	1.19943e-11
Cluster 3	EZR	8.97747e-16	3.49617	0.423	0.055	1.45327e-11
Cluster 3	ISLR2	9.92317e-16	2.42008	0.423	0.052	1.60636e-11
Cluster 3	FZD2	1.05965e-15	3.49736	0.346	0.036	1.71536e-11
Cluster 3	RGS20	1.14627e-15	3.24897	0.308	0.029	1.85559e-11
Cluster 3	SAPCD2	1.72962e-15	3.75516	0.231	0.016	2.7999e-11
Cluster 3	CCNB1	2.23075e-15	4.55382	0.346	0.039	3.61114e-11
Cluster 3	ARHGEF39	2.96768e-15	4.8864	0.115	0.004	4.80408e-11
Cluster 3	MAPKAPK3	3.24438e-15	2.98897	0.462	0.066	5.25199e-11
Cluster 3	XRCC2	3.73022e-15	4.14943	0.192	0.012	6.03848e-11
Cluster 3	TRAP1	3.98649e-15	1.98076	1	0.455	6.45333e-11
Cluster 3	GLI3	4.26811e-15	2.42074	0.5	0.075	6.90922e-11
Cluster 3	HSP90AB1	4.48598e-15	1.68385	1	0.853	7.2619e-11
Cluster 3	TCF7L1	6.02563e-15	3.61892	0.269	0.023	9.75429e-11
Cluster 3	NME2	6.0366e-15	2.46556	0.923	0.422	9.77205e-11
Cluster 3	RUVBL1	6.39017e-15	2.22117	0.962	0.364	1.03444e-10
Cluster 3	CMBL	6.89268e-15	3.04031	0.423	0.057	1.11579e-10
Cluster 3	CMTM3	7.83666e-15	3.18596	0.462	0.069	1.2686e-10
Cluster 3	POLA2	7.98516e-15	3.21944	0.462	0.069	1.29264e-10
Cluster 3	IMPDH2	8.15432e-15	2.17368	0.962	0.349	1.32002e-10
Cluster 3	BRCA1	8.50359e-15	3.69375	0.231	0.017	1.37656e-10
Cluster 3	BORA	8.7533e-15	3.63486	0.231	0.017	1.41698e-10
Cluster 3	DEPRECATED-ENSG00000179051	1.2684e-14	3.0763	0.538	0.097	2.05329e-10
Cluster 3	THBS2	1.42098e-14	3.15667	0.423	0.06	2.30029e-10
Cluster 3	DOCK1	1.43399e-14	3.3839	0.308	0.031	2.32135e-10
Cluster 3	DKC1	1.96096e-14	2.20763	0.846	0.262	3.1744e-10
Cluster 3	TUFM	3.06692e-14	1.76322	1	0.681	4.96473e-10
Cluster 3	SLC29A1	3.14928e-14	2.53168	0.654	0.141	5.09806e-10
Cluster 3	NCL	3.93741e-14	1.70842	1	0.689	6.37389e-10
Cluster 3	NFATC1	3.98332e-14	5.01193	0.115	0.004	6.4482e-10
Cluster 3	CYYR1	3.98332e-14	5.01193	0.115	0.004	6.4482e-10
Cluster 3	TXNDC5	5.48598e-14	2.53663	0.846	0.292	8.8807e-10
Cluster 3	AURKA	6.0054e-14	4.3839	0.192	0.013	9.72154e-10
Cluster 3	TYSND1	7.57532e-14	3.63486	0.231	0.019	1.22629e-09
Cluster 3	ALYREF	9.66705e-14	2.1439	0.846	0.257	1.5649e-09
Cluster 3	SNRPB	1.09217e-13	2.18506	0.846	0.262	1.768e-09
Cluster 3	CRB2	1.28217e-13	3.49154	0.346	0.043	2.07557e-09
Cluster 3	CHAF1A	1.39458e-13	2.8551	0.5	0.088	2.25755e-09
Cluster 3	CCDC85B	1.44357e-13	2.18379	0.885	0.314	2.33685e-09
Cluster 3	TIMM13	1.71853e-13	1.8973	0.962	0.515	2.78195e-09
Cluster 3	SRSF2	1.84351e-13	2.05305	0.923	0.345	2.98427e-09
Cluster 3	ABCC4	1.93097e-13	2.83773	0.462	0.075	3.12586e-09
Cluster 3	H2AFX	1.96947e-13	2.68204	0.577	0.116	3.18818e-09
Cluster 3	POLR3K	1.98554e-13	2.62466	0.654	0.159	3.2142e-09
Cluster 3	PRPS2	2.03721e-13	3.2319	0.308	0.034	3.29784e-09
Cluster 3	FHOD1	2.07226e-13	3.85993	0.231	0.02	3.35457e-09
Cluster 3	HSP90AA1	2.14346e-13	1.57028	1	0.946	3.46983e-09
Cluster 3	BACE2	2.42332e-13	4.81929	0.154	0.009	3.92287e-09
Cluster 3	NME4	2.58263e-13	2.50372	0.692	0.172	4.18076e-09
Cluster 3	PFAS	3.03783e-13	2.37359	0.769	0.224	4.91764e-09
Cluster 3	ARL9	3.10854e-13	4.33386	0.154	0.009	5.03211e-09
Cluster 3	ZIC2	3.24799e-13	5.69375	0.115	0.005	5.25784e-09
Cluster 3	PPRC1	3.34454e-13	2.03738	0.769	0.196	5.41414e-09
Cluster 3	AASS	3.34738e-13	3.58384	0.269	0.027	5.41874e-09
Cluster 3	PDIA5	3.42381e-13	2.95263	0.385	0.053	5.54246e-09
Cluster 3	PCNA	3.45884e-13	3.14943	0.5	0.092	5.59916e-09
Cluster 3	MT-ND6	3.59696e-13	2.13308	1	0.821	5.82276e-09
Cluster 3	CENPA	3.63838e-13	5.09285	0.115	0.005	5.88981e-09
Cluster 3	CDC25A	3.66214e-13	2.68287	0.538	0.103	5.92827e-09
Cluster 3	LY6E	3.74798e-13	2.46574	0.692	0.174	6.06723e-09
Cluster 3	MIF	3.76102e-13	1.52577	1	0.779	6.08833e-09
Cluster 3	RAD54L	4.07476e-13	4.66401	0.115	0.005	6.59622e-09
Cluster 3	PALD1	4.27027e-13	3.43183	0.269	0.027	6.91271e-09
Cluster 3	EPHA2	5.52269e-13	3.47136	0.231	0.02	8.94013e-09
Cluster 3	HSPE1	5.52711e-13	2.37966	0.769	0.232	8.94729e-09
Cluster 3	CCT5	5.71553e-13	1.99253	0.923	0.324	9.2523e-09
Cluster 3	TFAP4	5.78403e-13	3.55382	0.269	0.027	9.36318e-09
Cluster 3	BCAT1	6.00601e-13	2.43861	0.846	0.251	9.72253e-09
Cluster 3	POLE2	6.24801e-13	3.49154	0.269	0.027	1.01143e-08
Cluster 3	NEK6	6.8388e-13	2.64594	0.615	0.14	1.10706e-08
Cluster 3	RTN1	7.0902e-13	-2.23036	0.462	0.978	1.14776e-08
Cluster 3	PTPN13	9.77355e-13	3.47136	0.231	0.02	1.58214e-08
Cluster 3	INPPL1	9.92036e-13	3.01193	0.346	0.045	1.60591e-08
Cluster 3	PPIF	1.00814e-12	2.66107	0.654	0.169	1.63198e-08
Cluster 3	NME1	1.0564e-12	1.86086	0.962	0.556	1.7101e-08
Cluster 3	NUDT1	1.14426e-12	2.27497	0.615	0.131	1.85232e-08
Cluster 3	PHGDH	1.20688e-12	2.17032	0.923	0.355	1.9537e-08
Cluster 3	ATIC	1.21855e-12	1.97342	0.885	0.298	1.97259e-08
Cluster 3	LSM4	1.23295e-12	1.93097	0.962	0.409	1.9959e-08
Cluster 3	TACC3	1.37009e-12	3.74201	0.346	0.047	2.2179e-08
Cluster 3	CENPI	1.37893e-12	3.57828	0.308	0.037	2.23222e-08
Cluster 3	EIF4A1	1.52694e-12	1.70058	0.962	0.667	2.47181e-08
Cluster 3	UNG	1.54785e-12	2.58262	0.5	0.09	2.50567e-08
Cluster 3	DEPRECATED-ENSG00000188486	1.58947e-12	3.5359	0.385	0.058	2.57303e-08
Cluster 3	EEF1B2	1.71129e-12	1.90614	0.923	0.334	2.77023e-08
Cluster 3	DEPRECATED-ENSG00000159217	1.73871e-12	2.9478	0.423	0.068	2.81462e-08
Cluster 3	SERBP1	1.77911e-12	1.69196	1	0.496	2.88002e-08
Cluster 3	COL4A2	1.84028e-12	2.27278	0.731	0.205	2.97905e-08
Cluster 3	SMC2	1.95367e-12	2.56047	0.577	0.127	3.1626e-08
Cluster 3	CNBP	2.01547e-12	1.90877	0.962	0.423	3.26265e-08
Cluster 3	UBA52	2.32686e-12	1.79088	1	0.527	3.76672e-08
Cluster 3	CENPM	2.38142e-12	2.60676	0.615	0.147	3.85503e-08
Cluster 3	UQCC3	2.50337e-12	2.65374	0.538	0.106	4.05246e-08
Cluster 3	FASN	2.58837e-12	1.41368	1	0.884	4.19006e-08
Cluster 3	ROMO1	2.73152e-12	2.0092	0.885	0.324	4.42179e-08
Cluster 3	TPM2	2.7391e-12	4.52383	0.154	0.01	4.43406e-08
Cluster 3	NOLC1	2.95273e-12	2.09198	0.769	0.229	4.77987e-08
Cluster 3	DEPRECATED-ENSG00000180817	3.36214e-12	1.83007	0.923	0.346	5.44264e-08
Cluster 3	RRM1	3.44503e-12	2.34953	0.885	0.329	5.57681e-08
Cluster 3	EEF1G	3.52995e-12	1.63979	1	0.856	5.71429e-08
Cluster 3	SERPINH1	3.56905e-12	2.8864	0.346	0.046	5.77758e-08
Cluster 3	CHEK2	5.18258e-12	3.69877	0.192	0.015	8.38956e-08
Cluster 3	NCAPG2	6.34039e-12	2.8084	0.538	0.116	1.02638e-07
Cluster 3	IGFBP2	7.0593e-12	2.16512	0.885	0.413	1.14276e-07
Cluster 3	SOX2	7.45342e-12	2.68129	0.654	0.172	1.20656e-07
Cluster 3	SFRP1	8.68549e-12	2.58774	0.5	0.1	1.40601e-07
Cluster 3	RILPL2	9.60073e-12	4.09285	0.154	0.01	1.55417e-07
Cluster 3	GATAD2A	9.98779e-12	1.79188	0.923	0.452	1.61682e-07
Cluster 3	C19orf48	1.03925e-11	2.24594	0.731	0.215	1.68233e-07
Cluster 3	NCAPG	1.1735e-11	2.9644	0.423	0.072	1.89967e-07
Cluster 3	LMNB1	1.21478e-11	1.90151	0.923	0.477	1.96649e-07
Cluster 3	MTHFD1	1.35513e-11	2.36407	0.692	0.201	2.19368e-07
Cluster 3	PA2G4	1.51309e-11	1.85032	0.923	0.365	2.44939e-07
Cluster 3	ALDH1B1	1.51753e-11	2.36445	0.462	0.082	2.45657e-07
Cluster 3	H2AFZ	1.54176e-11	1.84513	0.923	0.394	2.4958e-07
Cluster 3	DEPRECATED-ENSG00000071564	1.59698e-11	2.28736	0.538	0.111	2.58518e-07
Cluster 3	LPCAT1	1.61569e-11	1.60637	0.962	0.589	2.61548e-07
Cluster 3	HMGB2	1.66876e-11	3.52844	0.423	0.078	2.70138e-07
Cluster 3	DHFR	1.67777e-11	2.4979	0.577	0.132	2.71598e-07
Cluster 3	RGS10	1.68263e-11	4.3839	0.115	0.006	2.72385e-07
Cluster 3	CKB	1.94486e-11	1.23891	1	0.958	3.14835e-07
Cluster 3	NR6A1	2.9434e-11	3.69877	0.269	0.032	4.76478e-07
Cluster 3	NMU	3.0828e-11	2.94997	0.5	0.106	4.99044e-07
Cluster 3	DEPRECATED-ENSG00000111328	3.18058e-11	2.45048	0.615	0.161	5.14873e-07
Cluster 3	MT-CO3	5.67312e-11	1.53599	1	0.99	9.18365e-07
Cluster 3	HMG20B	5.69242e-11	2.92293	0.308	0.041	9.21489e-07
Cluster 3	TCF3	6.20166e-11	1.9613	0.731	0.208	1.00392e-06
Cluster 3	MT-CO1	6.26374e-11	1.55472	1	0.993	1.01397e-06
Cluster 3	NABP1	6.29988e-11	3.93531	0.154	0.011	1.01983e-06
Cluster 3	DEPRECATED-ENSG00000161547	6.95175e-11	1.7741	0.846	0.282	1.12535e-06
Cluster 3	HAUS8	7.15626e-11	3.53276	0.192	0.017	1.15846e-06
Cluster 3	ZC3HAV1	7.1862e-11	4.54536	0.115	0.006	1.1633e-06
Cluster 3	SOX1	7.25288e-11	3.41825	0.231	0.024	1.1741e-06
Cluster 3	TXNDC17	7.78292e-11	2.36948	0.731	0.237	1.2599e-06
Cluster 3	CRABP2	9.87751e-11	2.79796	0.654	0.195	1.59897e-06
Cluster 3	MICOS10	1.03462e-10	1.64936	0.923	0.429	1.67484e-06
Cluster 3	CDK4	1.12761e-10	1.72256	0.885	0.338	1.82538e-06
Cluster 3	CENPW	1.15403e-10	2.9478	0.308	0.042	1.86815e-06
Cluster 3	POLD2	1.19004e-10	1.90105	0.769	0.251	1.92643e-06
Cluster 3	IMP4	1.28911e-10	1.84604	0.846	0.332	2.08681e-06
Cluster 3	UBE2C	1.31311e-10	3.64129	0.231	0.025	2.12567e-06
Cluster 3	CCDC150	1.44107e-10	3.98594	0.154	0.011	2.33281e-06
Cluster 3	SLC35F2	1.49922e-10	3.8864	0.154	0.011	2.42694e-06
Cluster 3	FZD7	1.50871e-10	3.12344	0.269	0.033	2.4423e-06
Cluster 3	PRKDC	1.55465e-10	1.57115	0.962	0.504	2.51667e-06
Cluster 3	ADSL	1.67238e-10	2.08434	0.808	0.318	2.70725e-06
Cluster 3	AEN	1.76837e-10	1.96583	0.731	0.215	2.86264e-06
Cluster 3	MT-CO2	1.84875e-10	1.3267	1	0.981	2.99276e-06
Cluster 3	PKM	1.96096e-10	1.50425	1	0.49	3.1744e-06
Cluster 3	GYPC	2.04831e-10	3.04137	0.269	0.034	3.31581e-06
Cluster 3	RACK1	2.07995e-10	1.71705	0.962	0.598	3.36702e-06
Cluster 3	TOMM5	2.08936e-10	1.89667	0.885	0.338	3.38226e-06
Cluster 3	HELLS	2.10311e-10	2.39534	0.769	0.309	3.40452e-06
Cluster 3	TFDP1	2.27628e-10	2.00819	0.769	0.263	3.68484e-06
Cluster 3	CALU	2.29424e-10	1.79242	0.885	0.29	3.71391e-06
Cluster 3	CLN6	2.63262e-10	2.48041	0.5	0.111	4.26168e-06
Cluster 3	CALCB	2.64851e-10	4.8864	0.115	0.007	4.28741e-06
Cluster 3	NOTCH3	2.66645e-10	2.37944	0.5	0.107	4.31646e-06
Cluster 3	RPA1	2.77774e-10	2.15305	0.577	0.14	4.4966e-06
Cluster 3	GINS3	2.88993e-10	3.23432	0.231	0.026	4.67823e-06
Cluster 3	CCDC102A	2.89008e-10	4.3839	0.115	0.007	4.67847e-06
Cluster 3	TRIP10	2.89008e-10	4.3839	0.115	0.007	4.67847e-06
Cluster 3	GLRX3	2.90874e-10	1.75351	0.923	0.407	4.70867e-06
Cluster 3	ADM2	3.05727e-10	4.14943	0.115	0.007	4.94911e-06
Cluster 3	TRIM59	3.31099e-10	3.83909	0.154	0.012	5.35983e-06
Cluster 3	RBMX	3.53472e-10	1.78589	0.846	0.339	5.72201e-06
Cluster 3	HNRNPAB	3.56283e-10	1.46998	1	0.522	5.76751e-06
Cluster 3	VARS	4.29198e-10	1.61243	0.923	0.409	6.94786e-06
Cluster 3	RUVBL2	4.68516e-10	1.81856	0.846	0.338	7.58434e-06
Cluster 3	TMA7	4.91285e-10	1.95925	0.654	0.176	7.95292e-06
Cluster 3	SNU13	5.14323e-10	1.3564	0.962	0.742	8.32586e-06
Cluster 3	SNRPC	5.21022e-10	1.40471	1	0.611	8.4343e-06
Cluster 3	TOMM6	5.46597e-10	2.12441	0.577	0.145	8.8483e-06
Cluster 3	EIF4EBP1	5.47187e-10	2.3033	0.692	0.222	8.85786e-06
Cluster 3	YBX1	5.79129e-10	1.26126	0.962	0.818	9.37494e-06
Cluster 3	TIMP1	5.95426e-10	3.39607	0.192	0.019	9.63875e-06
Cluster 3	MEST	6.30694e-10	-2.16236	0.577	0.963	1.02097e-05
Cluster 3	NUDT5	6.97859e-10	2.13576	0.577	0.149	1.12969e-05
Cluster 3	DDX21	7.21389e-10	2.05933	0.769	0.297	1.16779e-05
Cluster 3	MDFI	7.29936e-10	3.01193	0.192	0.019	1.18162e-05
Cluster 3	PPID	7.33275e-10	2.0057	0.769	0.295	1.18702e-05
Cluster 3	IDH1	8.09021e-10	1.34466	0.962	0.725	1.30964e-05
Cluster 3	NABP2	8.17766e-10	1.49923	0.962	0.417	1.3238e-05
Cluster 3	PTBP1	8.25967e-10	2.60195	0.385	0.07	1.33708e-05
Cluster 3	AFF2	8.26718e-10	-2.41211	0.538	0.9	1.33829e-05
Cluster 3	DEPRECATED-ENSG00000163931	8.62668e-10	1.65769	0.885	0.436	1.39649e-05
Cluster 3	GPATCH4	9.06316e-10	2.7363	0.423	0.085	1.46714e-05
Cluster 3	UCK2	9.66981e-10	1.79665	0.808	0.296	1.56535e-05
Cluster 3	MTHFD2	9.84754e-10	1.88798	0.731	0.239	1.59412e-05
Cluster 3	POLQ	1.01123e-09	4.14943	0.115	0.007	1.63698e-05
Cluster 3	DHCR24	1.02269e-09	1.559	0.923	0.433	1.65553e-05
Cluster 3	PARP1	1.03482e-09	1.80757	0.692	0.202	1.67517e-05
Cluster 3	MACROD1	1.06527e-09	1.97386	0.731	0.242	1.72446e-05
Cluster 3	SOD1	1.09839e-09	1.78907	0.846	0.323	1.77807e-05
Cluster 3	MT-ND2	1.31432e-09	1.65545	1	0.834	2.12763e-05
Cluster 3	CCND2	1.34422e-09	2.26724	0.692	0.236	2.17602e-05
Cluster 3	PPAT	1.41244e-09	2.1231	0.538	0.131	2.28646e-05
Cluster 3	NHSL1	1.43633e-09	2.18435	0.538	0.133	2.32513e-05
Cluster 3	ACAT2	1.503e-09	1.74601	0.923	0.495	2.43306e-05
Cluster 3	REXO2	1.63747e-09	1.79104	0.692	0.205	2.65073e-05
Cluster 3	POLR2G	1.67288e-09	1.47547	0.923	0.393	2.70806e-05
Cluster 3	NRARP	1.86508e-09	2.85027	0.423	0.088	3.01919e-05
Cluster 3	ETFA	1.89388e-09	2.31231	0.654	0.218	3.0658e-05
Cluster 3	ZFP36L2	2.17024e-09	2.90368	0.231	0.028	3.51318e-05
Cluster 3	SLC9A3R1	2.25362e-09	3.49736	0.192	0.02	3.64816e-05
Cluster 3	POLR2I	2.28325e-09	1.54677	0.962	0.437	3.69613e-05
Cluster 3	FANCA	2.31982e-09	2.47739	0.423	0.086	3.75532e-05
Cluster 3	XPOT	2.34171e-09	1.93371	0.692	0.225	3.79076e-05
Cluster 3	PCCB	2.34826e-09	1.74463	0.692	0.205	3.80137e-05
Cluster 3	DDN	2.53732e-09	3.62337	0.231	0.029	4.10741e-05
Cluster 3	CNN3	2.55449e-09	1.45177	0.962	0.623	4.13521e-05
Cluster 3	TMEM132E	2.84587e-09	3.58384	0.154	0.013	4.60689e-05
Cluster 3	ARL2	2.85554e-09	1.45217	0.962	0.471	4.62254e-05
Cluster 3	MCM4	2.8652e-09	2.37544	0.654	0.228	4.63819e-05
Cluster 3	CDCA2	2.87406e-09	4.30144	0.115	0.007	4.65253e-05
Cluster 3	PRDX2	2.92646e-09	0.995057	1	0.952	4.73736e-05
Cluster 3	NTHL1	2.95949e-09	2.07252	0.577	0.157	4.79082e-05
Cluster 3	KIAA1217	3.07262e-09	4.01193	0.115	0.007	4.97395e-05
Cluster 3	GLI2	3.11836e-09	3.68709	0.192	0.02	5.04801e-05
Cluster 3	NRGN	3.22271e-09	3.67695	0.308	0.052	5.21693e-05
Cluster 3	HSPA8	3.24749e-09	1.33492	1	0.963	5.25703e-05
Cluster 3	FAT1	3.25156e-09	1.95506	0.577	0.152	5.26362e-05
Cluster 3	SYNE2	3.25707e-09	1.47249	0.885	0.333	5.27254e-05
Cluster 3	MT-ATP6	3.39811e-09	1.26657	1	0.99	5.50086e-05
Cluster 3	PARPBP	3.66354e-09	3.03079	0.231	0.029	5.93055e-05
Cluster 3	MT-ND4	4.11355e-09	1.42897	1	0.991	6.65901e-05
Cluster 3	EBNA1BP2	4.21982e-09	1.7776	0.846	0.365	6.83105e-05
Cluster 3	RIOX2	4.33413e-09	2.79676	0.346	0.063	7.0161e-05
Cluster 3	NEMP1	4.35529e-09	2.48785	0.346	0.061	7.05035e-05
Cluster 3	KALRN	4.4082e-09	-2.20308	0.423	0.844	7.136e-05
Cluster 3	BOC	4.88702e-09	3.06043	0.346	0.065	7.91111e-05
Cluster 3	CBS	5.07663e-09	1.87674	0.692	0.229	8.21805e-05
Cluster 3	UFD1	5.23609e-09	2.00866	0.577	0.155	8.47617e-05
Cluster 3	PLTP	5.35108e-09	2.46014	0.577	0.165	8.66233e-05
Cluster 3	SLIRP	5.49517e-09	1.89171	0.731	0.269	8.89558e-05
Cluster 3	DEPRECATED-ENSG00000132646	5.72084e-09	2.72134	0.462	0.111	9.2609e-05
Cluster 3	RCC2	5.94119e-09	2.24761	0.5	0.126	9.6176e-05
Cluster 3	DIMT1	6.04917e-09	2.1231	0.538	0.142	9.7924e-05
Cluster 3	SRM	6.18244e-09	1.68099	0.923	0.442	0.000100081
Cluster 3	BSG	6.57499e-09	1.33365	1	0.612	0.000106436
Cluster 3	COX4I1	6.7435e-09	1.29084	1	0.467	0.000109164
Cluster 3	PFKP	6.96578e-09	1.43408	0.846	0.298	0.000112762
Cluster 3	MT-CYB	7.55687e-09	1.45078	1	0.901	0.000122331
Cluster 3	ENPP1	7.88601e-09	4.14943	0.115	0.008	0.000127659
Cluster 3	PLIN3	8.03859e-09	3.34798	0.192	0.021	0.000130129
Cluster 3	C1QBP	8.29469e-09	1.88468	0.731	0.276	0.000134274
Cluster 3	SPTSSA	8.31909e-09	1.7269	0.769	0.296	0.000134669
Cluster 3	NHP2	8.84221e-09	1.4433	0.885	0.541	0.000143138
Cluster 3	EIF3B	8.88303e-09	1.56797	0.923	0.444	0.000143798
Cluster 3	UBE2T	9.02228e-09	2.61918	0.615	0.202	0.000146053
Cluster 3	NCAPD2	9.19193e-09	2.68129	0.423	0.095	0.000148799
Cluster 3	XBP1	9.27643e-09	1.61854	0.692	0.216	0.000150167
Cluster 3	NRXN1	9.33514e-09	-1.51889	0.692	0.967	0.000151117
Cluster 3	SMARCC1	9.39738e-09	1.58736	0.808	0.313	0.000152125
Cluster 3	ARHGEF26	1.02153e-08	3.03396	0.192	0.021	0.000165365
Cluster 3	GGCT	1.07025e-08	2.10679	0.538	0.147	0.000173252
Cluster 3	SNRNP25	1.08461e-08	1.58309	0.846	0.338	0.000175576
Cluster 3	ATP5MC2	1.10477e-08	1.65512	0.846	0.409	0.00017884
Cluster 3	SYNGR2	1.13223e-08	2.81792	0.308	0.052	0.000183286
Cluster 3	POLE3	1.14118e-08	1.83804	0.769	0.329	0.000184734
Cluster 3	RBFOX2	1.23261e-08	-1.21767	0.923	0.974	0.000199534
Cluster 3	CDCA4	1.29436e-08	3.22344	0.192	0.022	0.000209531
Cluster 3	TXNL4A	1.31014e-08	1.34315	0.962	0.626	0.000212086
Cluster 3	NUTF2	1.32444e-08	1.66069	0.769	0.286	0.000214401
Cluster 3	MANF	1.35688e-08	1.72622	0.769	0.322	0.000219652
Cluster 3	DCTPP1	1.38338e-08	1.97038	0.654	0.216	0.000223942
Cluster 3	ANGPT1	1.45389e-08	3.59689	0.154	0.014	0.000235355
Cluster 3	RCL1	1.58662e-08	2.19608	0.385	0.077	0.000256842
Cluster 3	BNIP3L	1.59874e-08	-1.86598	0.5	0.863	0.000258804
Cluster 3	VIM	1.77962e-08	2.13151	0.923	0.791	0.000288086
Cluster 3	NUDC	1.83736e-08	1.23538	1	0.704	0.000297432
Cluster 3	COX7C	1.89479e-08	1.22741	1	0.594	0.000306729
Cluster 3	NES	1.93791e-08	2.33024	0.769	0.449	0.000313709
Cluster 3	NOTCH2	1.97651e-08	3.9478	0.115	0.008	0.000319957
Cluster 3	CAD	2.00961e-08	2.0499	0.538	0.148	0.000325315
Cluster 3	HBQ1	2.03428e-08	2.47136	0.346	0.065	0.000329309
Cluster 3	AC091057.6	2.03756e-08	3.8864	0.115	0.008	0.000329841
Cluster 3	DSCC1	2.0493e-08	4.03079	0.154	0.015	0.000331741
Cluster 3	KCNJ8	2.06876e-08	3.66401	0.115	0.008	0.000334891
Cluster 3	COX8A	2.12416e-08	1.34339	1	0.532	0.000343859
Cluster 3	SYN3	2.19758e-08	2.53725	0.346	0.067	0.000355745
Cluster 3	HDGF	2.27124e-08	1.7532	0.731	0.255	0.000367669
Cluster 3	EPB41L2	2.42026e-08	2.39811	0.346	0.066	0.000391792
Cluster 3	DBF4	2.52062e-08	2.15601	0.385	0.078	0.000408038
Cluster 3	HSPH1	2.60668e-08	1.36502	0.923	0.536	0.00042197
Cluster 3	FDFT1	2.62942e-08	1.39727	0.923	0.394	0.00042565
Cluster 3	ZNF367	2.66064e-08	3.54536	0.154	0.015	0.000430704
Cluster 3	TTLL12	2.72202e-08	1.48647	0.846	0.381	0.000440641
Cluster 3	NDUFA13	2.84187e-08	1.65963	0.846	0.397	0.000460043
Cluster 3	TOMM22	2.97699e-08	1.76279	0.731	0.281	0.000481915
Cluster 3	TIMELESS	3.06994e-08	2.09748	0.462	0.111	0.000496962
Cluster 3	CLU	3.17861e-08	2.46749	0.808	0.399	0.000514553
Cluster 3	PSMB5	3.20625e-08	1.3614	1	0.507	0.000519027
Cluster 3	CCNF	3.28964e-08	2.27805	0.462	0.114	0.000532527
Cluster 3	TUBB	3.31082e-08	1.30904	0.962	0.575	0.000535956
Cluster 3	MT-ND4L	3.33884e-08	1.65234	1	0.885	0.000540492
Cluster 3	G6PC3	3.57012e-08	1.44197	0.885	0.369	0.00057793
Cluster 3	NAE1	3.6514e-08	1.26191	0.962	0.542	0.000591088
Cluster 3	NDUFB9	3.69722e-08	1.11257	0.962	0.725	0.000598506
Cluster 3	STOML2	3.81707e-08	1.54014	0.923	0.414	0.000617908
Cluster 3	GNL3	3.93767e-08	1.36174	0.923	0.492	0.000637429
Cluster 3	BOP1	4.00609e-08	1.89164	0.615	0.19	0.000648505
Cluster 3	ARHGDIA	4.01135e-08	1.53148	0.846	0.408	0.000649358
Cluster 3	ZC2HC1A	4.28289e-08	-2.11462	0.346	0.792	0.000693314
Cluster 3	UXT	4.29241e-08	1.62051	0.731	0.267	0.000694855
Cluster 3	ZMIZ1	4.30264e-08	-1.36983	0.808	0.944	0.000696511
Cluster 3	RCC1	4.43578e-08	1.95111	0.538	0.152	0.000718063
Cluster 3	KNL1	4.51076e-08	3.9478	0.115	0.009	0.000730202
Cluster 3	SRSF7	4.633e-08	1.90746	0.615	0.186	0.00074999
Cluster 3	CTPS1	4.67434e-08	1.83739	0.731	0.318	0.000756683
Cluster 3	MND1	4.8679e-08	2.87718	0.308	0.056	0.000788015
Cluster 3	MT-ND3	4.89208e-08	1.1299	1	0.981	0.00079193
Cluster 3	ACOT13	5.03206e-08	2.10213	0.5	0.136	0.00081459
Cluster 3	PAM16	5.10647e-08	1.61849	0.808	0.342	0.000826636
Cluster 3	GAR1	5.18871e-08	1.65953	0.654	0.212	0.000839949
Cluster 3	SIGMAR1	5.49856e-08	1.9359	0.731	0.309	0.000890108
Cluster 3	GTPBP4	5.98915e-08	1.75808	0.769	0.338	0.000969523
Cluster 3	PDCD5	6.05917e-08	1.55206	0.731	0.267	0.000980859
Cluster 3	PGD	6.13657e-08	1.0437	0.962	0.798	0.000993389
Cluster 3	NSMCE4A	6.15587e-08	1.97386	0.5	0.13	0.000996511
Cluster 3	AHSA1	6.20033e-08	1.09335	1	0.645	0.00100371
Cluster 3	ALDH18A1	6.25268e-08	1.82307	0.654	0.222	0.00101218
Cluster 3	TSC22D1	6.27784e-08	-1.81784	0.423	0.857	0.00101626
Cluster 3	EVL	6.48129e-08	-0.829254	1	0.999	0.00104919
Cluster 3	HSD17B10	6.56343e-08	1.54609	0.731	0.257	0.00106249
Cluster 3	COX16	6.59032e-08	1.39028	0.923	0.515	0.00106684
Cluster 3	KNTC1	6.63803e-08	2.38997	0.385	0.083	0.00107456
Cluster 3	FGFBP3	6.90539e-08	2.34012	0.462	0.118	0.00111784
Cluster 3	MDH2	6.93274e-08	1.45747	0.846	0.4	0.00112227
Cluster 3	HAUS7	7.62097e-08	3.07905	0.192	0.024	0.00123368
Cluster 3	TMEM246	7.98325e-08	2.34798	0.385	0.083	0.00129233
Cluster 3	SSRP1	8.01307e-08	1.30834	0.962	0.564	0.00129716
Cluster 3	ARID5A	8.33433e-08	4.19834	0.115	0.009	0.00134916
Cluster 3	RPA3	8.89814e-08	2.8864	0.231	0.034	0.00144043
Cluster 3	SHC1	9.43766e-08	2.97494	0.308	0.059	0.00152777
Cluster 3	MEIS1	9.45481e-08	-1.47654	0.923	0.944	0.00153054
Cluster 3	GINS4	9.48453e-08	3.9478	0.115	0.009	0.00153536
Cluster 3	AK4	9.55231e-08	2.61338	0.346	0.073	0.00154633
Cluster 3	NT5DC2	9.57197e-08	1.33671	0.923	0.555	0.00154951
Cluster 3	PRMT1	9.91703e-08	1.28587	0.923	0.567	0.00160537
Cluster 3	ACAA2	1.00554e-07	2.3839	0.346	0.071	0.00162777
Cluster 3	PLS3	1.03081e-07	3.56447	0.115	0.009	0.00166867
Cluster 3	KPNB1	1.06004e-07	1.512	0.808	0.344	0.00171599
Cluster 3	DEPRECATED-ENSG00000053372	1.08897e-07	2.03079	0.538	0.162	0.00176283
Cluster 3	SHCBP1	1.12188e-07	3.40097	0.154	0.016	0.00181609
Cluster 3	RRP1	1.1293e-07	1.43382	0.808	0.322	0.00182811
Cluster 3	MYBBP1A	1.15822e-07	1.86509	0.731	0.301	0.00187493
Cluster 3	CCDC124	1.15926e-07	1.40625	0.885	0.407	0.00187661
Cluster 3	PSAT1	1.28588e-07	1.55695	0.885	0.415	0.00208158
Cluster 3	DPYSL3	1.31571e-07	-0.906649	1	0.997	0.00212987
Cluster 3	SF3A3	1.32239e-07	1.43574	0.769	0.311	0.00214068
Cluster 3	DEPRECATED-ENSG00000177971	1.35238e-07	1.77092	0.538	0.152	0.00218924
Cluster 3	SCD	1.35591e-07	0.951432	1	0.808	0.00219494
Cluster 3	PPM1G	1.37016e-07	1.23633	0.923	0.612	0.00221802
Cluster 3	RBM3	1.40478e-07	1.23959	0.923	0.499	0.00227406
Cluster 3	SMO	1.44301e-07	2.99743	0.231	0.035	0.00233594
Cluster 3	CCNB1IP1	1.48336e-07	1.99121	0.538	0.161	0.00240126
Cluster 3	RRP9	1.55302e-07	1.7489	0.577	0.178	0.00251402
Cluster 3	NT5DC3	1.60749e-07	2.16151	0.385	0.087	0.0026022
Cluster 3	TOMM34	1.62632e-07	2.4197	0.346	0.073	0.00263269
Cluster 3	CEMIP2	1.75885e-07	1.46494	0.692	0.243	0.00284723
Cluster 3	NOP58	1.77402e-07	1.43427	0.808	0.349	0.00287179
Cluster 3	FGFRL1	1.77565e-07	4.09285	0.115	0.01	0.00287442
Cluster 3	GYG1	1.79701e-07	2.72242	0.269	0.047	0.00290901
Cluster 3	CLPP	1.87289e-07	1.23557	0.962	0.441	0.00303184
Cluster 3	CADM3	1.88144e-07	-3.96118	0.038	0.59	0.00304568
Cluster 3	SORD	1.92813e-07	2.36583	0.385	0.091	0.00312126
Cluster 3	SOX21	1.98676e-07	2.02842	0.423	0.102	0.00321617
Cluster 3	SP9	2.0099e-07	3.42697	0.115	0.01	0.00325363
Cluster 3	CHCHD2	2.04723e-07	1.16701	1	0.619	0.00331406
Cluster 3	LTA4H	2.11615e-07	1.98716	0.538	0.167	0.00342563
Cluster 3	SNRPD2	2.11965e-07	1.76861	0.615	0.217	0.00343129
Cluster 3	SUPT16H	2.1352e-07	1.12065	1	0.65	0.00345646
Cluster 3	KPNA2	2.19304e-07	1.79414	0.808	0.391	0.00355009
Cluster 3	DMAC1	2.24974e-07	1.37901	0.769	0.282	0.00364188
Cluster 3	FUOM	2.35174e-07	2.49408	0.269	0.047	0.003807
Cluster 3	TOMM7	2.41886e-07	1.45866	0.885	0.46	0.00391565
Cluster 3	HES5	2.4865e-07	2.82349	0.5	0.171	0.00402514
Cluster 3	BTF3	2.56293e-07	3.36703	0.154	0.017	0.00414888
Cluster 3	SPTAN1	2.66355e-07	-0.849077	1	0.996	0.00431176
Cluster 3	LARS	2.83115e-07	1.0255	1	0.678	0.00458306
Cluster 3	GABBR1	2.94727e-07	-2.02383	0.346	0.766	0.00477105
Cluster 3	ACTL6A	2.9509e-07	2.29744	0.462	0.129	0.00477692
Cluster 3	TANC2	2.95388e-07	-1.68999	0.462	0.835	0.00478174
Cluster 3	METTL26	3.01604e-07	1.3562	0.846	0.423	0.00488236
Cluster 3	EXOSC4	3.08898e-07	1.48647	0.731	0.272	0.00500044
Cluster 3	METRN	3.0897e-07	2.19726	0.462	0.127	0.00500161
Cluster 3	TXNRD1	3.13968e-07	1.23711	0.923	0.531	0.00508251
Cluster 3	IRX1	3.24354e-07	2.2398	0.308	0.061	0.00525064
Cluster 3	PCDHB2	3.29054e-07	-2.82948	0.192	0.678	0.00532672
Cluster 3	PIP4K2B	3.32944e-07	-0.983142	0.962	0.987	0.0053897
Cluster 3	NDUFAF8	3.38198e-07	1.29723	0.962	0.525	0.00547475
Cluster 3	PGM2L1	3.42929e-07	-1.72386	0.5	0.837	0.00555134
Cluster 3	ANO4	3.43684e-07	3.93531	0.115	0.01	0.00556355
Cluster 3	CLUH	3.45893e-07	1.601	0.692	0.261	0.00559932
Cluster 3	ACOT9	3.49895e-07	2.5214	0.308	0.062	0.0056641
Cluster 3	PFDN6	3.55807e-07	1.57765	0.731	0.298	0.00575981
Cluster 3	LGR5	3.57117e-07	3.70583	0.115	0.01	0.00578101
Cluster 3	TBRG4	3.5717e-07	1.40959	0.731	0.273	0.00578187
Cluster 3	DEPRECATED-ENSG00000132603	3.60006e-07	2.70886	0.231	0.036	0.00582778
Cluster 3	MT-ND5	3.60681e-07	1.22755	1	0.938	0.00583871
Cluster 3	DEPRECATED-ENSG00000197785	3.68295e-07	2.45344	0.308	0.062	0.00596197
Cluster 3	GLMP	3.72524e-07	3.71648	0.115	0.01	0.00603041
Cluster 3	MAP7D2	3.74592e-07	3.14943	0.192	0.026	0.0060639
Cluster 3	ATP5ME	3.93953e-07	1.5265	0.769	0.332	0.00637731
Cluster 3	EEF2	3.94515e-07	0.94174	1	0.993	0.00638642
Cluster 3	ATP5F1B	3.9739e-07	1.1804	1	0.632	0.00643295
Cluster 3	SRSF3	3.97457e-07	1.14686	0.923	0.453	0.00643404
Cluster 3	PNO1	4.00014e-07	1.85665	0.538	0.167	0.00647543
Cluster 3	DRAM1	4.0498e-07	3.14943	0.154	0.017	0.00655582
Cluster 3	NCAM1	4.35591e-07	-0.900831	0.923	0.995	0.00705135
Cluster 3	METTL5	4.41498e-07	1.48229	0.731	0.286	0.00714698
Cluster 3	PPAN	4.56371e-07	1.35802	0.731	0.276	0.00738773
Cluster 3	GADD45GIP1	4.59706e-07	1.3267	0.808	0.332	0.00744172
Cluster 3	SF3B6	4.60123e-07	1.65423	0.615	0.206	0.00744847
Cluster 3	ELOVL5	4.75173e-07	1.49467	0.808	0.342	0.0076921
Cluster 3	LMNB2	5.08247e-07	1.46333	0.885	0.47	0.00822751
Cluster 3	TNFRSF10B	5.12994e-07	1.94298	0.577	0.182	0.00830435
Cluster 3	BASP1	5.29389e-07	-0.838014	1	0.996	0.00856975
Cluster 3	EFHD2	5.37886e-07	1.87517	0.462	0.126	0.0087073
Cluster 3	ATP5F1A	5.47708e-07	1.11008	0.962	0.619	0.0088663
Cluster 3	CDC123	5.49421e-07	1.33606	0.846	0.413	0.00889402
Cluster 3	EIF3J	5.52824e-07	1.51613	0.808	0.399	0.00894911
Cluster 3	EIF3G	5.56371e-07	2.0179	0.385	0.091	0.00900653
Cluster 3	CALCRL	5.58306e-07	4.512	0.115	0.01	0.00903786
Cluster 3	RCN1	5.76605e-07	1.52469	0.808	0.485	0.00933408
Cluster 3	PGP	5.99919e-07	1.39506	0.769	0.393	0.00971148
Cluster 3	CYB5B	6.15585e-07	1.05649	1	0.655	0.00996509
Cluster 3	PSMD8	6.18727e-07	1.51717	0.808	0.44	0.010016
Cluster 3	TPM4	6.27061e-07	1.3707	0.769	0.339	0.0101509
Cluster 3	CHD3	6.28398e-07	-1.70331	0.5	0.83	0.0101725
Cluster 3	NUDT15	6.40065e-07	2.31072	0.5	0.165	0.0103614
Cluster 3	PCK2	6.41317e-07	2.50174	0.269	0.05	0.0103816
Cluster 3	DERA	6.41909e-07	3.06926	0.192	0.027	0.0103912
Cluster 3	CCDC137	6.67737e-07	2.05955	0.423	0.112	0.0108093
Cluster 3	FRMD4A	6.68867e-07	-1.68655	0.5	0.823	0.0108276
Cluster 3	DIAPH2	6.76421e-07	3.66401	0.115	0.01	0.0109499
Cluster 3	HIKESHI	6.9321e-07	2.51294	0.308	0.065	0.0112217
Cluster 3	NDUFAB1	6.95408e-07	1.15499	0.962	0.687	0.0112573
Cluster 3	ATAD3A	7.24964e-07	1.83993	0.462	0.127	0.0117357
Cluster 3	SERPINF1	7.28788e-07	2.64936	0.308	0.065	0.0117976
Cluster 3	CMSS1	7.40228e-07	1.9478	0.5	0.149	0.0119828
Cluster 3	SALL3	7.56243e-07	1.44456	0.346	0.078	0.0122421
Cluster 3	CYC1	7.63389e-07	1.08001	0.962	0.675	0.0123577
Cluster 3	TFCP2	7.63467e-07	1.22978	0.808	0.322	0.012359
Cluster 3	NOP14	7.63999e-07	1.77971	0.538	0.169	0.0123676
Cluster 3	HSD17B11	7.75321e-07	2.58872	0.308	0.066	0.0125509
Cluster 3	RAI14	7.76195e-07	2.36284	0.269	0.05	0.012565
Cluster 3	NOP53	7.80325e-07	1.42198	0.769	0.339	0.0126319
Cluster 3	LYRM4	8.05008e-07	2.1718	0.385	0.096	0.0130315
Cluster 3	DNAAF5	8.05838e-07	1.83136	0.462	0.129	0.0130449
Cluster 3	SLC7A1	8.11582e-07	1.70921	0.731	0.326	0.0131379
Cluster 3	FAM136A	8.12315e-07	1.62877	0.654	0.244	0.0131497
Cluster 3	ANXA5	8.17177e-07	1.99024	0.385	0.094	0.0132285
Cluster 3	DEPRECATED-ENSG00000176788	8.35288e-07	-1.09538	0.846	0.951	0.0135216
Cluster 3	DKK3	8.52863e-07	-1.47296	0.462	0.894	0.0138061
Cluster 3	TMEM109	8.71935e-07	2.14289	0.346	0.078	0.0141149
Cluster 3	DDX39A	8.85646e-07	1.73891	0.577	0.204	0.0143368
Cluster 3	CCNG1	9.35711e-07	1.62424	0.615	0.218	0.0151473
Cluster 3	ECI2	9.3844e-07	2.0258	0.462	0.137	0.0151915
Cluster 3	ADH5	9.502e-07	1.54774	0.615	0.212	0.0153818
Cluster 3	PKIA	9.79104e-07	-1.07715	0.846	0.969	0.0158497
Cluster 3	QPRT	1.04268e-06	2.57828	0.385	0.104	0.0168789
Cluster 3	CBFB	1.07834e-06	1.92117	0.423	0.112	0.0174562
Cluster 3	SALL1	1.08411e-06	1.77537	0.462	0.134	0.0175496
Cluster 3	RTKN	1.10049e-06	2.63486	0.231	0.039	0.0178148
Cluster 3	HNRNPA2B1	1.10866e-06	0.970597	1	0.842	0.017947
Cluster 3	DEPRECATED-ENSG00000006047	1.11241e-06	3.2387	0.154	0.019	0.0180076
Cluster 3	FABP5	1.13341e-06	1.74004	0.654	0.27	0.0183476
Cluster 3	CCT3	1.1574e-06	1.70446	0.654	0.281	0.018736
Cluster 3	CD320	1.18052e-06	1.74081	0.654	0.264	0.0191103
Cluster 3	MTMR10	1.19035e-06	2.5508	0.231	0.039	0.0192693
Cluster 3	NDUFV1	1.19187e-06	0.872502	1	0.842	0.019294
Cluster 3	SRSF9	1.24113e-06	1.46963	0.692	0.274	0.0200914
Cluster 3	BAX	1.27703e-06	1.18791	0.923	0.398	0.0206726
Cluster 3	DNM3	1.29286e-06	-2.10455	0.308	0.713	0.0209288
Cluster 3	AEBP1	1.33641e-06	2.58059	0.192	0.028	0.0216339
Cluster 3	PJA2	1.46578e-06	-0.947333	0.769	0.977	0.0237281
Cluster 3	MTFP1	1.48279e-06	2.95479	0.231	0.041	0.0240034
Cluster 3	SF3B3	1.48401e-06	1.19805	0.923	0.453	0.0240232
Cluster 3	TONSL	1.5229e-06	2.8084	0.192	0.029	0.0246527
Cluster 3	SRI	1.53397e-06	1.44361	0.769	0.347	0.0248319
Cluster 3	HOXB3	1.5375e-06	-3.58779	0.192	0.645	0.0248891
Cluster 3	FUCA2	1.60317e-06	2.05182	0.423	0.119	0.025952
Cluster 3	RNPS1	1.60579e-06	1.18046	0.923	0.485	0.0259945
Cluster 3	SERP2	1.6218e-06	3.06537	0.154	0.019	0.0262537
Cluster 3	DPP6	1.64975e-06	2.59689	0.269	0.054	0.0267061
Cluster 3	COMMD4	1.65586e-06	1.60463	0.538	0.171	0.0268051
Cluster 3	TIMM8B	1.67985e-06	1.14867	0.923	0.481	0.0271934
Cluster 3	ALG8	1.68023e-06	2.13597	0.423	0.117	0.0271995
Cluster 3	RRP1B	1.69843e-06	1.33812	0.846	0.472	0.0274941
Cluster 3	EIF4H	1.69947e-06	1.16227	0.923	0.51	0.027511
Cluster 3	PLSCR5	1.78256e-06	4.51717	0.115	0.011	0.0288561
Cluster 3	EIF3K	1.8264e-06	1.57219	0.654	0.252	0.0295658
Cluster 3	PMAIP1	1.85587e-06	3.13349	0.192	0.029	0.0300428
Cluster 3	ATP9A	1.86269e-06	-0.835934	0.962	0.986	0.0301532
Cluster 3	TCP1	1.8922e-06	1.33367	0.846	0.434	0.0306309
Cluster 3	RAB32	1.95178e-06	3.56447	0.115	0.011	0.0315954
Cluster 3	AIMP2	1.97226e-06	1.75712	0.577	0.209	0.031927
Cluster 3	TGIF2	2.01954e-06	3.47136	0.115	0.011	0.0326923
Cluster 3	NRXN2	2.1259e-06	-1.09679	0.731	0.967	0.034414
Cluster 3	POLD1	2.13402e-06	1.94258	0.385	0.098	0.0345455
Cluster 3	RERE	2.13615e-06	-0.959629	0.885	0.977	0.03458
Cluster 3	SKP2	2.19004e-06	1.99239	0.346	0.081	0.0354523
Cluster 3	HDDC2	2.23556e-06	1.29682	0.731	0.282	0.0361893
Cluster 3	CPE	2.25166e-06	-0.829613	0.923	0.995	0.0364498
Cluster 3	PFDN2	2.29518e-06	0.986376	1	0.849	0.0371543
Cluster 3	ZBED9	2.34476e-06	2.78954	0.192	0.029	0.037957
Cluster 3	MTCH2	2.38914e-06	1.54501	0.654	0.272	0.0386755
Cluster 3	NPM3	2.45782e-06	1.71425	0.577	0.212	0.0397871
Cluster 3	SHROOM3	2.47441e-06	2.57654	0.231	0.041	0.0400557
Cluster 3	CLIC1	2.65495e-06	4.05633	0.115	0.012	0.0429783
Cluster 3	MAP6	2.67276e-06	-1.12267	0.769	0.934	0.0432667
Cluster 3	SLC25A37	2.72899e-06	1.93887	0.423	0.118	0.0441769
Cluster 3	TUBB4B	2.73279e-06	1.71203	0.577	0.21	0.0442385
Cluster 3	MFSD2A	2.77489e-06	2.49274	0.346	0.089	0.0449199
Cluster 3	MAGI2	2.79542e-06	-3.28631	0.077	0.557	0.0452522
Cluster 3	VRK1	2.87074e-06	2.18153	0.5	0.176	0.0464715
Cluster 3	PSMA7	2.94096e-06	1.06158	0.885	0.48	0.0476083
Cluster 3	FADS2	2.95887e-06	0.974653	0.923	0.88	0.0478982
Cluster 3	RPRM	2.98244e-06	2.90368	0.154	0.02	0.0482798
Cluster 3	EFS	2.98558e-06	2.16498	0.346	0.087	0.0483306
Cluster 4	RTN1	4.8486e-62	-6.0452	0.03	0.786	7.84891e-58
Cluster 4	NRXN1	2.67005e-60	-5.44786	0.036	0.821	4.32227e-56
Cluster 4	RELN	1.24464e-56	-7.88526	0.005	0.464	2.01482e-52
Cluster 4	CELF5	8.03419e-49	-5.14829	0.021	0.607	1.30058e-44
Cluster 4	STMN4	5.03064e-40	-4.10143	0.077	0.857	8.14359e-36
Cluster 4	CADM3	1.11878e-39	-7.2263	0.003	0.321	1.81108e-35
Cluster 4	POU3F4	7.78049e-39	-5.61396	0.015	0.464	1.2595e-34
Cluster 4	LBH	5.89323e-34	-4.44469	0.041	0.607	9.53996e-30
Cluster 4	H1F0	1.82317e-31	-4.76615	0.039	0.571	2.95134e-27
Cluster 4	MAB21L2	2.14489e-31	-6.93257	0.005	0.286	3.47214e-27
Cluster 4	CHL1	6.03014e-31	-6.06583	0.008	0.321	9.76159e-27
Cluster 4	LBX1	2.46402e-28	-3.51386	0.059	0.643	3.98875e-24
Cluster 4	NSG2	4.40816e-28	-4.18718	0.053	0.607	7.13593e-24
Cluster 4	GRIA2	1.14047e-27	-7.88526	0	0.179	1.84619e-23
Cluster 4	LRAT	1.14058e-27	-7.14829	0	0.179	1.84638e-23
Cluster 4	MAGI2	1.50992e-26	-6.6508	0.005	0.25	2.44426e-22
Cluster 4	TMEM59L	3.86598e-26	-3.40106	0.097	0.75	6.25826e-22
Cluster 4	SNAP25	5.12058e-25	-3.68532	0.08	0.679	8.28919e-21
Cluster 4	CD200	2.76878e-24	-3.29705	0.106	0.75	4.4821e-20
Cluster 4	ATCAY	1.09858e-23	-3.04876	0.118	0.786	1.77838e-19
Cluster 4	INSR	1.95203e-22	-5.1039	0.015	0.321	3.15994e-18
Cluster 4	CTSF	1.99012e-22	-6.88526	0	0.143	3.2216e-18
Cluster 4	DNM3	3.0542e-22	-3.33201	0.06	0.571	4.94414e-18
Cluster 4	NEGR1	8.44214e-22	-6.26377	0.005	0.214	1.36661e-17
Cluster 4	FRRS1L	3.93268e-21	-2.9409	0.137	0.786	6.36623e-17
Cluster 4	SYT4	8.74265e-21	-2.97837	0.076	0.607	1.41526e-16
Cluster 4	PCDH9	9.90716e-20	-3.63995	0.073	0.571	1.60377e-15
Cluster 4	ZNF804A	1.24923e-19	-5.41133	0.003	0.179	2.02226e-15
Cluster 4	PLCL1	1.55323e-19	-5.41133	0.006	0.214	2.51438e-15
Cluster 4	GABBR1	3.13549e-19	-3.13037	0.073	0.571	5.07573e-15
Cluster 4	MYC	1.14552e-18	7.32183	0.986	0.107	1.85436e-14
Cluster 4	DNER	2.85386e-18	-3.42583	0.134	0.714	4.61983e-14
Cluster 4	TANC2	3.14769e-18	-2.94862	0.127	0.714	5.09548e-14
Cluster 4	PNOC	5.90029e-18	-6.56333	0.002	0.143	9.5514e-14
Cluster 4	NCAM1	1.00061e-17	-2.43879	0.452	1	1.61979e-13
Cluster 4	RALYL	3.45974e-17	-6.88526	0	0.107	5.60062e-13
Cluster 4	AIM2	3.45991e-17	-6.56333	0	0.107	5.6009e-13
Cluster 4	DUSP4	4.62003e-17	-3.06737	0.122	0.679	7.4789e-13
Cluster 4	PAK5	1.44908e-16	-4.01584	0.024	0.321	2.34577e-12
Cluster 4	KIF21B	4.53472e-16	-2.69597	0.166	0.75	7.34081e-12
Cluster 4	NRXN2	5.38409e-16	-2.99258	0.116	0.643	8.71576e-12
Cluster 4	PTN	9.3738e-16	-2.41209	0.13	0.679	1.51743e-11
Cluster 4	MEST	1.32234e-15	-2.92576	0.671	1	2.1406e-11
Cluster 4	SLIT1	2.06573e-15	-2.06276	0.177	0.786	3.344e-11
Cluster 4	GRIN1	2.95604e-15	-5.56333	0.006	0.179	4.78523e-11
Cluster 4	HSP90AB1	3.08274e-15	2.13015	0.985	0.857	4.99033e-11
Cluster 4	RGS17	3.19741e-15	-5.2414	0.006	0.179	5.17597e-11
Cluster 4	LDHB	4.27527e-15	2.00263	0.995	0.893	6.92081e-11
Cluster 4	CELF3	5.31892e-15	-2.32232	0.258	0.893	8.61027e-11
Cluster 4	PAX2	6.01388e-15	-5.78572	0.003	0.143	9.73527e-11
Cluster 4	KIFAP3	1.20252e-14	-2.68886	0.168	0.714	1.94664e-10
Cluster 4	FASN	1.40545e-14	2.42086	0.974	0.714	2.27515e-10
Cluster 4	AFF2	3.15254e-14	-2.93328	0.248	0.821	5.10333e-10
Cluster 4	PCDHB2	4.33003e-14	-2.84618	0.242	0.786	7.00945e-10
Cluster 4	NME2	4.5731e-14	2.69738	0.944	0.357	7.40294e-10
Cluster 4	GAP43	5.71384e-14	-2.23095	0.208	0.821	9.24957e-10
Cluster 4	CENPV	7.39969e-14	2.71389	0.949	0.286	1.19786e-09
Cluster 4	CNR1	8.65184e-14	-3.2414	0.092	0.536	1.40056e-09
Cluster 4	DIRAS2	1.26276e-13	-4.66287	0.018	0.25	2.04416e-09
Cluster 4	RYR3	1.27345e-13	-4.56333	0.008	0.179	2.06146e-09
Cluster 4	PGM2L1	1.34591e-13	-2.3154	0.193	0.75	2.17876e-09
Cluster 4	NRXN3	1.3474e-13	-4.97837	0.018	0.25	2.18117e-09
Cluster 4	EEF1G	1.54501e-13	1.67445	0.995	0.893	2.50107e-09
Cluster 4	CPEB4	1.95843e-13	-2.59064	0.195	0.75	3.1703e-09
Cluster 4	REC8	3.85206e-13	6.49939	0.801	0	6.23571e-09
Cluster 4	EEF2	3.89215e-13	1.29495	0.998	1	6.30062e-09
Cluster 4	HSPD1	4.26501e-13	2.24684	0.967	0.607	6.9042e-09
Cluster 4	RACK1	5.29289e-13	1.73058	0.982	0.821	8.56813e-09
Cluster 4	SNAP91	5.31881e-13	-3.56333	0.026	0.286	8.61009e-09
Cluster 4	PLXNA4	5.36033e-13	-4.64133	0.02	0.25	8.67731e-09
Cluster 4	STMN2	5.57038e-13	-2.01463	0.378	0.929	9.01733e-09
Cluster 4	EDIL3	7.11555e-13	-4.94184	0.014	0.214	1.15186e-08
Cluster 4	SLC1A2	8.77588e-13	-4.27383	0.014	0.214	1.42064e-08
Cluster 4	TLX1	9.16394e-13	-4.35688	0.014	0.214	1.48346e-08
Cluster 4	RUNDC3B	9.6605e-13	-4.56333	0.005	0.143	1.56384e-08
Cluster 4	DCX	1.03672e-12	-1.70331	0.698	1	1.67825e-08
Cluster 4	ACAT2	1.05035e-12	3.49059	0.869	0.179	1.70031e-08
Cluster 4	ENO1	1.10871e-12	2.42416	0.944	0.393	1.79479e-08
Cluster 4	FBL	1.1222e-12	3.68649	0.832	0.143	1.81662e-08
Cluster 4	CDK5R1	1.12678e-12	-2.05472	0.498	0.964	1.82403e-08
Cluster 4	MAP1B	1.31166e-12	-1.05953	0.995	1	2.12331e-08
Cluster 4	EPHA3	1.62531e-12	1.95792	0.953	0.679	2.63105e-08
Cluster 4	PRDX1	2.37586e-12	2.41756	0.932	0.357	3.84604e-08
Cluster 4	PDPN	3.2792e-12	2.06862	0.949	0.571	5.30837e-08
Cluster 4	PTPRD	4.56853e-12	-1.84933	0.329	0.893	7.39554e-08
Cluster 4	NOP16	8.82733e-12	2.81605	0.881	0.25	1.42897e-07
Cluster 4	SCD	9.06324e-12	1.88237	0.973	0.75	1.46716e-07
Cluster 4	MT-ND6	1.29392e-11	1.766	0.994	0.857	2.0946e-07
Cluster 4	PKIA	1.76598e-11	-1.91835	0.331	0.893	2.85876e-07
Cluster 4	EIF3B	1.87621e-11	1.84181	0.937	0.643	3.0372e-07
Cluster 4	FDFT1	2.23972e-11	2.73879	0.861	0.214	3.62566e-07
Cluster 4	RAB3C	2.2511e-11	-2.49559	0.145	0.607	3.64408e-07
Cluster 4	TMEM196	2.3304e-11	-4.88526	0.011	0.179	3.77245e-07
Cluster 4	TXNDC17	2.34832e-11	2.67295	0.85	0.25	3.80146e-07
Cluster 4	GNL3	3.02398e-11	2.14195	0.917	0.393	4.89522e-07
Cluster 4	CLSTN2	3.07439e-11	-4.1039	0.011	0.179	4.97683e-07
Cluster 4	MT-CO3	3.38041e-11	1.31058	1	1	5.47221e-07
Cluster 4	MAPRE3	3.58557e-11	-2.00596	0.305	0.857	5.80433e-07
Cluster 4	PSD2	3.958e-11	-3.73326	0.017	0.214	6.40722e-07
Cluster 4	PCDH1	4.6364e-11	-2.14438	0.124	0.571	7.5054e-07
Cluster 4	NME4	4.83528e-11	3.1138	0.801	0.143	7.82736e-07
Cluster 4	PCLO	6.63395e-11	-2.77484	0.104	0.5	1.0739e-06
Cluster 4	DTX3	8.01601e-11	-2.41239	0.181	0.643	1.29763e-06
Cluster 4	DPYSL3	8.29765e-11	-1.62101	0.819	1	1.34322e-06
Cluster 4	GSTP1	8.86725e-11	1.70175	0.968	0.536	1.43543e-06
Cluster 4	AHCY	9.08049e-11	2.60771	0.829	0.214	1.46995e-06
Cluster 4	PFN1	9.41229e-11	1.64734	0.959	0.607	1.52366e-06
Cluster 4	CKB	9.48176e-11	1.39206	1	0.964	1.53491e-06
Cluster 4	CADPS	1.06549e-10	-2.11403	0.131	0.571	1.72481e-06
Cluster 4	MAP2	1.30358e-10	-1.44232	0.867	1	2.11023e-06
Cluster 4	GNG3	1.31813e-10	-2.90798	0.076	0.429	2.13379e-06
Cluster 4	DEPRECATED-ENSG00000163931	1.38214e-10	1.99418	0.92	0.429	2.23741e-06
Cluster 4	PTPRO	1.6224e-10	-4.07791	0.026	0.25	2.62634e-06
Cluster 4	PRKAR2B	1.82376e-10	-2.06083	0.193	0.679	2.9523e-06
Cluster 4	MAST4	1.89726e-10	-3.04627	0.115	0.5	3.07128e-06
Cluster 4	RASD2	1.91561e-10	-6.56333	0.003	0.107	3.10098e-06
Cluster 4	BRINP1	1.99941e-10	-5.3003	0.003	0.107	3.23665e-06
Cluster 4	CTNNA2	2.06562e-10	-4.39341	0.012	0.179	3.34383e-06
Cluster 4	MAPT	2.13288e-10	-2.53895	0.186	0.643	3.4527e-06
Cluster 4	LRP1B	2.22549e-10	-4.56333	0.003	0.107	3.60263e-06
Cluster 4	DGKB	2.22549e-10	-4.56333	0.003	0.107	3.60263e-06
Cluster 4	KIF5A	2.22797e-10	-2.36741	0.301	0.786	3.60665e-06
Cluster 4	NTN1	2.61619e-10	-1.96243	0.418	0.929	4.2351e-06
Cluster 4	THSD7A	2.85308e-10	-2.07791	0.169	0.643	4.61857e-06
Cluster 4	HMGCS1	3.07976e-10	1.89673	0.962	0.679	4.98551e-06
Cluster 4	NHP2	3.39224e-10	1.61748	0.956	0.643	5.49135e-06
Cluster 4	UBA52	3.84797e-10	1.60709	0.952	0.571	6.22909e-06
Cluster 4	TRAP1	3.90528e-10	1.97272	0.908	0.321	6.32186e-06
Cluster 4	DOCK4	3.96332e-10	-2.18482	0.252	0.714	6.41583e-06
Cluster 4	MIF	3.97746e-10	1.64705	0.958	0.714	6.4387e-06
Cluster 4	PLPPR2	4.0838e-10	-1.70172	0.328	0.857	6.61085e-06
Cluster 4	CNBP	4.18042e-10	1.77419	0.927	0.429	6.76726e-06
Cluster 4	DMTN	4.218e-10	-3.11267	0.056	0.357	6.82811e-06
Cluster 4	SPINT2	4.24318e-10	-3.66287	0.036	0.286	6.86887e-06
Cluster 4	GDI1	4.32731e-10	-1.15073	0.894	1	7.00504e-06
Cluster 4	EBNA1BP2	4.52787e-10	2.28794	0.86	0.321	7.32971e-06
Cluster 4	ABCG1	4.63684e-10	-2.59755	0.113	0.5	7.50612e-06
Cluster 4	NXPH1	5.27362e-10	-5.3003	0.008	0.143	8.53693e-06
Cluster 4	TOMM7	5.32927e-10	2.06602	0.876	0.393	8.62702e-06
Cluster 4	PHACTR1	5.70202e-10	-4.78572	0.008	0.143	9.23043e-06
Cluster 4	VGF	5.93189e-10	-0.447855	0.127	0.571	9.60255e-06
Cluster 4	CXXC5	6.68813e-10	-2.03132	0.255	0.75	1.08267e-05
Cluster 4	TIMM13	6.73453e-10	1.56772	0.953	0.679	1.09019e-05
Cluster 4	KIF5C	6.98038e-10	-1.51159	0.808	1	1.12998e-05
Cluster 4	SCAMP5	7.50695e-10	-2.09385	0.181	0.643	1.21523e-05
Cluster 4	DRAXIN	8.09676e-10	-2.08253	0.337	0.821	1.3107e-05
Cluster 4	BCAT1	8.89226e-10	2.70345	0.76	0.107	1.43948e-05
Cluster 4	EIF4A1	9.18223e-10	1.36872	0.973	0.821	1.48642e-05
Cluster 4	FKBP10	9.39251e-10	2.13214	0.858	0.286	1.52046e-05
Cluster 4	RAB3B	9.67434e-10	-3.82637	0.038	0.286	1.56608e-05
Cluster 4	TMEM130	9.70864e-10	-3.41133	0.048	0.321	1.57163e-05
Cluster 4	KIDINS220	1.00065e-09	-1.69948	0.613	0.929	1.61985e-05
Cluster 4	KALRN	1.12339e-09	-1.4522	0.435	0.964	1.81855e-05
Cluster 4	SMIM18	1.37823e-09	-3.82637	0.014	0.179	2.23107e-05
Cluster 4	NCL	1.53954e-09	1.45386	0.952	0.75	2.49221e-05
Cluster 4	SPTAN1	1.63863e-09	-1.24997	0.855	1	2.65262e-05
Cluster 4	RBP1	1.96667e-09	-2.07219	0.097	0.464	3.18364e-05
Cluster 4	TNIK	1.96872e-09	-3.51603	0.039	0.286	3.18696e-05
Cluster 4	LAPTM4B	2.0907e-09	1.12538	0.991	0.893	3.38443e-05
Cluster 4	TMEM97	2.10851e-09	3.35255	0.708	0.107	3.41326e-05
Cluster 4	ATP5MC2	2.74354e-09	1.61658	0.921	0.5	4.44124e-05
Cluster 4	CLASP2	2.87483e-09	-2.14219	0.355	0.821	4.65377e-05
Cluster 4	HMGCR	3.24079e-09	1.73155	0.921	0.786	5.2462e-05
Cluster 4	PKIB	3.31183e-09	4.88582	0.624	0	5.36119e-05
Cluster 4	EPB41L4B	3.56989e-09	-3.17867	0.063	0.357	5.77894e-05
Cluster 4	CPE	3.78163e-09	-1.5466	0.521	0.964	6.12171e-05
Cluster 4	SEC11A	3.86293e-09	1.81171	0.885	0.393	6.2533e-05
Cluster 4	DKK3	3.98736e-09	-1.70692	0.385	0.857	6.45473e-05
Cluster 4	CCT6A	4.22726e-09	1.30165	0.958	0.857	6.84308e-05
Cluster 4	SOD1	4.31833e-09	2.26956	0.804	0.25	6.99051e-05
Cluster 4	IGFBP2	5.10285e-09	1.2124	0.992	0.786	8.2605e-05
Cluster 4	NYAP1	5.30651e-09	-2.32629	0.122	0.5	8.59018e-05
Cluster 4	NXPH4	5.43792e-09	-5.14829	0.009	0.143	8.8029e-05
Cluster 4	SNRPA	5.89931e-09	2.02868	0.86	0.286	9.5498e-05
Cluster 4	SLC25A23	5.9508e-09	3.48288	0.668	0.071	9.63316e-05
Cluster 4	STOML2	6.06781e-09	1.85077	0.866	0.321	9.82257e-05
Cluster 4	TXNDC5	6.15334e-09	2.56079	0.76	0.214	9.96102e-05
Cluster 4	MT-ND4	6.23069e-09	1.09298	0.998	1	0.000100862
Cluster 4	SLC1A1	6.61944e-09	-3.56333	0.023	0.214	0.000107156
Cluster 4	MEIS2	6.75005e-09	-1.7144	0.779	0.964	0.00010927
Cluster 4	ZBTB20	7.09134e-09	-2.21103	0.285	0.714	0.000114795
Cluster 4	SEMA4A	7.18554e-09	-3.88526	0.009	0.143	0.00011632
Cluster 4	CACNA1C	7.18554e-09	-3.88526	0.009	0.143	0.00011632
Cluster 4	AIF1L	7.2658e-09	4.20485	0.64	0.036	0.000117619
Cluster 4	ZNF711	7.68235e-09	-1.57685	0.536	0.929	0.000124362
Cluster 4	AFF3	8.34709e-09	-2.28176	0.174	0.571	0.000135123
Cluster 4	OPTN	8.37099e-09	-2.05698	0.16	0.571	0.00013551
Cluster 4	CCT5	8.6211e-09	2.18217	0.793	0.286	0.000139558
Cluster 4	CAMSAP3	9.12703e-09	-3.14829	0.032	0.25	0.000147748
Cluster 4	LRP1	9.26089e-09	-1.54541	0.459	0.893	0.000149915
Cluster 4	RUFY3	9.97086e-09	-1.29495	0.819	1	0.000161408
Cluster 4	STXBP1	1.01904e-08	-1.52253	0.456	0.929	0.000164963
Cluster 4	FADS2	1.03386e-08	1.36038	0.964	0.786	0.000167362
Cluster 4	DDIT4	1.04034e-08	1.6219	0.97	0.75	0.000168411
Cluster 4	ITFG1	1.05094e-08	-1.64716	0.485	0.893	0.000170126
Cluster 4	GLRA2	1.05877e-08	-4.56333	0.005	0.107	0.000171393
Cluster 4	VIM	1.06276e-08	1.12839	0.995	0.964	0.00017204
Cluster 4	SOGA3	1.105e-08	-1.2381	0.796	1	0.000178877
Cluster 4	MT-CO1	1.1061e-08	0.959542	1	1	0.000179055
Cluster 4	EN2	1.11625e-08	-4.2414	0.005	0.107	0.000180698
Cluster 4	CRABP1	1.22354e-08	-1.38357	0.521	0.964	0.000198066
Cluster 4	APRT	1.30226e-08	2.87795	0.695	0.107	0.000210809
Cluster 4	CDK4	1.3094e-08	1.48243	0.934	0.571	0.000211965
Cluster 4	NOP53	1.34217e-08	1.86392	0.837	0.321	0.00021727
Cluster 4	SLC16A1	1.34496e-08	1.32202	0.964	0.536	0.000217722
Cluster 4	SERBP1	1.35145e-08	1.51806	0.914	0.607	0.000218773
Cluster 4	ZC2HC1A	1.44918e-08	-1.82637	0.278	0.714	0.000234593
Cluster 4	TMEM151B	1.56443e-08	-2.60914	0.082	0.393	0.00025325
Cluster 4	MTSS1	1.5695e-08	-1.66717	0.292	0.786	0.00025407
Cluster 4	UCP2	1.57709e-08	3.4451	0.669	0.107	0.000255299
Cluster 4	MT-ND1	1.5811e-08	1.39974	0.977	0.821	0.000255948
Cluster 4	SRSF1	1.77305e-08	3.08592	0.666	0.071	0.000287022
Cluster 4	DCC	1.79719e-08	-2.20478	0.19	0.607	0.000290929
Cluster 4	SLITRK2	1.82193e-08	-3.00391	0.056	0.321	0.000294934
Cluster 4	STK26	1.84683e-08	4.81605	0.591	0	0.000298965
Cluster 4	MYBBP1A	1.84998e-08	1.86607	0.843	0.357	0.000299474
Cluster 4	TERF2IP	1.86681e-08	-1.50876	0.683	1	0.0003022
Cluster 4	CDS2	1.93539e-08	-1.49485	0.474	0.893	0.000313301
Cluster 4	LTA4H	1.95089e-08	2.53921	0.728	0.179	0.000315811
Cluster 4	ACTL6B	1.99718e-08	-4.14829	0.017	0.179	0.000323303
Cluster 4	PRDX6	2.00205e-08	2.11166	0.785	0.286	0.000324091
Cluster 4	ST8SIA5	2.05448e-08	-2.52771	0.042	0.286	0.000332579
Cluster 4	FAM131B	2.14657e-08	-2.3003	0.222	0.607	0.000347486
Cluster 4	DKC1	2.41316e-08	2.20003	0.782	0.25	0.000390643
Cluster 4	YBX3	2.45588e-08	3.57792	0.64	0.071	0.000397558
Cluster 4	PUS7	2.85621e-08	2.96336	0.683	0.143	0.000462364
Cluster 4	RCN1	2.90405e-08	1.1395	0.983	0.857	0.000470108
Cluster 4	DEPRECATED-ENSG00000180817	2.93071e-08	2.13837	0.773	0.25	0.000474423
Cluster 4	IGF2BP3	2.99743e-08	1.52678	0.905	0.5	0.000485225
Cluster 4	RAC3	3.10178e-08	2.05597	0.823	0.357	0.000502117
Cluster 4	LYPD1	3.21129e-08	-2.11855	0.189	0.607	0.000519844
Cluster 4	PCSK1N	3.36073e-08	-1.81722	0.376	0.821	0.000544035
Cluster 4	FLNA	3.44063e-08	3.0751	0.659	0.107	0.000556969
Cluster 4	EBF1	3.47467e-08	-2.43088	0.139	0.5	0.00056248
Cluster 4	MIDN	3.76424e-08	-1.30141	0.915	1	0.000609356
Cluster 4	MPST	3.79862e-08	1.96675	0.789	0.25	0.00061492
Cluster 4	SRM	3.91989e-08	1.77127	0.832	0.357	0.000634552
Cluster 4	TMEM200A	4.17297e-08	-4.14829	0.011	0.143	0.000675521
Cluster 4	SYP	4.32606e-08	-2.05347	0.153	0.536	0.000700303
Cluster 4	OPRL1	4.56221e-08	-3.88526	0.011	0.143	0.000738531
Cluster 4	CCT4	5.48388e-08	2.90427	0.65	0.107	0.00088773
Cluster 4	KIAA0408	6.14863e-08	-1.409	0.544	0.964	0.000995339
Cluster 4	PPID	6.2499e-08	2.55041	0.695	0.179	0.00101173
Cluster 4	PLEKHA6	6.56453e-08	-2.59551	0.169	0.536	0.00106267
Cluster 4	NUDT5	6.74598e-08	2.72392	0.665	0.107	0.00109204
Cluster 4	DHCR24	6.94991e-08	2.45255	0.74	0.214	0.00112505
Cluster 4	GFRA1	6.99032e-08	-2.91126	0.074	0.357	0.00113159
Cluster 4	HSPE1	7.00903e-08	2.21255	0.775	0.357	0.00113462
Cluster 4	COL4A2	7.11596e-08	2.3892	0.698	0.143	0.00115193
[truncated: 3,212 more rows]

## Sheet: DEG_Leigh_SER_vs_Leigh_DMSO
Cluster	symbol	p_val	avg_log2FC	pct.1	pct.2	p_val_adj
Cluster 0	TUBB3	9.33283e-143	1.54466	0.951	0.653	1.5108e-138
Cluster 0	HMGCS1	6.04942e-43	0.510748	0.999	0.985	9.7928e-39
Cluster 0	ACAT2	2.1835e-40	0.497899	0.99	0.971	3.53464e-36
Cluster 0	SCD	3.01974e-39	0.395627	0.997	0.997	4.88836e-35
Cluster 0	FABP7	3.52021e-26	0.975414	0.682	0.49	5.69852e-22
Cluster 0	FDFT1	7.25582e-26	0.434691	0.978	0.923	1.17457e-21
Cluster 0	MVD	3.27936e-25	0.630983	0.831	0.687	5.30862e-21
Cluster 0	DHCR24	2.93864e-23	0.370336	0.979	0.967	4.75707e-19
Cluster 0	CPT1A	5.04532e-21	1.19061	0.332	0.154	8.16736e-17
Cluster 0	DEPRECATED-ENSG00000164434	5.60164e-20	0.937134	0.489	0.301	9.06793e-16
Cluster 0	HMGCR	3.39627e-19	0.336191	0.99	0.964	5.49788e-15
Cluster 0	FTH1	1.2932e-18	0.429423	0.961	0.925	2.09343e-14
Cluster 0	FADS2	1.38543e-17	0.249561	0.995	0.992	2.24273e-13
Cluster 0	CYP51A1	8.76238e-17	0.414533	0.885	0.76	1.41845e-12
Cluster 0	METRN	8.78137e-17	0.341523	0.951	0.909	1.42153e-12
Cluster 0	MYC	7.87386e-16	0.242017	0.997	1	1.27462e-11
Cluster 0	NME4	1.01502e-15	0.329082	0.957	0.923	1.64311e-11
Cluster 0	IGFBP2	4.46208e-15	0.191113	0.999	0.999	7.22321e-11
Cluster 0	FTL	5.02534e-15	0.446247	0.943	0.909	8.13503e-11
Cluster 0	TMEM97	8.10708e-14	0.297989	0.966	0.925	1.31237e-09
Cluster 0	ACTG1	1.13215e-13	0.187419	1	0.999	1.83273e-09
Cluster 0	YBX1	1.61544e-13	0.186379	0.999	0.992	2.61507e-09
Cluster 0	COTL1	2.36935e-13	0.404417	0.808	0.675	3.83551e-09
Cluster 0	MVK	3.37985e-13	0.462321	0.739	0.574	5.47131e-09
Cluster 0	UBA52	4.67651e-13	-0.258623	0.973	0.988	7.57033e-09
Cluster 0	MT-ND4	4.80823e-13	0.170713	0.999	1	7.78356e-09
Cluster 0	SQLE	7.13751e-13	0.567453	0.645	0.519	1.15542e-08
Cluster 0	ERG28	1.57436e-12	0.45703	0.742	0.646	2.54858e-08
Cluster 0	EMC4	2.22547e-12	0.270659	0.953	0.919	3.60259e-08
Cluster 0	DHCR7	2.38248e-12	0.409585	0.825	0.704	3.85676e-08
Cluster 0	LSS	3.21558e-12	0.370068	0.887	0.819	5.20538e-08
Cluster 0	ZFP36L2	4.33333e-12	-0.606758	0.488	0.605	7.01479e-08
Cluster 0	ACSS2	9.42531e-12	0.85009	0.381	0.248	1.52577e-07
Cluster 0	DEPRECATED-ENSG00000104897	3.28614e-11	-0.863096	0.178	0.31	5.31961e-07
Cluster 0	NQO1	3.70223e-11	0.717216	0.582	0.471	5.99317e-07
Cluster 0	CARHSP1	4.30249e-11	0.370837	0.837	0.777	6.96487e-07
Cluster 0	CYB5B	4.56156e-11	0.244291	0.977	0.957	7.38425e-07
Cluster 0	FGFBP3	7.04539e-11	0.313685	0.892	0.848	1.14051e-06
Cluster 0	TUBA1B	7.22106e-11	-1.0575	0.126	0.244	1.16895e-06
Cluster 0	FDPS	1.1583e-10	0.460137	0.62	0.486	1.87506e-06
Cluster 0	NME3	1.28807e-10	0.782934	0.353	0.229	2.08513e-06
Cluster 0	PHYHIPL	1.74195e-10	0.370206	0.807	0.708	2.81987e-06
Cluster 0	PRDX2	2.0774e-10	-0.157816	0.997	1	3.3629e-06
Cluster 0	MCM4	3.02953e-10	0.358013	0.89	0.814	4.90421e-06
Cluster 0	HES6	4.5847e-10	0.289396	0.882	0.82	7.42171e-06
Cluster 0	LDHB	5.31279e-10	-0.127176	1	0.999	8.60035e-06
Cluster 0	TRMT112	5.38747e-10	-0.404461	0.658	0.744	8.72124e-06
Cluster 0	ACLY	1.85688e-09	0.321897	0.811	0.721	3.00592e-05
Cluster 0	ELOVL6	2.31393e-09	0.414233	0.693	0.594	3.74579e-05
Cluster 0	PFDN6	3.48101e-09	-0.408288	0.594	0.706	5.63507e-05
Cluster 0	SPRY2	3.6451e-09	0.64333	0.425	0.301	5.90069e-05
Cluster 0	SPCS1	3.90875e-09	-0.274677	0.866	0.894	6.32749e-05
Cluster 0	LSM4	5.39232e-09	0.195507	0.987	0.955	8.72909e-05
Cluster 0	NSDHL	5.52926e-09	0.404476	0.636	0.524	8.95077e-05
Cluster 0	RAC1	1.03451e-08	0.36485	0.676	0.561	0.000167467
Cluster 0	DEPRECATED-ENSG00000067064	1.5173e-08	0.368149	0.748	0.655	0.00024562
Cluster 0	IDI1	1.61386e-08	0.244254	0.868	0.791	0.000261252
Cluster 0	KCNQ2	1.77198e-08	0.223148	0.951	0.917	0.000286849
Cluster 0	ETV1	2.02057e-08	0.567174	0.344	0.224	0.00032709
Cluster 0	TM7SF2	2.34317e-08	0.488387	0.545	0.428	0.000379313
Cluster 0	HS6ST2	2.80667e-08	0.383805	0.634	0.51	0.000454343
Cluster 0	PSMB2	5.8012e-08	0.267124	0.859	0.76	0.000939098
Cluster 0	NONO	7.11684e-08	-0.248822	0.868	0.905	0.00115207
Cluster 0	AGPAT5	7.49557e-08	-0.326628	0.732	0.791	0.00121338
Cluster 0	FADS1	1.07831e-07	0.17747	0.986	0.974	0.00174557
Cluster 0	NUDT21	1.08673e-07	-0.179755	0.965	0.971	0.00175919
Cluster 0	ANXA2	1.36655e-07	0.713646	0.339	0.233	0.00221218
Cluster 0	SLC25A1	2.10512e-07	0.225829	0.908	0.857	0.00340776
Cluster 0	GAL	2.2953e-07	0.533592	0.425	0.32	0.00371564
Cluster 0	DEPRECATED-ENSG00000188486	3.61901e-07	0.398359	0.789	0.748	0.00585845
Cluster 0	GNB1	3.99442e-07	0.193348	0.947	0.911	0.00646617
Cluster 0	NT5DC2	4.22057e-07	0.177016	0.962	0.951	0.00683226
Cluster 0	APC2	4.82341e-07	-0.400654	0.498	0.603	0.00780813
Cluster 0	MDK	5.39292e-07	0.231089	0.923	0.894	0.00873007
Cluster 0	RAB33A	5.5263e-07	0.803816	0.22	0.135	0.00894598
Cluster 0	FKBP10	6.00147e-07	-0.265801	0.824	0.865	0.00971518
Cluster 0	MSMO1	6.40663e-07	0.266417	0.79	0.703	0.010371
Cluster 0	MAPK8IP2	6.55039e-07	-0.634209	0.237	0.336	0.0106038
Cluster 0	ETV4	6.76899e-07	1.16576	0.136	0.069	0.0109576
Cluster 0	DEPRECATED-ENSG00000001630	7.66027e-07	0.402629	0.56	0.456	0.0124004
Cluster 0	DHRS3	8.62623e-07	-0.447355	0.361	0.476	0.0139641
Cluster 0	TRIM28	9.36949e-07	0.279523	0.768	0.673	0.0151673
Cluster 0	GSR	1.01118e-06	0.279831	0.8	0.721	0.0163689
Cluster 0	PCYT2	1.24225e-06	0.372586	0.582	0.492	0.0201095
Cluster 0	STK25	1.3349e-06	-0.251139	0.799	0.865	0.0216094
Cluster 0	SLC25A6	1.56737e-06	0.199405	0.912	0.883	0.0253725
Cluster 0	CBLB	1.77225e-06	-0.739889	0.145	0.233	0.0286893
Cluster 0	ATP5F1B	1.89183e-06	0.183602	0.921	0.892	0.030625
Cluster 0	TUBB2B	2.12893e-06	0.168537	0.996	0.996	0.0344632
Cluster 0	SF3B5	2.18093e-06	0.202199	0.948	0.923	0.0353049
Cluster 0	ABCA1	2.25872e-06	-1.28386	0.047	0.107	0.0365642
Cluster 0	HSP90AB1	2.45781e-06	-0.144967	0.997	0.998	0.039787
Cluster 0	TNRC6C	2.88614e-06	-0.620565	0.156	0.245	0.0467209
Cluster 0	NDUFA5	2.95736e-06	-0.342809	0.607	0.671	0.0478737
Cluster 1	HMGCS1	8.12829e-113	1.12674	0.995	0.951	1.31581e-108
Cluster 1	TUBB3	1.24746e-112	1.2887	0.95	0.792	2.01938e-108
Cluster 1	SCD	4.56889e-85	0.817532	0.983	0.942	7.39612e-81
Cluster 1	MVD	6.59656e-77	1.02559	0.926	0.777	1.06785e-72
Cluster 1	HMGCR	9.82136e-66	0.768772	0.991	0.957	1.58988e-61
Cluster 1	FDFT1	4.32837e-60	0.894568	0.892	0.667	7.00677e-56
Cluster 1	ACAT2	2.01678e-53	0.806709	0.909	0.76	3.26476e-49
Cluster 1	INSIG1	3.7324e-49	1.11849	0.718	0.462	6.04201e-45
Cluster 1	FADS2	3.32327e-48	0.608798	0.978	0.952	5.37971e-44
Cluster 1	MVK	1.565e-47	0.958301	0.783	0.558	2.53343e-43
Cluster 1	MSMO1	1.16321e-46	0.836276	0.843	0.631	1.883e-42
Cluster 1	LSS	2.25255e-46	0.789953	0.878	0.717	3.64643e-42
Cluster 1	ELAVL3	8.15418e-45	0.393274	0.997	0.993	1.32e-40
Cluster 1	IDI1	4.96412e-37	0.818467	0.757	0.547	8.03591e-33
Cluster 1	DEPRECATED-ENSG00000067064	1.94599e-35	0.880189	0.708	0.462	3.15017e-31
Cluster 1	DHCR24	1.07842e-32	0.636613	0.884	0.752	1.74575e-28
Cluster 1	FTH1	1.13067e-32	0.428432	0.992	0.964	1.83034e-28
Cluster 1	ACSL3	6.3565e-29	0.603514	0.877	0.754	1.02899e-24
Cluster 1	SQLE	9.2546e-28	0.789821	0.668	0.469	1.49813e-23
Cluster 1	PRDX2	6.71489e-27	-0.349699	0.982	0.992	1.08701e-22
Cluster 1	STARD4	3.67986e-26	1.34787	0.365	0.167	5.95696e-22
Cluster 1	DHCR7	1.7633e-25	0.621271	0.798	0.635	2.85443e-21
Cluster 1	CD24	3.59296e-25	-0.310667	0.995	0.998	5.81629e-21
Cluster 1	CYP51A1	4.32563e-25	0.470412	0.918	0.852	7.00232e-21
Cluster 1	MT-ND6	4.76667e-25	-0.513214	0.958	0.979	7.71628e-21
Cluster 1	ERG28	4.74673e-24	0.5927	0.766	0.588	7.68401e-20
Cluster 1	LDLR	5.5865e-24	0.758326	0.625	0.421	9.04342e-20
Cluster 1	SPCS1	1.00968e-23	-0.502006	0.771	0.869	1.63446e-19
Cluster 1	HSP90AB1	1.58177e-23	-0.385193	0.951	0.98	2.56057e-19
Cluster 1	FABP3	2.21416e-23	1.43596	0.358	0.175	3.58429e-19
Cluster 1	LDHB	3.14957e-23	-0.371128	0.975	0.989	5.09852e-19
Cluster 1	NCAN	1.72105e-20	-0.370863	0.93	0.968	2.78603e-16
Cluster 1	TMEM97	5.82852e-19	0.922681	0.533	0.375	9.4352e-15
Cluster 1	NDUFV1	8.42048e-19	-0.340795	0.946	0.962	1.36311e-14
Cluster 1	MAPK8IP2	1.29343e-18	-0.572232	0.516	0.677	2.0938e-14
Cluster 1	SNCA	1.46836e-18	0.603404	0.78	0.64	2.37697e-14
Cluster 1	JUND	1.7548e-18	0.346016	0.982	0.972	2.84068e-14
Cluster 1	TUFM	1.62738e-17	-0.406953	0.851	0.911	2.6344e-13
Cluster 1	HSP90AA1	2.41311e-17	-0.388599	0.977	0.988	3.90635e-13
Cluster 1	HCFC1R1	3.24991e-17	0.608608	0.627	0.468	5.26095e-13
Cluster 1	PIP4P1	8.07698e-17	0.543184	0.71	0.585	1.3075e-12
Cluster 1	ACTB	3.00599e-16	-0.217439	0.999	1	4.86609e-12
Cluster 1	HES6	6.57013e-16	0.625513	0.553	0.397	1.06357e-11
Cluster 1	SREBF2	1.50233e-15	0.279593	0.98	0.954	2.43197e-11
Cluster 1	TUBB2A	4.18642e-15	-0.288052	0.996	0.996	6.77697e-11
Cluster 1	SNX32	6.07038e-15	-0.748274	0.336	0.485	9.82674e-11
Cluster 1	BSG	6.50627e-15	-0.349038	0.856	0.92	1.05323e-10
Cluster 1	TMEM35A	1.20751e-14	0.460868	0.761	0.66	1.95472e-10
Cluster 1	TOMM20	1.53245e-14	-0.291325	0.959	0.982	2.48074e-10
Cluster 1	PODXL2	2.46432e-14	-0.288753	0.928	0.958	3.98924e-10
Cluster 1	UBA52	2.54817e-14	-0.474159	0.667	0.773	4.12497e-10
Cluster 1	MT-ND3	5.11475e-14	-0.2775	0.992	0.99	8.27976e-10
Cluster 1	MACROD1	6.9683e-14	-0.519859	0.577	0.693	1.12803e-09
Cluster 1	FADS1	6.97803e-14	0.346083	0.912	0.882	1.1296e-09
Cluster 1	RAB3A	9.6473e-14	-0.319028	0.914	0.943	1.5617e-09
Cluster 1	TRAP1	1.13077e-13	-0.400346	0.835	0.888	1.83048e-09
Cluster 1	FGFBP3	1.34899e-13	1.44364	0.217	0.102	2.18374e-09
Cluster 1	DEPRECATED-ENSG00000001630	1.37875e-13	0.492696	0.659	0.536	2.23192e-09
Cluster 1	MAP1B	2.08789e-13	0.159088	1	1	3.37988e-09
Cluster 1	DEPRECATED-ENSG00000109084	2.92783e-13	0.84757	0.348	0.209	4.73957e-09
Cluster 1	NSMF	3.14796e-13	-0.341693	0.874	0.922	5.09591e-09
Cluster 1	MDH2	3.60787e-13	-0.394032	0.674	0.783	5.84042e-09
Cluster 1	MIF	7.59688e-13	-0.29094	0.935	0.961	1.22978e-08
Cluster 1	IGFBPL1	1.08886e-12	-0.630247	0.518	0.629	1.76265e-08
Cluster 1	ATAD1	1.37186e-12	-0.287241	0.889	0.93	2.22077e-08
Cluster 1	NRSN2	1.53944e-12	-0.415365	0.596	0.714	2.49204e-08
Cluster 1	CDKN2D	1.57417e-12	0.368607	0.837	0.794	2.54826e-08
Cluster 1	MAST2	1.79069e-12	0.432549	0.687	0.553	2.89877e-08
Cluster 1	NME3	2.07526e-12	0.969617	0.274	0.151	3.35944e-08
Cluster 1	PANK3	2.7644e-12	0.305777	0.88	0.819	4.47501e-08
Cluster 1	ACSS2	3.03453e-12	0.716049	0.395	0.258	4.9123e-08
Cluster 1	SC5D	3.77348e-12	0.361987	0.856	0.782	6.1085e-08
Cluster 1	LPCAT1	5.5036e-12	-0.406197	0.826	0.879	8.90923e-08
Cluster 1	SPRY4	7.03211e-12	0.834933	0.344	0.215	1.13836e-07
Cluster 1	MT-CO3	7.48732e-12	-0.277809	0.999	0.998	1.21205e-07
Cluster 1	RTN4RL2	1.04054e-11	-0.426298	0.659	0.75	1.68442e-07
Cluster 1	LAPTM4B	1.20606e-11	-0.298006	0.942	0.963	1.95237e-07
Cluster 1	MT-ATP6	1.57265e-11	-0.263849	1	0.998	2.54581e-07
Cluster 1	PCYT2	1.76804e-11	0.600302	0.472	0.335	2.86211e-07
Cluster 1	MT-ND5	1.85234e-11	-0.293475	0.971	0.962	2.99856e-07
Cluster 1	PFDN6	1.88628e-11	-0.567844	0.41	0.536	3.0535e-07
Cluster 1	NDUFA10	2.9772e-11	-0.268142	0.92	0.944	4.81949e-07
Cluster 1	STXBP1	3.73799e-11	0.229083	0.991	0.983	6.05106e-07
Cluster 1	NFE2L1	4.02085e-11	0.299762	0.907	0.868	6.50895e-07
Cluster 1	HSPA8	7.6722e-11	-0.341137	0.969	0.977	1.24198e-06
Cluster 1	BRPF3	1.03448e-10	0.546452	0.521	0.394	1.67461e-06
Cluster 1	DKK3	1.13052e-10	0.337038	0.873	0.81	1.83009e-06
Cluster 1	CLCN6	1.15821e-10	0.443834	0.764	0.683	1.87491e-06
Cluster 1	MT-CO2	1.21918e-10	-0.25715	0.999	0.996	1.97361e-06
Cluster 1	NME2	1.6954e-10	-0.369764	0.726	0.812	2.74452e-06
Cluster 1	SCRT1	2.16026e-10	-0.315755	0.849	0.877	3.49704e-06
Cluster 1	EIF4A1	2.22223e-10	-0.283063	0.853	0.918	3.59735e-06
Cluster 1	RUVBL1	2.83781e-10	-0.370169	0.606	0.722	4.59384e-06
Cluster 1	CCDC85B	3.28138e-10	-0.403522	0.618	0.721	5.31189e-06
Cluster 1	HSPD1	3.58141e-10	-0.380997	0.728	0.812	5.79758e-06
Cluster 1	NME1	3.65007e-10	-0.317855	0.812	0.886	5.90874e-06
Cluster 1	NCL	4.07389e-10	-0.302937	0.817	0.872	6.59482e-06
Cluster 1	SHISAL1	9.76236e-10	0.624454	0.537	0.419	1.58033e-05
Cluster 1	THBS2	1.11653e-09	-0.52076	0.4	0.52	1.80743e-05
Cluster 1	PNPLA3	1.16768e-09	0.743666	0.354	0.242	1.89024e-05
Cluster 1	CKB	1.3416e-09	-0.244877	0.978	0.978	2.17178e-05
Cluster 1	FDPS	1.56604e-09	0.575163	0.437	0.319	2.53511e-05
Cluster 1	ECHS1	1.84571e-09	-0.293376	0.765	0.84	2.98784e-05
Cluster 1	YWHAE	2.02124e-09	-0.166531	0.986	0.992	3.27198e-05
Cluster 1	ELOVL5	2.15492e-09	0.423441	0.627	0.506	3.48839e-05
Cluster 1	CSNK1E	2.39417e-09	0.226458	0.951	0.929	3.87569e-05
Cluster 1	NCBP2	2.47937e-09	-0.27091	0.786	0.854	4.01361e-05
Cluster 1	EMC6	2.66212e-09	-0.688512	0.209	0.322	4.30944e-05
Cluster 1	PFDN2	2.75246e-09	-0.259067	0.968	0.982	4.45568e-05
Cluster 1	PRUNE2	3.10884e-09	0.8818	0.268	0.165	5.0326e-05
Cluster 1	SPTBN2	3.28261e-09	-0.236435	0.862	0.919	5.31389e-05
Cluster 1	NSDHL	3.51678e-09	0.503639	0.501	0.391	5.69296e-05
Cluster 1	PFKM	3.65604e-09	-0.252984	0.846	0.902	5.91839e-05
Cluster 1	LRPPRC	3.81484e-09	-0.266243	0.849	0.893	6.17547e-05
Cluster 1	NOLC1	3.83616e-09	-0.47428	0.41	0.529	6.20997e-05
Cluster 1	NMNAT2	3.86265e-09	-0.26055	0.881	0.907	6.25286e-05
Cluster 1	SHD	4.17833e-09	0.8719	0.23	0.131	6.76387e-05
Cluster 1	CAMKV	4.26086e-09	-0.383797	0.557	0.664	6.89749e-05
Cluster 1	MAPK8IP1	4.37192e-09	0.295377	0.887	0.818	7.07726e-05
Cluster 1	HSP90B1	5.22095e-09	-0.535897	0.353	0.471	8.45168e-05
Cluster 1	ENO1	6.99196e-09	-0.338764	0.655	0.752	0.000113186
Cluster 1	YWHAG	7.2103e-09	-0.177503	0.968	0.983	0.00011672
Cluster 1	GPC2	9.53274e-09	-0.258218	0.904	0.947	0.000154316
Cluster 1	NTNG1	1.15747e-08	0.653367	0.276	0.169	0.000187371
Cluster 1	TRIM36	1.22653e-08	0.538833	0.435	0.321	0.000198551
Cluster 1	SCG2	1.34033e-08	0.702497	0.416	0.301	0.000216972
Cluster 1	ATP6V1A	1.62789e-08	-0.220802	0.943	0.965	0.000263522
Cluster 1	ID4	1.76714e-08	0.667086	0.393	0.281	0.000286065
Cluster 1	WDR45B	1.93802e-08	0.492886	0.497	0.387	0.000313727
Cluster 1	EPB41L1	2.00902e-08	0.256706	0.844	0.794	0.00032522
Cluster 1	GNB1	2.16551e-08	0.171624	0.976	0.97	0.000350553
Cluster 1	ARL6IP1	2.18599e-08	-0.342146	0.655	0.736	0.000353869
Cluster 1	MCMBP	2.3018e-08	0.480719	0.459	0.342	0.000372616
Cluster 1	DPCD	2.44214e-08	-0.437247	0.516	0.617	0.000395333
Cluster 1	ADAT2	2.65048e-08	-0.714566	0.149	0.245	0.00042906
Cluster 1	BZW2	2.73557e-08	-0.274344	0.817	0.875	0.000442834
Cluster 1	DDX24	2.7823e-08	-0.202491	0.935	0.963	0.000450398
Cluster 1	COX6B1	4.07399e-08	-0.336534	0.622	0.702	0.000659498
Cluster 1	MT-CO1	4.19286e-08	-0.197771	1	0.999	0.00067874
Cluster 1	KIF21A	4.24797e-08	0.27626	0.849	0.799	0.000687662
Cluster 1	RNF4	4.65754e-08	-0.332356	0.6	0.697	0.000753963
Cluster 1	PJA2	4.94179e-08	0.238477	0.983	0.961	0.000799978
Cluster 1	MYBBP1A	5.00013e-08	-0.382465	0.475	0.587	0.000809421
Cluster 1	MAT2A	5.02364e-08	-0.269381	0.74	0.816	0.000813227
Cluster 1	LRRC75B	5.04974e-08	0.615544	0.314	0.212	0.000817451
Cluster 1	GABRA5	5.09291e-08	-0.529146	0.327	0.436	0.00082444
Cluster 1	PDIA3	5.11473e-08	-0.439105	0.516	0.601	0.000827973
Cluster 1	VGF	5.46113e-08	0.114538	0.942	0.858	0.000884047
Cluster 1	TOMM34	5.59189e-08	-0.636589	0.235	0.337	0.000905216
Cluster 1	RUSC2	5.64206e-08	0.318688	0.77	0.709	0.000913336
Cluster 1	DPYSL2	5.86746e-08	0.128987	0.998	1	0.000949824
Cluster 1	CLUH	6.4934e-08	-0.406089	0.465	0.573	0.00105115
Cluster 1	RNF145	6.64576e-08	-0.431276	0.476	0.579	0.00107582
Cluster 1	ATAT1	7.17576e-08	-0.251813	0.857	0.887	0.00116161
Cluster 1	PRXL2A	9.13768e-08	0.334354	0.705	0.615	0.00147921
Cluster 1	NUDT21	9.27399e-08	-0.191372	0.905	0.933	0.00150127
Cluster 1	B4GAT1	9.48504e-08	-0.324478	0.642	0.72	0.00153544
Cluster 1	FKBP1A	1.04035e-07	-0.43706	0.481	0.566	0.00168412
Cluster 1	CHGA	1.05642e-07	-0.343192	0.753	0.809	0.00171013
Cluster 1	HACD3	1.12815e-07	-0.245551	0.801	0.849	0.00182625
Cluster 1	HECA	1.1623e-07	0.419144	0.479	0.368	0.00188153
Cluster 1	ARHGAP44	1.17538e-07	0.571731	0.327	0.225	0.0019027
Cluster 1	SLC66A2	1.19074e-07	-0.609668	0.237	0.337	0.00192757
Cluster 1	CCT6A	1.19884e-07	-0.191413	0.898	0.924	0.00194069
Cluster 1	HSPE1	1.20248e-07	-0.429078	0.363	0.472	0.00194658
Cluster 1	CORO2B	1.22006e-07	0.538957	0.407	0.307	0.00197503
Cluster 1	MCL1	1.22953e-07	0.278785	0.802	0.744	0.00199037
Cluster 1	HSD17B7	1.24756e-07	0.903191	0.173	0.095	0.00201956
Cluster 1	PALM	1.47118e-07	0.292236	0.793	0.727	0.00238155
Cluster 1	PRKACA	1.47887e-07	0.226252	0.897	0.878	0.00239399
Cluster 1	NOP16	1.5167e-07	-0.435937	0.515	0.601	0.00245524
Cluster 1	ABCG1	1.79538e-07	-0.723562	0.19	0.281	0.00290636
Cluster 1	FYN	1.85624e-07	0.309718	0.797	0.735	0.00300489
Cluster 1	AGPAT5	1.90882e-07	-0.37668	0.476	0.576	0.00309
Cluster 1	C14orf132	1.91413e-07	0.329028	0.68	0.589	0.0030986
Cluster 1	HABP4	1.93964e-07	0.339681	0.705	0.632	0.00313989
Cluster 1	CHST1	2.42848e-07	0.721538	0.227	0.14	0.00393123
Cluster 1	RNF157	2.59669e-07	0.219399	0.919	0.88	0.00420351
Cluster 1	VKORC1	2.64095e-07	-0.279856	0.675	0.756	0.00427518
Cluster 1	EEF1G	2.89751e-07	-0.209831	0.969	0.981	0.0046905
Cluster 1	NDUFAF3	3.01115e-07	-0.362223	0.589	0.667	0.00487444
Cluster 1	BNIP3L	3.0634e-07	0.259143	0.853	0.804	0.00495903
Cluster 1	RNF7	3.08246e-07	0.291094	0.798	0.738	0.00498989
Cluster 1	RNF19B	3.11335e-07	0.386716	0.631	0.546	0.00503989
Cluster 1	AKAP12	3.13669e-07	0.37696	0.757	0.689	0.00507767
Cluster 1	CTNNA1	3.2852e-07	0.516662	0.437	0.333	0.00531808
Cluster 1	MT-ND2	3.51417e-07	-0.277173	0.934	0.922	0.00568874
Cluster 1	YIF1B	3.698e-07	-0.3229	0.574	0.666	0.00598632
Cluster 1	CRABP1	3.747e-07	-0.310767	0.978	0.983	0.00606565
Cluster 1	CA12	3.75318e-07	-1.16857	0.045	0.103	0.00607565
Cluster 1	ZNF503	3.83636e-07	0.645099	0.286	0.191	0.00621029
Cluster 1	NONO	3.87179e-07	-0.29517	0.58	0.677	0.00626765
Cluster 1	PHYHIPL	3.95186e-07	0.417955	0.555	0.458	0.00639727
Cluster 1	MXRA7	3.95471e-07	-0.252152	0.88	0.937	0.00640189
Cluster 1	CENPI	4.08016e-07	1.21203	0.11	0.05	0.00660496
Cluster 1	SNRPN	4.22678e-07	-0.255667	0.753	0.801	0.00684232
Cluster 1	ACSL4	4.34046e-07	0.279655	0.788	0.758	0.00702633
Cluster 1	ARF1	4.47599e-07	-0.188721	0.904	0.921	0.00724574
Cluster 1	AHSA1	4.72312e-07	-0.257003	0.88	0.908	0.00764578
Cluster 1	HDAC6	4.74047e-07	0.416126	0.503	0.4	0.00767387
Cluster 1	NSG1	4.89127e-07	-0.139992	0.995	0.998	0.00791798
Cluster 1	FARSA	5.09284e-07	-0.241987	0.704	0.786	0.00824429
Cluster 1	NDFIP1	5.53576e-07	-0.131706	0.994	0.995	0.00896128
Cluster 1	FOXK2	6.2413e-07	0.329048	0.649	0.556	0.0101034
Cluster 1	HCN3	6.39202e-07	0.362451	0.594	0.503	0.0103474
Cluster 1	GPM6A	6.64002e-07	-0.252044	0.929	0.949	0.0107489
Cluster 1	CHGB	6.72397e-07	-0.25861	0.855	0.878	0.0108848
Cluster 1	GRK2	7.05602e-07	0.358825	0.627	0.552	0.0114223
Cluster 1	MTHFR	7.78999e-07	0.439247	0.492	0.402	0.0126104
Cluster 1	HPCA	8.17575e-07	-0.690873	0.262	0.355	0.0132349
Cluster 1	GOT2	8.94305e-07	-0.239349	0.859	0.895	0.014477
Cluster 1	SAMD8	9.15005e-07	0.379395	0.561	0.464	0.0148121
Cluster 1	APP	9.7049e-07	-0.15044	0.997	0.997	0.0157103
Cluster 1	ABCC5	1.04984e-06	-0.31349	0.543	0.639	0.0169949
Cluster 1	MATK	1.09034e-06	-0.903801	0.105	0.178	0.0176505
Cluster 1	CARHSP1	1.09326e-06	0.578161	0.389	0.299	0.0176977
Cluster 1	STARD10	1.09796e-06	0.578564	0.352	0.259	0.0177738
Cluster 1	NCALD	1.14792e-06	0.361405	0.644	0.56	0.0185826
Cluster 1	ELOVL6	1.14875e-06	0.51241	0.461	0.378	0.018596
Cluster 1	NKAIN1	1.15064e-06	0.299098	0.732	0.664	0.0186265
Cluster 1	CAMKK2	1.15873e-06	-0.260903	0.687	0.74	0.0187575
Cluster 1	DDX49	1.15876e-06	-0.302979	0.658	0.717	0.018758
Cluster 1	PKIB	1.17365e-06	0.31132	0.724	0.657	0.018999
Cluster 1	ALDOC	1.20741e-06	0.818531	0.164	0.093	0.0195455
Cluster 1	DNAJC12	1.28356e-06	-0.30618	0.619	0.699	0.0207782
Cluster 1	TMEM33	1.29381e-06	-0.245743	0.833	0.87	0.0209442
Cluster 1	DEPRECATED-ENSG00000118263	1.31868e-06	0.289965	0.741	0.7	0.0213468
Cluster 1	NAT14	1.35978e-06	-0.208206	0.833	0.887	0.0220121
Cluster 1	EPB41L3	1.40816e-06	0.406018	0.552	0.465	0.0227953
Cluster 1	TMEM59L	1.41368e-06	-0.193789	0.948	0.949	0.0228847
Cluster 1	GNB2	1.48131e-06	0.274128	0.749	0.672	0.0239794
Cluster 1	SETBP1	1.58953e-06	0.437837	0.441	0.342	0.0257313
Cluster 1	AKT3	1.60908e-06	0.347358	0.573	0.471	0.0260478
Cluster 1	SLC25A5	1.65189e-06	-0.529497	0.214	0.304	0.0267408
Cluster 1	RPAIN	1.66684e-06	-0.182235	0.877	0.925	0.0269827
Cluster 1	KIF1B	1.72684e-06	0.14411	0.992	0.993	0.0279541
Cluster 1	CACNB3	1.77435e-06	0.335464	0.631	0.547	0.0287232
Cluster 1	SLC35E2A	1.81842e-06	0.316846	0.644	0.557	0.0294366
Cluster 1	KCTD10	1.96743e-06	-0.331616	0.507	0.593	0.0318487
Cluster 1	GSTM3	2.16533e-06	-0.352326	0.613	0.678	0.0350523
Cluster 1	SYP	2.18476e-06	-0.213503	0.938	0.952	0.0353669
Cluster 1	TM7SF2	2.19703e-06	0.345427	0.682	0.616	0.0355655
Cluster 1	NDUFA4	2.26227e-06	-0.130941	0.992	0.996	0.0366217
Cluster 1	UQCRC1	2.34088e-06	-0.198023	0.847	0.892	0.0378942
Cluster 1	GUCY1A2	2.40911e-06	0.734604	0.191	0.117	0.0389987
Cluster 1	STAG2	2.59876e-06	0.520398	0.323	0.235	0.0420687
Cluster 1	SERBP1	2.66202e-06	-0.268368	0.651	0.729	0.0430927
Cluster 1	MANEAL	2.74563e-06	-0.205734	0.846	0.879	0.0444463
Cluster 1	RAB6B	2.75468e-06	0.146391	0.986	0.986	0.0445928
Cluster 1	VDAC1	2.76789e-06	-0.239523	0.716	0.777	0.0448067
Cluster 1	POLR1E	2.76795e-06	-0.389209	0.446	0.535	0.0448077
Cluster 1	DUS1L	2.8079e-06	-0.259615	0.675	0.757	0.0454542
Cluster 1	CTSB	2.82745e-06	-0.284366	0.742	0.807	0.0457708
Cluster 1	COX6A1	2.83482e-06	-0.217685	0.849	0.881	0.0458901
Cluster 1	CKMT1B	2.92467e-06	-0.384438	0.456	0.539	0.0473446
Cluster 1	MT-ND1	2.98349e-06	-0.248015	0.898	0.92	0.0482967
Cluster 1	KMT5A	3.05497e-06	0.44141	0.397	0.302	0.0494538
Cluster 2	TUBB3	1.65104e-87	1.72315	0.873	0.555	2.6727e-83
Cluster 2	HMGCS1	2.05191e-27	0.663931	0.916	0.8	3.32164e-23
Cluster 2	FDFT1	1.29882e-26	0.581834	0.909	0.801	2.10253e-22
Cluster 2	DHCR24	5.09895e-26	0.574744	0.921	0.81	8.25417e-22
Cluster 2	OLFML3	4.92111e-25	0.825132	0.835	0.663	7.96629e-21
Cluster 2	ACAT2	8.61233e-25	0.484197	0.944	0.87	1.39416e-20
Cluster 2	SCD	2.09594e-23	0.465993	0.98	0.938	3.39291e-19
Cluster 2	HMGCR	4.06969e-20	0.489646	0.943	0.899	6.58801e-16
Cluster 2	GSTP1	1.60273e-18	0.278248	1	1	2.5945e-14
Cluster 2	TRMT112	5.78359e-16	-0.547766	0.674	0.785	9.36248e-12
Cluster 2	TUBA1B	5.31761e-15	-1.69637	0.076	0.208	8.60814e-11
Cluster 2	CRABP1	2.01455e-14	0.813623	0.904	0.831	3.26116e-10
Cluster 2	PCDH15	1.52324e-13	-2.89689	0.024	0.115	2.46582e-09
Cluster 2	ENO2	2.03346e-13	-0.678864	0.343	0.523	3.29176e-09
Cluster 2	LGR4	3.62001e-13	0.381905	0.92	0.869	5.86007e-09
Cluster 2	GYPC	4.32367e-13	0.457298	0.832	0.701	6.99916e-09
Cluster 2	NME3	4.54403e-13	0.998123	0.34	0.182	7.35587e-09
Cluster 2	MFGE8	6.01891e-13	0.595769	0.691	0.554	9.74341e-09
Cluster 2	FASN	6.5095e-13	0.22562	0.998	0.996	1.05376e-08
Cluster 2	ZIC2	1.57993e-12	0.452959	0.813	0.668	2.55759e-08
Cluster 2	ACTG1	2.40878e-12	0.202504	0.999	0.999	3.89933e-08
Cluster 2	GJA1	9.59558e-12	0.65667	0.676	0.534	1.55333e-07
Cluster 2	ARF1	1.08033e-11	-0.367049	0.869	0.934	1.74884e-07
Cluster 2	ADGRL2	1.68424e-11	0.327112	0.952	0.899	2.72645e-07
Cluster 2	CPNE7	2.6249e-11	-1.48173	0.096	0.213	4.24918e-07
Cluster 2	NR6A1	3.6108e-11	0.379986	0.897	0.772	5.84516e-07
Cluster 2	MSMO1	7.67083e-11	0.45657	0.699	0.559	1.24175e-06
Cluster 2	RHOB	1.21674e-10	0.393031	0.909	0.838	1.96966e-06
Cluster 2	ELOVL6	1.52987e-10	0.452612	0.778	0.662	2.47655e-06
Cluster 2	NME4	1.57712e-10	0.231297	0.985	0.982	2.55305e-06
Cluster 2	SNAI2	1.8011e-10	0.467608	0.425	0.258	2.91561e-06
Cluster 2	DPYSL3	2.74541e-10	0.338593	0.971	0.935	4.44427e-06
Cluster 2	PAK1	3.80941e-10	0.368851	0.873	0.797	6.16668e-06
Cluster 2	BCL6	5.74114e-10	0.42643	0.63	0.452	9.29376e-06
Cluster 2	ANXA5	6.02174e-10	0.41476	0.738	0.634	9.74799e-06
Cluster 2	HOXB1	6.64929e-10	2.08366	0.118	0.034	1.07639e-05
Cluster 2	SLC6A8	7.07547e-10	0.349033	0.86	0.8	1.14538e-05
Cluster 2	NCKAP1	8.12049e-10	0.256094	0.935	0.88	1.31455e-05
Cluster 2	DACH1	1.09333e-09	-0.745309	0.255	0.399	1.76989e-05
Cluster 2	LDHB	1.10753e-09	-0.121749	0.999	1	1.79287e-05
Cluster 2	GIMAP4	1.34709e-09	0.883744	0.29	0.161	2.18067e-05
Cluster 2	HSP90AB1	1.82666e-09	-0.197427	0.998	0.999	2.957e-05
Cluster 2	TCF12	1.89602e-09	0.290815	0.929	0.877	3.06928e-05
Cluster 2	PHC1	1.96065e-09	0.310375	0.921	0.854	3.1739e-05
Cluster 2	HOXB2	2.04038e-09	0.409461	0.773	0.641	3.30297e-05
Cluster 2	HSPA4L	2.20856e-09	-1.9377	0.047	0.13	3.57522e-05
Cluster 2	HSPB1	3.62633e-09	-1.25251	0.195	0.311	5.8703e-05
Cluster 2	MYC	4.33257e-09	0.122893	1	1	7.01357e-05
Cluster 2	NEFH	4.90397e-09	-1.07347	0.186	0.301	7.93855e-05
Cluster 2	SRRM2	5.46197e-09	0.398885	0.743	0.61	8.84184e-05
Cluster 2	EPOP	5.56856e-09	0.513922	0.586	0.452	9.01438e-05
Cluster 2	PFDN6	6.70396e-09	-0.339419	0.791	0.859	0.000108524
Cluster 2	VCAN	7.58177e-09	-0.444231	0.233	0.375	0.000122734
Cluster 2	FST	9.59019e-09	0.375359	0.812	0.69	0.000155246
Cluster 2	CEBPZ	9.80296e-09	0.207505	0.959	0.945	0.00015869
Cluster 2	HSP90AA1	9.9531e-09	-0.269722	0.998	0.996	0.000161121
Cluster 2	CDKN1B	1.17331e-08	-0.968043	0.162	0.279	0.000189936
Cluster 2	SLC7A2	1.19308e-08	-0.726965	0.211	0.337	0.000193135
Cluster 2	TRIM71	1.2666e-08	0.268439	0.931	0.852	0.000205038
Cluster 2	TFDP2	1.32834e-08	0.350507	0.762	0.635	0.000215031
Cluster 2	GSN	1.56346e-08	0.343351	0.781	0.652	0.000253092
Cluster 2	IDH1	1.67844e-08	0.217556	0.983	0.963	0.000271706
Cluster 2	PTPRS	1.88627e-08	0.226013	0.972	0.958	0.000305349
Cluster 2	YWHAE	1.93261e-08	-0.171304	0.992	1	0.00031285
Cluster 2	FTH1	2.06381e-08	0.214599	0.982	0.97	0.000334089
Cluster 2	BHLHE22	2.08155e-08	0.413479	0.67	0.521	0.000336962
Cluster 2	USP9X	2.16228e-08	0.230226	0.989	0.979	0.000350029
Cluster 2	NMU	2.21279e-08	-1.07029	0.175	0.287	0.000358207
Cluster 2	HIST1H1B	2.37201e-08	-0.375626	0.396	0.551	0.000383981
Cluster 2	SHISA2	2.38136e-08	-1.77912	0.059	0.141	0.000385495
Cluster 2	NDUFAF3	2.92853e-08	-0.476365	0.608	0.693	0.000474071
Cluster 2	INPPL1	3.52288e-08	0.357343	0.801	0.687	0.000570284
Cluster 2	GREB1L	3.88121e-08	0.344008	0.746	0.628	0.00062829
Cluster 2	YAP1	3.9542e-08	0.3793	0.636	0.499	0.000640107
Cluster 2	ACLY	4.23951e-08	0.292124	0.859	0.776	0.000686291
Cluster 2	MVD	4.42622e-08	0.568376	0.528	0.41	0.000716517
Cluster 2	REPIN1	4.69207e-08	0.618435	0.394	0.265	0.000759552
Cluster 2	SYTL2	5.38174e-08	0.631565	0.327	0.201	0.000871195
Cluster 2	INSIG1	5.52288e-08	0.749712	0.374	0.255	0.000894044
Cluster 2	CNN2	5.82981e-08	0.265217	0.922	0.882	0.00094373
Cluster 2	IRX3	7.30722e-08	0.359782	0.687	0.554	0.00118289
Cluster 2	NSDHL	7.41065e-08	0.541817	0.49	0.372	0.00119964
Cluster 2	MYO10	8.79138e-08	0.263563	0.984	0.952	0.00142315
Cluster 2	ADRA2A	8.89415e-08	0.67952	0.425	0.303	0.00143979
Cluster 2	HSPD1	9.174e-08	-0.201037	0.995	0.999	0.00148509
Cluster 2	LRRC4B	9.51211e-08	-0.976324	0.095	0.189	0.00153982
Cluster 2	ACTB	9.65451e-08	-0.146407	0.998	0.999	0.00156287
Cluster 2	MYH10	1.06148e-07	0.2726	0.971	0.969	0.00171832
Cluster 2	SERPINB6	1.13385e-07	-0.688518	0.06	0.139	0.00183547
Cluster 2	SPCS1	1.61279e-07	-0.253136	0.891	0.925	0.00261078
Cluster 2	SALL3	1.62578e-07	0.385147	0.707	0.583	0.00263181
Cluster 2	LIN28A	2.19073e-07	0.21851	0.945	0.879	0.00354635
Cluster 2	GNB2	2.23989e-07	0.268519	0.852	0.779	0.00362593
Cluster 2	LDLR	2.26971e-07	0.412837	0.658	0.538	0.0036742
Cluster 2	PYM1	2.30141e-07	0.318792	0.783	0.692	0.00372553
Cluster 2	LDB2	2.33016e-07	0.301368	0.786	0.689	0.00377207
Cluster 2	ERG28	2.53283e-07	0.346353	0.772	0.694	0.00410014
Cluster 2	SC5D	2.54837e-07	0.476151	0.573	0.465	0.00412529
Cluster 2	TMEM97	2.62359e-07	0.332837	0.807	0.749	0.00424707
Cluster 2	NUP210	2.68144e-07	-0.59176	0.386	0.482	0.00434072
Cluster 2	WIPI2	2.78095e-07	0.337677	0.769	0.655	0.00450181
Cluster 2	CARHSP1	3.05222e-07	0.450573	0.626	0.525	0.00494093
Cluster 2	PBK	3.08474e-07	-0.991073	0.138	0.231	0.00499357
Cluster 2	EMC4	3.18227e-07	0.215727	0.962	0.927	0.00515146
Cluster 2	LRRN1	3.25435e-07	0.291834	0.835	0.756	0.00526813
Cluster 2	MXD4	3.31228e-07	0.336873	0.76	0.651	0.00536193
Cluster 2	ST6GAL1	3.74541e-07	0.33367	0.778	0.662	0.00606306
Cluster 2	GPX4	3.95093e-07	0.173931	0.993	0.987	0.00639576
Cluster 2	DENR	3.9558e-07	0.295058	0.772	0.687	0.00640364
Cluster 2	UBA52	5.1517e-07	-0.171155	0.993	0.993	0.00833958
Cluster 2	PCDH8	5.19804e-07	0.637222	0.32	0.206	0.00841458
Cluster 2	DEPRECATED-ENSG00000079332	5.76514e-07	0.285809	0.804	0.706	0.00933261
Cluster 2	FZD7	5.9102e-07	0.446451	0.693	0.606	0.00956743
Cluster 2	LITAF	6.0335e-07	0.211618	0.938	0.899	0.00976704
Cluster 2	EXOSC3	6.07282e-07	0.37998	0.603	0.472	0.00983069
Cluster 2	COLEC12	6.63467e-07	0.507207	0.379	0.259	0.0107402
Cluster 2	DEPRECATED-ENSG00000105701	7.34983e-07	0.385434	0.63	0.511	0.0118979
Cluster 2	TAL1	8.02518e-07	0.585565	0.369	0.255	0.0129912
Cluster 2	ZFP36L2	8.04054e-07	-0.746025	0.195	0.299	0.013016
Cluster 2	B3GNT2	8.52785e-07	0.35129	0.657	0.53	0.0138049
Cluster 2	TEAD2	8.75369e-07	0.23617	0.92	0.882	0.0141705
Cluster 2	ILF3	8.87088e-07	-0.152549	0.993	0.997	0.0143602
Cluster 2	TOMM7	9.16775e-07	0.191123	0.984	0.975	0.0148408
Cluster 2	NDUFV2	9.22275e-07	0.196999	0.97	0.946	0.0149298
Cluster 2	CRKL	9.38749e-07	0.26418	0.825	0.744	0.0151965
Cluster 2	DEPRECATED-ENSG00000067064	1.0481e-06	0.433067	0.566	0.455	0.0169667
Cluster 2	ACVR2A	1.05158e-06	0.484051	0.581	0.476	0.017023
Cluster 2	GLI3	1.055e-06	0.255285	0.834	0.775	0.0170783
Cluster 2	CDKL5	1.08575e-06	0.484206	0.455	0.332	0.0175761
Cluster 2	CTNNA1	1.31012e-06	0.264574	0.858	0.772	0.0212082
Cluster 2	ATP5F1B	1.5488e-06	0.168991	0.976	0.98	0.025072
Cluster 2	POU4F1	1.55018e-06	-1.10469	0.039	0.1	0.0250944
Cluster 2	TUBB2B	1.59454e-06	0.151111	0.997	0.997	0.0258124
Cluster 2	MAPRE2	1.59946e-06	-0.441504	0.708	0.765	0.025892
Cluster 2	FDPS	1.61812e-06	0.462642	0.449	0.328	0.0261941
Cluster 2	TRIM9	1.62062e-06	-0.9938	0.153	0.242	0.0262346
Cluster 2	IDI1	1.63589e-06	0.350802	0.685	0.59	0.0264818
Cluster 2	FLNA	1.74565e-06	0.295731	0.785	0.696	0.0282586
Cluster 2	NDUFA4	1.77356e-06	0.135178	0.993	0.997	0.0287104
Cluster 2	CSNK1G2	1.80915e-06	0.298018	0.712	0.618	0.0292866
Cluster 2	EXTL2	1.81225e-06	0.353435	0.623	0.5	0.0293368
Cluster 2	CD24	1.91935e-06	0.137631	0.999	0.999	0.0310704
Cluster 2	HMG20B	2.05511e-06	0.281668	0.763	0.659	0.033268
Cluster 2	PALM2-AKAP2	2.12926e-06	0.252392	0.851	0.769	0.0344685
Cluster 2	PRTG	2.1882e-06	0.297071	0.752	0.642	0.0354225
Cluster 2	APRT	2.26374e-06	0.210823	0.918	0.872	0.0366454
Cluster 2	FDX1	2.28994e-06	-0.784057	0.109	0.194	0.0370696
Cluster 2	MDK	2.394e-06	0.166931	0.998	0.999	0.038754
Cluster 2	NT5DC2	2.39613e-06	0.15721	0.982	0.994	0.0387886
Cluster 2	LIPA	2.45369e-06	0.514841	0.459	0.352	0.0397204
Cluster 2	FRZB	3.03194e-06	0.573793	0.41	0.301	0.0490811
Cluster 3	IMPA1	2.40418e-06	3.56294	0.818	0.038	0.0389189
Cluster 4	TUBB3	2.55878e-40	1.31265	0.941	0.761	4.14215e-36
Cluster 4	HMGCS1	8.54957e-19	0.511546	0.982	0.962	1.38401e-14
Cluster 4	FTH1	6.71859e-16	0.650977	0.963	0.905	1.0876e-11
Cluster 4	FABP7	2.19963e-15	1.18341	0.662	0.47	3.56076e-11
Cluster 4	CPT1A	2.23908e-15	1.31015	0.365	0.159	3.62462e-11
Cluster 4	PREX1	1.16352e-14	1.39332	0.406	0.201	1.8835e-10
Cluster 4	HAP1	1.74356e-13	2.6573	0.148	0.029	2.82248e-09
Cluster 4	HMGCR	1.18355e-12	0.44553	0.945	0.921	1.91592e-08
Cluster 4	PFDN6	9.19827e-12	-0.647191	0.521	0.705	1.48902e-07
Cluster 4	IGFBP2	1.18872e-11	0.279604	0.995	0.992	1.92429e-07
Cluster 4	DEPRECATED-ENSG00000164434	2.51817e-11	1.10514	0.527	0.349	4.07642e-07
Cluster 4	PDLIM3	2.54958e-11	1.23921	0.295	0.133	4.12725e-07
Cluster 4	HSP90AB1	5.9796e-11	-0.33297	0.961	0.985	9.67977e-07
Cluster 4	LDHB	1.55321e-10	-0.260851	0.991	0.995	2.51433e-06
Cluster 4	ITGB5	1.58622e-10	0.94045	0.495	0.319	2.56778e-06
Cluster 4	MVD	3.01592e-10	0.582776	0.742	0.598	4.88217e-06
Cluster 4	NME3	3.18043e-10	0.841811	0.452	0.281	5.14848e-06
Cluster 4	PRDX2	7.31687e-10	-0.263356	0.984	0.991	1.18446e-05
Cluster 4	LRRC10B	1.01614e-09	1.13061	0.336	0.177	1.64493e-05
Cluster 4	CDC42EP1	1.50145e-09	1.17225	0.274	0.131	2.43055e-05
Cluster 4	PDK4	2.20878e-09	1.96674	0.13	0.035	3.57558e-05
Cluster 4	FGFBP3	3.12822e-09	0.528865	0.84	0.764	5.06396e-05
Cluster 4	LIFR	3.26511e-09	0.825559	0.521	0.369	5.28556e-05
Cluster 4	CXCR4	3.30488e-09	0.699811	0.68	0.541	5.34994e-05
Cluster 4	HNRNPD	1.06505e-08	-0.379103	0.888	0.955	0.00017241
Cluster 4	WNT7B	1.12004e-08	0.574188	0.731	0.627	0.000181311
Cluster 4	SC5D	1.86254e-08	0.518022	0.715	0.574	0.000301509
Cluster 4	IFI6	2.28814e-08	0.952386	0.315	0.172	0.000370404
Cluster 4	SCD	2.35745e-08	0.295097	0.984	0.973	0.000381625
Cluster 4	UBA52	3.25616e-08	-0.319969	0.893	0.952	0.000527108
Cluster 4	GAP43	3.55547e-08	0.961938	0.352	0.208	0.00057556
Cluster 4	SHC3	4.18115e-08	0.919845	0.313	0.172	0.000676844
Cluster 4	METRN	4.54337e-08	0.625777	0.715	0.624	0.000735481
Cluster 4	DHCR7	5.57019e-08	0.558981	0.708	0.592	0.000901703
Cluster 4	PHLPP1	5.89122e-08	0.639323	0.541	0.387	0.000953671
Cluster 4	TNFRSF1A	6.03201e-08	0.873636	0.363	0.216	0.000976462
Cluster 4	CYP51A1	6.5314e-08	0.40401	0.836	0.751	0.0010573
Cluster 4	TOMM20	9.36295e-08	-0.290602	0.966	0.976	0.00151567
Cluster 4	MIDN	1.21765e-07	0.355525	0.952	0.915	0.00197113
Cluster 4	APOL2	1.30751e-07	1.37083	0.158	0.06	0.0021166
Cluster 4	PHYHIPL	1.49052e-07	0.432303	0.79	0.663	0.00241286
Cluster 4	LSS	1.559e-07	0.441667	0.84	0.798	0.00252371
Cluster 4	STK26	1.92885e-07	-0.521383	0.434	0.591	0.00312242
Cluster 4	ACAT2	1.93752e-07	0.39138	0.897	0.869	0.00313645
Cluster 4	MSMO1	2.41384e-07	0.499956	0.776	0.711	0.00390752
Cluster 4	KCND3	2.56914e-07	1.72518	0.123	0.041	0.00415892
Cluster 4	UBL3	2.63367e-07	0.669398	0.612	0.5	0.00426339
Cluster 4	ANXA2	2.86434e-07	0.904023	0.388	0.254	0.00463679
Cluster 4	SPRED3	3.01006e-07	1.25605	0.21	0.101	0.00487268
Cluster 4	EEF1A2	3.34301e-07	0.689395	0.621	0.489	0.00541166
Cluster 4	TRIM9	4.25958e-07	0.813676	0.45	0.319	0.00689541
Cluster 4	CADPS	4.37745e-07	1.18762	0.244	0.131	0.00708621
Cluster 4	DHRS3	5.63492e-07	-0.843479	0.224	0.364	0.0091218
Cluster 4	STC2	5.66779e-07	1.6115	0.13	0.047	0.00917501
Cluster 4	GATM	7.77036e-07	1.08623	0.203	0.097	0.0125787
Cluster 4	CDH4	9.1006e-07	0.874943	0.374	0.246	0.0147321
Cluster 4	CPSF6	9.28261e-07	-0.332826	0.749	0.828	0.0150267
Cluster 4	SPRY2	1.02764e-06	0.603527	0.612	0.485	0.0166354
Cluster 4	ARHGEF4	1.02937e-06	0.530063	0.425	0.276	0.0166635
Cluster 4	PXDC1	1.08228e-06	0.992971	0.224	0.115	0.0175199
Cluster 4	MAML2	1.08774e-06	0.71649	0.381	0.251	0.0176083
Cluster 4	NQO1	1.11097e-06	1.14645	0.454	0.337	0.0179843
Cluster 4	PTN	1.13475e-06	1.17172	0.242	0.13	0.0183693
Cluster 4	ILF3	1.2476e-06	-0.215473	0.982	0.982	0.0201962
Cluster 4	CA2	1.32485e-06	0.688582	0.47	0.337	0.0214467
Cluster 4	NONO	1.38736e-06	-0.331063	0.795	0.853	0.0224586
Cluster 4	LIPG	1.51742e-06	0.635741	0.393	0.254	0.0245641
Cluster 4	FTL	1.52162e-06	0.542234	0.941	0.929	0.024632
Cluster 4	SRRM2	1.61058e-06	0.469834	0.628	0.521	0.0260721
Cluster 4	SOX4	1.64835e-06	-0.351028	0.918	0.952	0.0266835
Cluster 4	BCAR3	1.7388e-06	0.848288	0.292	0.174	0.0281477
Cluster 4	TM7SF2	1.74105e-06	0.448874	0.742	0.666	0.0281841
Cluster 4	TTYH1	1.84379e-06	0.370615	0.902	0.887	0.0298472
Cluster 4	PDE4B	2.01116e-06	0.696427	0.441	0.316	0.0325566
Cluster 4	ARHGEF40	2.13209e-06	0.604387	0.491	0.366	0.0345142
Cluster 4	IDI1	2.20899e-06	0.415902	0.767	0.695	0.0357591
Cluster 4	ABHD4	2.48461e-06	1.21739	0.16	0.071	0.0402209
Cluster 4	TAPBP	2.7511e-06	0.76255	0.288	0.171	0.0445348
Cluster 4	AP2S1	2.79309e-06	-0.505902	0.349	0.5	0.0452145
Cluster 4	CUEDC1	2.80934e-06	0.590507	0.432	0.302	0.0454776
Cluster 4	MT-ND6	2.82025e-06	-0.305526	0.984	0.994	0.0456542
Cluster 7	TUBB3	6.9318e-23	1.12608	0.991	0.995	1.12212e-18
Cluster 7	LSS	2.04207e-09	0.728668	0.991	0.913	3.3057e-05
Cluster 7	MVD	6.30414e-07	0.892821	0.839	0.646	0.0102051
Cluster 7	ARHGAP33	8.73068e-07	1.36853	0.473	0.223	0.0141332
Cluster 7	IGFBPL1	1.18158e-06	-0.809825	0.786	0.869	0.0191274

## Sheet: DEG_Leigh_TAL_vs_Leigh_DMSO
cluster	symbol	p_val	avg_log2FC	pct.1	pct.2	p_val_adj
Cluster 0	TUBB3	2.5353e-216	1.55058	0.946	0.653	4.10415e-212
Cluster 0	MT-ND4	3.77081e-94	0.380421	0.999	1	6.10419e-90
Cluster 0	MT-ATP6	1.40074e-87	0.343173	1	1	2.26751e-83
Cluster 0	MT-ND3	2.66715e-83	0.38717	0.998	0.999	4.31758e-79
Cluster 0	MT-CYB	9.65633e-66	0.399722	0.997	0.998	1.56317e-61
Cluster 0	MT-CO1	9.28679e-60	0.274403	1	1	1.50334e-55
Cluster 0	MT-ND4L	4.70257e-59	0.407208	0.998	0.997	7.61252e-55
Cluster 0	TXNIP	3.26628e-51	-0.976847	0.466	0.691	5.28745e-47
Cluster 0	MT-CO3	1.07479e-46	0.239914	1	1	1.73987e-42
Cluster 0	PPDPF	9.04476e-44	0.503274	0.939	0.868	1.46417e-39
Cluster 0	SLC44A2	2.34648e-35	0.655613	0.792	0.634	3.79848e-31
Cluster 0	FTL	5.68488e-33	0.470615	0.947	0.909	9.20268e-29
Cluster 0	CKB	2.18035e-29	0.198774	1	0.999	3.52955e-25
Cluster 0	CNOT1	7.77326e-29	-1.21064	0.132	0.296	1.25834e-24
Cluster 0	NTRK2	2.27603e-27	-0.404841	0.904	0.943	3.68444e-23
Cluster 0	MT-ND2	7.33146e-26	0.254314	0.998	0.995	1.18682e-21
Cluster 0	CRABP2	4.3601e-25	0.812205	0.599	0.44	7.05813e-21
Cluster 0	EMC4	4.87216e-24	0.315584	0.96	0.919	7.88705e-20
Cluster 0	PRSS23	5.14566e-23	0.614458	0.686	0.549	8.32979e-19
Cluster 0	FRAS1	1.20492e-21	-1.38011	0.093	0.215	1.95053e-17
Cluster 0	MT-ND5	8.84589e-21	0.197649	0.999	0.997	1.43197e-16
Cluster 0	COTL1	1.11487e-20	0.428105	0.795	0.675	1.80476e-16
Cluster 0	MT-CO2	2.4979e-20	0.161448	0.999	1	4.0436e-16
Cluster 0	NMU	9.42901e-20	0.674973	0.553	0.395	1.52637e-15
Cluster 0	METRN	4.79423e-19	0.30108	0.952	0.909	7.7609e-15
Cluster 0	DIPK1C	5.67394e-18	-1.08673	0.151	0.275	9.18498e-14
Cluster 0	TRAP1	6.56097e-18	0.238536	0.985	0.968	1.06209e-13
Cluster 0	QKI	1.27946e-17	-0.23012	0.988	0.988	2.07119e-13
Cluster 0	C1orf61	1.85362e-17	-0.601427	0.42	0.561	3.00064e-13
Cluster 0	UCP2	6.11877e-17	0.334822	0.862	0.809	9.90507e-13
Cluster 0	DHRS3	2.14184e-16	-0.589218	0.332	0.476	3.46722e-12
Cluster 0	SERF2	2.81724e-16	0.471604	0.614	0.476	4.56055e-12
Cluster 0	FAT4	3.25956e-16	-0.471716	0.601	0.7	5.27658e-12
Cluster 0	ARRDC4	5.52639e-16	-0.909576	0.164	0.284	8.94611e-12
Cluster 0	CEMIP2	1.07887e-15	0.305529	0.912	0.86	1.74647e-11
Cluster 0	MT-ND6	1.62571e-15	0.195305	0.996	0.993	2.63171e-11
Cluster 0	MDK	1.63714e-15	0.273373	0.932	0.894	2.6502e-11
Cluster 0	STC2	2.17518e-15	0.952031	0.233	0.119	3.52118e-11
Cluster 0	ACKR3	2.39829e-15	0.778678	0.356	0.224	3.88235e-11
Cluster 0	PCK2	5.28897e-15	0.795771	0.409	0.286	8.56179e-11
Cluster 0	SERPINF1	1.46119e-14	0.726176	0.397	0.27	2.36537e-10
Cluster 0	CDH11	1.93231e-14	-0.475261	0.542	0.65	3.12802e-10
Cluster 0	IGDCC3	2.23193e-14	0.652461	0.498	0.374	3.61304e-10
Cluster 0	NME3	5.24773e-14	0.793576	0.348	0.229	8.49503e-10
Cluster 0	SLC7A11	1.23338e-13	0.603154	0.481	0.355	1.9966e-09
Cluster 0	SLC25A6	1.35711e-13	0.228671	0.924	0.883	2.19689e-09
Cluster 0	SOX4	1.63678e-13	-0.375397	0.724	0.815	2.64962e-09
Cluster 0	CARHSP1	1.97924e-13	0.342974	0.841	0.777	3.204e-09
Cluster 0	NQO1	2.06957e-13	0.594964	0.578	0.471	3.35022e-09
Cluster 0	EEF1A2	2.2181e-13	0.631909	0.51	0.395	3.59067e-09
Cluster 0	NME4	2.38076e-13	0.220529	0.959	0.923	3.85398e-09
Cluster 0	HNRNPH3	2.48109e-13	0.203443	0.989	0.976	4.01638e-09
Cluster 0	DDIT4	2.57764e-13	0.442889	0.929	0.918	4.17268e-09
Cluster 0	MOXD1	8.27901e-13	-0.534578	0.517	0.616	1.34021e-08
Cluster 0	ANXA2	9.04295e-13	0.76238	0.351	0.233	1.46387e-08
Cluster 0	ACTG1	1.58362e-12	0.138339	0.999	0.999	2.56356e-08
Cluster 0	AK4	2.09665e-12	0.290288	0.833	0.76	3.39406e-08
Cluster 0	TUFM	3.3122e-12	0.165092	0.99	0.992	5.36179e-08
Cluster 0	SLC7A5	5.36268e-12	0.267631	0.939	0.915	8.6811e-08
Cluster 0	DAAM1	6.47195e-12	0.38424	0.713	0.611	1.04768e-07
Cluster 0	NME2	8.99042e-12	0.161027	0.994	0.992	1.45537e-07
Cluster 0	NTNG2	1.47292e-11	-0.926032	0.12	0.21	2.38435e-07
Cluster 0	LIN28A	1.57964e-11	0.755654	0.194	0.102	2.55712e-07
Cluster 0	SLC2A1	2.4722e-11	0.264276	0.939	0.927	4.002e-07
Cluster 0	WNT7B	4.20665e-11	-0.469448	0.466	0.569	6.80972e-07
Cluster 0	YBX1	4.72493e-11	0.135317	0.997	0.992	7.64872e-07
Cluster 0	HSP90AA1	5.00676e-11	0.214897	0.997	0.997	8.10494e-07
Cluster 0	GAREM2	5.25183e-11	-0.445222	0.448	0.56	8.50167e-07
Cluster 0	SF3B5	5.7579e-11	0.206058	0.94	0.923	9.32089e-07
Cluster 0	ODC1	6.79585e-11	0.168356	0.979	0.97	1.10011e-06
Cluster 0	ISYNA1	7.80571e-11	0.372323	0.575	0.45	1.26359e-06
Cluster 0	ATP5F1B	1.01464e-10	0.206358	0.926	0.892	1.6425e-06
Cluster 0	CCNG1	1.23163e-10	0.272955	0.844	0.793	1.99377e-06
Cluster 0	SALL3	2.02941e-10	-0.339613	0.731	0.788	3.28521e-06
Cluster 0	SHMT2	2.60043e-10	0.417141	0.609	0.527	4.20957e-06
Cluster 0	PEA15	3.19559e-10	-0.270213	0.822	0.878	5.17303e-06
Cluster 0	EEF2	3.21613e-10	0.114021	1	0.999	5.20627e-06
Cluster 0	GSR	3.96999e-10	0.27927	0.792	0.721	6.42661e-06
Cluster 0	EPHB1	4.07009e-10	-0.497862	0.395	0.496	6.58866e-06
Cluster 0	NSMCE1	4.64053e-10	0.293851	0.758	0.66	7.51209e-06
Cluster 0	PFN2	5.15565e-10	0.107277	0.999	0.997	8.34597e-06
Cluster 0	HSPD1	6.09582e-10	0.139078	0.998	0.998	9.86792e-06
Cluster 0	ETFA	6.65443e-10	0.244838	0.826	0.753	1.07722e-05
Cluster 0	ID4	7.43149e-10	-0.277201	0.602	0.695	1.20301e-05
Cluster 0	HMGB2	8.48527e-10	0.299099	0.842	0.764	1.3736e-05
Cluster 0	FGFR3	1.04058e-09	-0.335379	0.724	0.762	1.68449e-05
Cluster 0	ZFHX3	1.05761e-09	0.605269	0.275	0.178	1.71206e-05
Cluster 0	EEF1G	1.10999e-09	0.106247	1	1	1.79686e-05
Cluster 0	VGF	1.19255e-09	1.67184	0.151	0.078	1.9305e-05
Cluster 0	TUBA1C	1.74493e-09	0.619628	0.385	0.282	2.82469e-05
Cluster 0	BEX3	2.47367e-09	-0.152205	0.986	0.981	4.00437e-05
Cluster 0	LITAF	2.54913e-09	0.641966	0.29	0.194	4.12653e-05
Cluster 0	GREB1	3.02447e-09	0.447569	0.44	0.339	4.89601e-05
Cluster 0	DEPRECATED-ENSG00000120802	3.35181e-09	-0.335261	0.565	0.653	5.42591e-05
Cluster 0	PYGL	3.41199e-09	0.376652	0.597	0.498	5.52334e-05
Cluster 0	GPC1	3.53478e-09	-0.300873	0.688	0.754	5.72211e-05
Cluster 0	RGMB	3.91928e-09	0.288519	0.717	0.632	6.34454e-05
Cluster 0	ADGRV1	5.30165e-09	-0.35722	0.644	0.703	8.58231e-05
Cluster 0	NCAN	5.74463e-09	-0.277943	0.811	0.87	9.29941e-05
Cluster 0	TMSB10	6.27243e-09	0.137427	0.994	0.992	0.000101538
Cluster 0	PTPRZ1	6.34568e-09	-0.205956	0.918	0.929	0.000102724
Cluster 0	PLCD1	7.62727e-09	0.827171	0.187	0.109	0.00012347
Cluster 0	POU3F2	8.38354e-09	0.212145	0.894	0.851	0.000135713
Cluster 0	ASS1	1.07006e-08	0.840611	0.163	0.091	0.000173221
Cluster 0	SETBP1	1.09747e-08	-0.357827	0.577	0.654	0.000177658
Cluster 0	PSD3	1.10634e-08	0.441666	0.449	0.351	0.000179094
Cluster 0	STOML2	1.15558e-08	0.188585	0.953	0.938	0.000187066
Cluster 0	GALNT2	1.16703e-08	0.332716	0.61	0.513	0.000188919
Cluster 0	EPHA3	1.22701e-08	-0.214698	0.924	0.949	0.000198628
Cluster 0	GYPC	1.25004e-08	0.305084	0.704	0.622	0.000202356
Cluster 0	SLC25A10	1.35758e-08	0.481781	0.369	0.27	0.000219765
Cluster 0	NOTCH1	1.39454e-08	-0.22075	0.947	0.955	0.000225749
Cluster 0	LSM4	1.6386e-08	0.148936	0.974	0.955	0.000265257
Cluster 0	NDUFAF3	1.76024e-08	0.2374	0.757	0.692	0.000284947
Cluster 0	MPST	1.88539e-08	0.235647	0.861	0.817	0.000305208
Cluster 0	SMS	1.92406e-08	0.201896	0.948	0.945	0.000311468
Cluster 0	UQCC2	2.21509e-08	0.271151	0.749	0.674	0.000358578
Cluster 0	PHYHIPL	2.5824e-08	0.252816	0.768	0.708	0.000418039
Cluster 0	STK25	2.83066e-08	-0.236396	0.82	0.865	0.000458227
Cluster 0	NREP	3.12234e-08	-0.229158	0.873	0.917	0.000505444
Cluster 0	RAB6B	3.48775e-08	-0.377651	0.497	0.587	0.000564597
Cluster 0	LHFPL6	5.84115e-08	-0.347905	0.547	0.63	0.000945565
Cluster 0	NDUFS5	5.90795e-08	0.23883	0.784	0.71	0.000956379
Cluster 0	KIF1A	6.23779e-08	0.199499	0.913	0.873	0.00100977
Cluster 0	NFIA	6.69847e-08	-0.402875	0.386	0.478	0.00108435
Cluster 0	RFXAP	7.35333e-08	-0.518021	0.205	0.29	0.00119036
Cluster 0	FBLN1	7.82359e-08	-0.330843	0.439	0.539	0.00126648
Cluster 0	CYP26B1	7.83268e-08	-0.59542	0.244	0.33	0.00126795
Cluster 0	ALDH2	9.32815e-08	0.304278	0.626	0.543	0.00151004
Cluster 0	SLC1A5	9.36745e-08	0.217964	0.912	0.866	0.0015164
Cluster 0	RAC1	9.81118e-08	0.272549	0.655	0.561	0.00158823
Cluster 0	PTMS	1.00085e-07	0.105942	0.999	0.998	0.00162018
Cluster 0	NFIB	1.28494e-07	-0.732255	0.144	0.217	0.00208007
Cluster 0	SPARC	1.54871e-07	0.222515	0.857	0.787	0.00250704
Cluster 0	TUBB2B	1.82249e-07	-0.174741	0.995	0.996	0.00295025
Cluster 0	SDF2L1	2.10035e-07	-0.387543	0.443	0.531	0.00340005
Cluster 0	DRAXIN	2.1634e-07	0.358441	0.442	0.351	0.0035021
Cluster 0	IGF2BP1	2.37164e-07	0.158523	0.968	0.956	0.00383921
Cluster 0	SYT11	2.48456e-07	-0.282046	0.674	0.746	0.004022
Cluster 0	DMPK	2.54052e-07	-0.48493	0.258	0.341	0.00411259
Cluster 0	ESD	2.568e-07	0.191978	0.887	0.83	0.00415708
Cluster 0	NPTX1	2.80699e-07	0.790571	0.134	0.074	0.00454395
Cluster 0	PCDH18	3.25131e-07	0.215562	0.914	0.879	0.00526323
Cluster 0	SLC3A2	3.33852e-07	0.207728	0.939	0.92	0.0054044
Cluster 0	NDUFA4	3.34399e-07	0.134037	0.987	0.979	0.00541326
Cluster 0	LRRN3	3.66892e-07	-0.640608	0.123	0.191	0.00593925
Cluster 0	TRIM28	3.76031e-07	0.235318	0.756	0.673	0.00608719
Cluster 0	PROM1	4.21189e-07	-0.3525	0.496	0.569	0.00681821
Cluster 0	RBPMS2	4.7593e-07	0.615943	0.188	0.119	0.00770435
Cluster 0	MYC	4.99328e-07	0.10126	0.999	1	0.00808312
Cluster 0	GPM6B	5.07012e-07	-0.189779	0.92	0.927	0.00820751
Cluster 0	SLC1A4	6.18631e-07	0.311419	0.482	0.391	0.0100144
Cluster 0	PDGFRA	6.23119e-07	-0.941272	0.101	0.16	0.010087
Cluster 0	PLXND1	6.60715e-07	0.515406	0.278	0.199	0.0106957
Cluster 0	MEGF10	6.65347e-07	-0.329399	0.48	0.559	0.0107706
Cluster 0	CCNB2	6.73714e-07	0.284303	0.683	0.602	0.0109061
Cluster 0	ARRDC3	6.97674e-07	0.293128	0.587	0.511	0.0112939
Cluster 0	CDH4	7.35184e-07	-0.491678	0.23	0.308	0.0119012
Cluster 0	PLPP3	7.80893e-07	-0.312962	0.58	0.644	0.0126411
Cluster 0	CKS1B	7.81351e-07	0.164216	0.947	0.923	0.0126485
Cluster 0	MAGED1	7.8413e-07	-0.161668	0.959	0.973	0.0126935
Cluster 0	RFX4	8.76674e-07	-0.206729	0.815	0.84	0.0141916
Cluster 0	LSM2	9.28691e-07	0.21559	0.771	0.682	0.0150336
Cluster 0	DEPRECATED-ENSG00000079215	9.47955e-07	-0.32516	0.503	0.578	0.0153455
Cluster 0	SLC1A3	9.65426e-07	-0.303413	0.7	0.746	0.0156283
Cluster 0	MCM4	1.03808e-06	0.26403	0.853	0.814	0.0168044
Cluster 0	RAB31	1.06096e-06	-0.347766	0.499	0.565	0.0171749
Cluster 0	UBXN11	1.06659e-06	-0.437961	0.339	0.416	0.0172659
Cluster 0	BHLHE22	1.07418e-06	-0.601139	0.166	0.236	0.0173888
Cluster 0	ANAPC11	1.07677e-06	0.197867	0.812	0.758	0.0174307
Cluster 0	SESN2	1.14297e-06	0.307891	0.569	0.486	0.0185024
Cluster 0	RBM15B	1.18242e-06	-0.188195	0.831	0.885	0.019141
Cluster 0	LINGO1	1.27859e-06	0.320523	0.411	0.322	0.0206979
Cluster 0	CEBPB	1.29649e-06	0.507607	0.287	0.209	0.0209877
Cluster 0	RHPN1	1.38971e-06	-0.547006	0.192	0.264	0.0224966
Cluster 0	H2AFX	1.40944e-06	0.200169	0.842	0.812	0.022816
Cluster 0	SARS	1.41282e-06	0.319548	0.47	0.381	0.0228707
Cluster 0	NSMF	1.50349e-06	-0.215856	0.842	0.877	0.0243386
Cluster 0	PPP1R14A	1.52296e-06	0.604998	0.177	0.113	0.0246536
Cluster 0	SDC1	1.59566e-06	0.303806	0.527	0.446	0.0258306
Cluster 0	NDUFC2	1.601e-06	-0.145877	0.956	0.97	0.025917
Cluster 0	TADA2B	1.70331e-06	-0.463198	0.265	0.342	0.0275732
Cluster 0	EIF4EBP1	1.81909e-06	0.170679	0.931	0.902	0.0294474
Cluster 0	RIMKLA	1.89683e-06	-0.693598	0.109	0.169	0.0307059
Cluster 0	ITGB5	1.90698e-06	-0.522084	0.211	0.285	0.0308701
Cluster 0	TPST2	1.93515e-06	-0.757385	0.081	0.135	0.0313262
Cluster 0	MAGT1	1.97339e-06	-0.357276	0.329	0.417	0.0319453
Cluster 0	DEPRECATED-ENSG00000104897	1.9787e-06	-0.429698	0.232	0.31	0.0320312
Cluster 0	DEPRECATED-ENSG00000188486	2.0995e-06	0.249925	0.787	0.748	0.0339868
Cluster 0	MAP7D1	2.14517e-06	0.170234	0.851	0.81	0.034726
Cluster 0	HYOU1	2.25529e-06	-0.21443	0.851	0.89	0.0365087
Cluster 0	CCT5	2.3096e-06	0.150519	0.934	0.905	0.0373877
Cluster 0	IDH2	2.43208e-06	0.131821	0.969	0.942	0.0393705
Cluster 0	PTPRU	2.66091e-06	0.797283	0.164	0.104	0.0430749
Cluster 0	TMEM47	3.01477e-06	0.382605	0.422	0.343	0.0488031
Cluster 1	TUBB3	3.99937e-78	1.1267	0.92	0.792	6.47417e-74
Cluster 1	ATP1B1	1.08908e-40	-0.821621	0.893	0.93	1.763e-36
Cluster 1	LGI2	3.61027e-39	-1.20283	0.572	0.752	5.8443e-35
Cluster 1	FTH1	6.09844e-37	0.449477	0.993	0.964	9.87215e-33
Cluster 1	TUBB2B	2.09172e-36	-0.403503	1	1	3.38607e-32
Cluster 1	ELAVL3	2.04422e-33	0.349721	0.994	0.993	3.30919e-29
Cluster 1	SCD	2.12975e-32	0.540592	0.97	0.942	3.44764e-28
Cluster 1	FDFT1	6.28835e-31	0.668976	0.848	0.667	1.01796e-26
Cluster 1	TUBB2A	4.06465e-28	-0.385662	0.99	0.996	6.57986e-24
Cluster 1	RAB3A	1.24485e-27	-0.472277	0.894	0.943	2.01517e-23
Cluster 1	NSG1	2.01505e-26	-0.307169	0.989	0.998	3.26197e-22
Cluster 1	HMGCS1	3.05423e-25	0.555547	0.978	0.951	4.94418e-21
Cluster 1	HSP90AA1	6.48379e-25	-0.470392	0.966	0.988	1.0496e-20
Cluster 1	NSMF	1.32886e-24	-0.494039	0.847	0.922	2.15115e-20
Cluster 1	HSPA8	6.76876e-24	-0.482608	0.949	0.977	1.09573e-19
Cluster 1	CD24	3.34344e-23	-0.285312	0.995	0.998	5.41236e-19
Cluster 1	BEX3	2.03396e-22	-0.287203	0.985	0.996	3.29257e-18
Cluster 1	HSP90AB1	3.53122e-22	-0.369007	0.964	0.98	5.71634e-18
Cluster 1	CHGB	5.96498e-21	-0.500725	0.813	0.878	9.65611e-17
Cluster 1	NES	1.16753e-20	0.679685	0.688	0.513	1.89e-16
Cluster 1	GPM6A	2.57508e-20	-0.476431	0.896	0.949	4.16854e-16
Cluster 1	LSS	6.65214e-19	0.519061	0.819	0.717	1.07685e-14
Cluster 1	VIM	8.33086e-19	0.829002	0.69	0.532	1.3486e-14
Cluster 1	SYP	1.01981e-18	-0.383534	0.922	0.952	1.65087e-14
Cluster 1	PLPPR3	1.1543e-18	-0.307005	0.95	0.98	1.86858e-14
Cluster 1	FTL	4.47823e-18	0.486178	0.845	0.769	7.24936e-14
Cluster 1	PODXL2	1.74216e-17	-0.323357	0.924	0.958	2.82021e-13
Cluster 1	JUND	1.87984e-17	0.309639	0.99	0.972	3.04309e-13
Cluster 1	FADS2	3.83038e-17	0.362289	0.964	0.952	6.20061e-13
Cluster 1	MACROD1	5.01013e-17	-0.57098	0.567	0.693	8.11039e-13
Cluster 1	PCDH10	7.31641e-17	-0.822984	0.483	0.615	1.18438e-12
Cluster 1	ACTB	1.08278e-16	-0.228503	1	1	1.75281e-12
Cluster 1	SHD	1.12988e-16	1.12278	0.277	0.131	1.82905e-12
Cluster 1	SNX32	1.65599e-16	-0.784276	0.323	0.485	2.68072e-12
Cluster 1	TUB	2.89655e-16	-0.462802	0.74	0.817	4.68893e-12
Cluster 1	HNRNPH3	3.11174e-16	0.336728	0.918	0.843	5.03729e-12
Cluster 1	NCAN	3.60333e-16	-0.32686	0.911	0.968	5.83306e-12
Cluster 1	NME3	5.8009e-16	1.1028	0.294	0.151	9.3905e-12
Cluster 1	BSG	1.5818e-15	-0.355929	0.865	0.92	2.56062e-11
Cluster 1	NDUFV1	1.62663e-15	-0.294149	0.951	0.962	2.63319e-11
Cluster 1	PPDPF	1.63417e-15	0.373727	0.921	0.871	2.64539e-11
Cluster 1	GABRA5	2.10402e-15	-0.790734	0.278	0.436	3.40599e-11
Cluster 1	NGFR	2.19962e-15	1.12508	0.29	0.15	3.56074e-11
Cluster 1	MVK	2.3513e-15	0.525258	0.689	0.558	3.80629e-11
Cluster 1	CDKN1A	2.54284e-15	0.879141	0.383	0.228	4.11635e-11
Cluster 1	YWHAH	3.02302e-15	-0.360466	0.859	0.908	4.89367e-11
Cluster 1	ISLR2	3.99525e-15	0.54596	0.657	0.501	6.46752e-11
Cluster 1	CRABP2	9.14437e-15	0.431455	0.77	0.608	1.48029e-10
Cluster 1	LOXL1	1.00494e-14	1.1073	0.26	0.127	1.62679e-10
Cluster 1	PAFAH1B3	1.17131e-14	-0.289286	0.937	0.976	1.89612e-10
Cluster 1	PRDX2	1.3224e-14	-0.243761	0.987	0.992	2.1407e-10
Cluster 1	NDFIP1	2.33593e-14	-0.213255	0.991	0.995	3.7814e-10
Cluster 1	LAPTM4B	3.7697e-14	-0.342098	0.939	0.963	6.10239e-10
Cluster 1	CRB2	4.68509e-14	1.13056	0.233	0.109	7.58422e-10
Cluster 1	TSPAN13	5.06467e-14	-0.330701	0.883	0.918	8.19868e-10
Cluster 1	GNG2	5.93836e-14	-0.310387	0.932	0.964	9.61302e-10
Cluster 1	PDIA3	6.95723e-14	-0.605117	0.468	0.601	1.12624e-09
Cluster 1	DDR1	7.48115e-14	0.486915	0.737	0.617	1.21105e-09
Cluster 1	SNCG	1.09083e-13	0.939442	0.355	0.216	1.76583e-09
Cluster 1	CCDC85B	1.41908e-13	-0.4665	0.594	0.721	2.29721e-09
Cluster 1	LRRC7	1.58043e-13	-0.954569	0.21	0.348	2.5584e-09
Cluster 1	MAPT	1.71539e-13	-0.229076	0.971	0.975	2.77687e-09
Cluster 1	DNER	2.51933e-13	-0.675181	0.545	0.66	4.07829e-09
Cluster 1	NAP1L5	2.94179e-13	-0.440355	0.676	0.765	4.76217e-09
Cluster 1	CARHSP1	3.25995e-13	0.731111	0.441	0.299	5.27721e-09
Cluster 1	NRXN1	3.51608e-13	-0.683914	0.475	0.606	5.69183e-09
Cluster 1	OAZ1	5.81844e-13	0.20762	0.995	0.995	9.41889e-09
Cluster 1	PEG10	6.63468e-13	-0.266909	0.971	0.983	1.07402e-08
Cluster 1	ANK2	9.70281e-13	-0.285253	0.888	0.929	1.57069e-08
Cluster 1	UNC5B	1.17817e-12	1.10492	0.247	0.129	1.90722e-08
Cluster 1	RHOC	1.2773e-12	0.927567	0.27	0.144	2.0677e-08
Cluster 1	HSPH1	1.28171e-12	-0.371888	0.633	0.761	2.07483e-08
Cluster 1	CAMKV	1.82704e-12	-0.467491	0.534	0.664	2.95761e-08
Cluster 1	BNIP3L	1.92855e-12	0.362034	0.846	0.804	3.12193e-08
Cluster 1	DCTN1	2.08932e-12	-0.234858	0.95	0.981	3.38219e-08
Cluster 1	GRIN1	2.60847e-12	-0.708628	0.361	0.496	4.22259e-08
Cluster 1	SEZ6L2	3.25936e-12	-0.270778	0.928	0.948	5.27625e-08
Cluster 1	H1FX	3.32272e-12	0.333484	0.95	0.908	5.37881e-08
Cluster 1	TIMP2	3.6956e-12	0.340939	0.886	0.835	5.98244e-08
Cluster 1	STMN2	3.86364e-12	-0.226888	0.992	0.998	6.25446e-08
Cluster 1	DPYSL3	4.43232e-12	-0.252751	0.961	0.984	7.17505e-08
Cluster 1	B4GAT1	5.59157e-12	-0.431817	0.616	0.72	9.05163e-08
Cluster 1	CLU	6.74065e-12	0.333161	0.648	0.501	1.09118e-07
Cluster 1	COX6A1	6.93162e-12	-0.325456	0.812	0.881	1.12209e-07
Cluster 1	SETD5	7.12669e-12	0.30008	0.93	0.876	1.15367e-07
Cluster 1	HCFC1R1	7.44572e-12	0.550529	0.591	0.468	1.20531e-07
Cluster 1	COPA	9.81791e-12	0.43588	0.787	0.726	1.58932e-07
Cluster 1	SLC22A17	1.01678e-11	-0.360471	0.821	0.878	1.64596e-07
Cluster 1	ADGRV1	1.17617e-11	0.874399	0.275	0.156	1.90398e-07
Cluster 1	PCBD1	1.67812e-11	0.98426	0.258	0.142	2.71655e-07
Cluster 1	VEGFA	1.80733e-11	0.669343	0.47	0.345	2.9257e-07
Cluster 1	HSPD1	1.88251e-11	-0.391301	0.695	0.812	3.04741e-07
Cluster 1	LPCAT1	2.57322e-11	-0.396973	0.822	0.879	4.16553e-07
Cluster 1	MAP1LC3B	2.84374e-11	0.480685	0.785	0.71	4.60345e-07
Cluster 1	OLFM2	2.93032e-11	-0.302178	0.805	0.882	4.74361e-07
Cluster 1	HSD11B1L	3.55876e-11	-0.716921	0.256	0.385	5.76092e-07
Cluster 1	INA	3.64898e-11	-0.185338	0.984	0.997	5.90698e-07
Cluster 1	ATF5	3.96906e-11	0.702372	0.518	0.404	6.42511e-07
Cluster 1	CCNG1	4.32045e-11	0.5773	0.489	0.35	6.99395e-07
Cluster 1	BRPF3	4.48053e-11	0.552196	0.523	0.394	7.25308e-07
Cluster 1	NKAIN4	4.55013e-11	0.845711	0.242	0.129	7.36576e-07
Cluster 1	HNRNPUL1	4.79992e-11	0.394073	0.761	0.676	7.77011e-07
Cluster 1	CTNNA1	5.01343e-11	0.653163	0.463	0.333	8.11574e-07
Cluster 1	ATP5MC3	5.24447e-11	-0.364542	0.681	0.775	8.48975e-07
Cluster 1	MAPKAPK2	5.26178e-11	0.473207	0.605	0.474	8.51777e-07
Cluster 1	SEC11C	5.61107e-11	-0.283007	0.886	0.918	9.0832e-07
Cluster 1	CAMKK2	6.29321e-11	-0.380555	0.665	0.74	1.01874e-06
Cluster 1	ACOT7	7.50254e-11	-0.294529	0.826	0.902	1.21451e-06
Cluster 1	PFKM	8.48436e-11	-0.2937	0.845	0.902	1.37345e-06
Cluster 1	SYNGAP1	8.75028e-11	-0.333323	0.796	0.857	1.4165e-06
Cluster 1	H3F3B	1.00666e-10	-0.900528	0.179	0.293	1.62958e-06
Cluster 1	CLSTN3	1.03877e-10	-0.334484	0.736	0.812	1.68157e-06
Cluster 1	MSN	1.05934e-10	0.634936	0.444	0.316	1.71487e-06
Cluster 1	YWHAG	1.13398e-10	-0.209383	0.96	0.983	1.83569e-06
Cluster 1	FJX1	1.20538e-10	-0.466877	0.5	0.615	1.95126e-06
Cluster 1	TUBA1A	1.25769e-10	-0.230579	0.951	0.974	2.03595e-06
Cluster 1	APP	1.4979e-10	-0.204204	0.993	0.997	2.4248e-06
Cluster 1	NME1	1.56203e-10	-0.310339	0.809	0.886	2.52862e-06
Cluster 1	POU3F2	1.60243e-10	0.718761	0.395	0.271	2.59401e-06
Cluster 1	SRPRA	1.81467e-10	0.469868	0.736	0.649	2.9376e-06
Cluster 1	BTG1	1.99881e-10	0.522483	0.627	0.509	3.23567e-06
Cluster 1	MDH2	2.07119e-10	-0.327041	0.692	0.783	3.35284e-06
Cluster 1	PHF21B	2.07955e-10	0.359721	0.688	0.577	3.36638e-06
Cluster 1	SLC29A1	2.29453e-10	0.65429	0.354	0.23	3.71439e-06
Cluster 1	ARF4	2.55639e-10	0.573965	0.701	0.6	4.13828e-06
Cluster 1	DCLK1	3.83556e-10	-0.244781	0.85	0.887	6.209e-06
Cluster 1	ARL6IP1	3.88216e-10	-0.387911	0.641	0.736	6.28445e-06
Cluster 1	CNOT1	4.31406e-10	-1.18548	0.066	0.151	6.9836e-06
Cluster 1	PPARGC1A	4.71788e-10	-0.860556	0.168	0.277	7.6373e-06
Cluster 1	ATP6V1A	4.99591e-10	-0.239516	0.944	0.965	8.08738e-06
Cluster 1	DDIT4	5.45888e-10	0.526115	0.736	0.662	8.83684e-06
Cluster 1	PLCD3	5.54995e-10	0.85158	0.25	0.144	8.98426e-06
Cluster 1	FOXK2	6.39398e-10	0.410508	0.652	0.556	1.03506e-05
Cluster 1	MAPRE2	6.94183e-10	-0.255216	0.921	0.953	1.12374e-05
Cluster 1	TMEM132E	7.32831e-10	0.935532	0.201	0.104	1.18631e-05
Cluster 1	CPNE2	8.50033e-10	0.963075	0.214	0.116	1.37603e-05
Cluster 1	BZW2	8.6602e-10	-0.310129	0.81	0.875	1.40191e-05
Cluster 1	SESN2	8.72528e-10	0.475088	0.577	0.441	1.41245e-05
Cluster 1	PLPPR2	9.11164e-10	-0.232528	0.905	0.944	1.47499e-05
Cluster 1	INSYN1	9.27785e-10	0.400079	0.683	0.575	1.5019e-05
Cluster 1	DDIT3	9.61947e-10	0.583271	0.573	0.463	1.5572e-05
Cluster 1	TPPP3	1.03153e-09	0.485373	0.533	0.405	1.66985e-05
Cluster 1	ARL1	1.14342e-09	0.704582	0.372	0.258	1.85097e-05
Cluster 1	REEP1	1.2006e-09	-0.302382	0.711	0.797	1.94352e-05
Cluster 1	ACTG1	1.2402e-09	-0.195721	0.991	1	2.00764e-05
Cluster 1	NREP	1.26032e-09	-0.207129	0.985	0.994	2.04021e-05
Cluster 1	MZT1	1.30632e-09	0.569739	0.449	0.326	2.11467e-05
Cluster 1	DEPRECATED-ENSG00000062485	1.32643e-09	-0.265452	0.876	0.905	2.14722e-05
Cluster 1	ASTN1	1.58253e-09	-0.474586	0.412	0.528	2.56181e-05
Cluster 1	NMNAT2	1.64778e-09	-0.271502	0.887	0.907	2.66743e-05
Cluster 1	SPSB3	1.66566e-09	0.598303	0.478	0.358	2.69638e-05
Cluster 1	CCNI	1.70411e-09	0.194623	0.993	0.988	2.75861e-05
Cluster 1	RBP1	1.75118e-09	0.584387	0.355	0.236	2.83481e-05
Cluster 1	TUFM	1.81734e-09	-0.28917	0.867	0.911	2.94191e-05
Cluster 1	SPTBN2	2.0134e-09	-0.233209	0.861	0.919	3.25929e-05
Cluster 1	PLD3	2.12713e-09	-0.183383	0.998	0.999	3.4434e-05
Cluster 1	NBR1	2.25033e-09	0.444155	0.644	0.535	3.64283e-05
Cluster 1	PRKACA	2.2578e-09	0.270022	0.92	0.878	3.65493e-05
Cluster 1	LRFN4	2.5161e-09	-0.340274	0.682	0.771	4.07306e-05
Cluster 1	TMEM8B	2.58404e-09	0.355255	0.763	0.695	4.18304e-05
Cluster 1	GPC2	2.79067e-09	-0.253771	0.874	0.947	4.51754e-05
Cluster 1	TRAP1	2.84084e-09	-0.321964	0.838	0.888	4.59875e-05
Cluster 1	NDUFC2	3.22453e-09	-0.260259	0.907	0.923	5.21987e-05
Cluster 1	SEC31A	3.2888e-09	0.327595	0.858	0.795	5.32392e-05
Cluster 1	HSD17B14	3.38407e-09	0.966095	0.176	0.088	5.47814e-05
Cluster 1	NCL	3.4194e-09	-0.272693	0.811	0.872	5.53533e-05
Cluster 1	CSNK1E	3.68649e-09	0.226621	0.95	0.929	5.9677e-05
Cluster 1	TSPAN7	3.84543e-09	-0.291876	0.904	0.91	6.22499e-05
Cluster 1	PJA2	3.9979e-09	0.252664	0.972	0.961	6.4718e-05
Cluster 1	MIF	4.12563e-09	-0.243711	0.938	0.961	6.67857e-05
Cluster 1	CTDSP2	4.2009e-09	0.946503	0.208	0.115	6.80042e-05
Cluster 1	UBXN6	4.43347e-09	0.305102	0.797	0.716	7.17691e-05
Cluster 1	TYMS	4.60983e-09	0.867131	0.207	0.114	7.4624e-05
Cluster 1	MAPK3	4.69976e-09	0.50931	0.548	0.443	7.60797e-05
Cluster 1	RIMS3	4.78497e-09	0.302753	0.907	0.885	7.74591e-05
Cluster 1	MATK	4.84054e-09	-1.01761	0.092	0.178	7.83586e-05
Cluster 1	PXN	5.0656e-09	0.698263	0.342	0.232	8.20019e-05
Cluster 1	NDUFA10	5.33042e-09	-0.241382	0.899	0.944	8.62889e-05
Cluster 1	MINDY2	5.44564e-09	0.481941	0.536	0.424	8.8154e-05
Cluster 1	CFL1	5.53049e-09	-0.186118	0.973	0.98	8.95275e-05
Cluster 1	GNG3	5.57205e-09	-0.276186	0.914	0.938	9.02004e-05
Cluster 1	EIF1	5.61672e-09	0.265012	0.915	0.878	9.09235e-05
Cluster 1	EPHA5	6.41541e-09	-0.602492	0.399	0.506	0.000103853
Cluster 1	SREBF2	7.20415e-09	0.201721	0.975	0.954	0.000116621
Cluster 1	ATAD1	7.36885e-09	-0.238719	0.894	0.93	0.000119287
Cluster 1	THBS2	7.7268e-09	-0.559585	0.421	0.52	0.000125081
Cluster 1	RMND5A	8.2298e-09	0.351893	0.768	0.695	0.000133224
Cluster 1	ATP2A2	8.72323e-09	-0.327073	0.651	0.739	0.000141212
Cluster 1	HS3ST1	8.83853e-09	-1.08275	0.063	0.138	0.000143078
Cluster 1	STK40	9.59988e-09	0.315983	0.71	0.602	0.000155403
Cluster 1	PSAT1	9.92474e-09	0.549022	0.542	0.443	0.000160662
Cluster 1	PRKCE	1.00978e-08	-0.53709	0.352	0.466	0.000163463
Cluster 1	N4BP2L2	1.04796e-08	0.309667	0.743	0.646	0.000169644
Cluster 1	WDTC1	1.1553e-08	0.488619	0.521	0.418	0.00018702
Cluster 1	TMEM147	1.23521e-08	-0.362032	0.635	0.711	0.000199956
Cluster 1	CCDC184	1.413e-08	-0.398748	0.595	0.679	0.000228736
Cluster 1	LDHB	1.49351e-08	-0.2031	0.972	0.989	0.000241769
Cluster 1	HNRNPH2	1.53897e-08	-0.290659	0.666	0.77	0.000249129
Cluster 1	CKB	1.54423e-08	-0.171983	0.962	0.978	0.000249979
Cluster 1	PEBP1	1.65938e-08	-0.21472	0.921	0.938	0.00026862
Cluster 1	NAT14	1.6967e-08	-0.241326	0.838	0.887	0.000274662
Cluster 1	YWHAZ	1.86272e-08	-0.16987	0.987	0.992	0.000301537
Cluster 1	MVD	1.87953e-08	0.344984	0.83	0.777	0.000304259
Cluster 1	TMEM41B	1.94234e-08	0.49529	0.554	0.45	0.000314426
Cluster 1	CNN3	1.94585e-08	0.428228	0.597	0.49	0.000314995
Cluster 1	ADCY1	2.10599e-08	-0.454043	0.51	0.603	0.000340917
Cluster 1	GRM3	2.1452e-08	-1.01823	0.067	0.142	0.000347266
Cluster 1	SRP54	2.33639e-08	0.450047	0.681	0.602	0.000378215
Cluster 1	STARD10	2.44132e-08	0.628351	0.365	0.259	0.000395201
Cluster 1	LIN28A	2.52757e-08	1.33636	0.121	0.052	0.000409162
Cluster 1	TMEM59L	2.5997e-08	-0.218942	0.939	0.949	0.000420839
Cluster 1	NCOR2	2.65223e-08	0.381666	0.703	0.62	0.000429344
Cluster 1	SYT5	2.66939e-08	-0.412766	0.476	0.587	0.000432121
Cluster 1	RHOB	2.75305e-08	-0.248238	0.895	0.938	0.000445663
Cluster 1	BRSK1	2.79648e-08	0.234708	0.942	0.934	0.000452694
Cluster 1	UQCRC1	2.92298e-08	-0.251592	0.841	0.892	0.000473171
Cluster 1	BCL11A	2.92916e-08	-0.594739	0.371	0.474	0.000474172
Cluster 1	ERG28	3.00885e-08	0.338289	0.683	0.588	0.000487072
Cluster 1	TSPYL4	3.03844e-08	-0.251131	0.825	0.888	0.000491863
Cluster 1	LDLR	3.03956e-08	0.445864	0.533	0.421	0.000492044
Cluster 1	NTNG1	3.08423e-08	0.685811	0.269	0.169	0.000499275
Cluster 1	CDKN1B	3.28805e-08	0.397867	0.572	0.462	0.000532269
Cluster 1	MT-CYB	3.29029e-08	0.296968	0.978	0.973	0.000532633
Cluster 1	KIDINS220	3.4839e-08	-0.186478	0.945	0.975	0.000563973
Cluster 1	RTN1	3.54102e-08	-0.478689	0.443	0.555	0.00057322
Cluster 1	DTYMK	3.54772e-08	0.876832	0.192	0.106	0.000574304
Cluster 1	ZFPL1	3.57072e-08	1.11783	0.146	0.071	0.000578028
Cluster 1	SLC12A7	3.58441e-08	0.812721	0.246	0.153	0.000580244
Cluster 1	PRKAB2	3.65054e-08	0.462841	0.509	0.401	0.000590949
Cluster 1	CCNL2	3.74087e-08	-0.391567	0.541	0.639	0.000605572
Cluster 1	RNF187	3.82261e-08	0.254798	0.945	0.942	0.000618804
Cluster 1	PALM	4.09465e-08	0.273527	0.803	0.727	0.000662842
Cluster 1	CHAC1	4.11375e-08	0.592265	0.499	0.398	0.000665934
Cluster 1	GABRB3	4.13292e-08	-0.260229	0.804	0.864	0.000669037
Cluster 1	WIPI2	4.23076e-08	0.518263	0.5	0.4	0.000684875
Cluster 1	CXXC5	4.30228e-08	0.278867	0.642	0.52	0.000696453
Cluster 1	NEUROD4	4.31023e-08	1.68353	0.1	0.04	0.00069774
Cluster 1	PGM2L1	4.36716e-08	-0.300501	0.806	0.871	0.000706956
Cluster 1	SCN2A	4.86102e-08	-0.361915	0.565	0.663	0.000786903
Cluster 1	PITPNM3	4.93677e-08	0.552169	0.401	0.292	0.000799165
Cluster 1	TMEM14A	5.03361e-08	-0.300095	0.764	0.823	0.000814841
Cluster 1	HOXB2	5.05542e-08	0.39406	0.464	0.357	0.000818372
Cluster 1	NPC2	5.14149e-08	0.723945	0.269	0.173	0.000832305
Cluster 1	TRUB2	5.24341e-08	-0.421852	0.395	0.514	0.000848803
Cluster 1	COX6B1	5.44226e-08	-0.323058	0.615	0.702	0.000880994
Cluster 1	CKMT1B	5.59208e-08	-0.431627	0.439	0.539	0.000905245
Cluster 1	MCOLN1	5.63394e-08	-0.530644	0.349	0.452	0.000912022
Cluster 1	NOP16	5.85939e-08	-0.397365	0.499	0.601	0.000948518
Cluster 1	HSP90B1	5.94164e-08	-0.461098	0.367	0.471	0.000961833
Cluster 1	UBALD2	6.42364e-08	0.875151	0.173	0.093	0.00103986
Cluster 1	SORBS3	6.73645e-08	0.7212	0.241	0.148	0.0010905
Cluster 1	THY1	6.8219e-08	-0.443998	0.443	0.542	0.00110433
Cluster 1	TCEA2	6.93301e-08	0.341626	0.72	0.645	0.00112232
Cluster 1	DMTF1	6.9395e-08	0.376987	0.603	0.493	0.00112337
Cluster 1	GNG4	7.2679e-08	-0.230583	0.931	0.948	0.00117653
Cluster 1	GRIN2B	7.34779e-08	-0.453972	0.317	0.43	0.00118946
Cluster 1	AARS	7.36352e-08	0.428625	0.524	0.417	0.00119201
Cluster 1	DCBLD2	7.54812e-08	0.604809	0.528	0.422	0.00122189
Cluster 1	GOLGB1	7.67261e-08	0.458205	0.473	0.366	0.00124204
Cluster 1	PFN2	7.77399e-08	-0.143637	1	0.998	0.00125845
Cluster 1	CACNA2D3	7.82447e-08	-0.714854	0.21	0.309	0.00126662
Cluster 1	NFE2L1	8.22646e-08	0.264561	0.896	0.868	0.0013317
Cluster 1	KMT5B	8.27056e-08	0.292675	0.805	0.713	0.00133884
Cluster 1	CKMT1A	8.34946e-08	-0.441644	0.449	0.543	0.00135161
Cluster 1	DIPK2A	9.02328e-08	-0.730703	0.17	0.266	0.00146069
Cluster 1	NHLH1	9.16583e-08	0.793474	0.169	0.09	0.00148377
Cluster 1	S100A13	9.48518e-08	0.931261	0.15	0.076	0.00153546
Cluster 1	FGFR3	9.84162e-08	1.2067	0.14	0.07	0.00159316
Cluster 1	ZNF385A	9.99937e-08	0.550815	0.386	0.281	0.0016187
Cluster 1	PCYT2	1.02935e-07	0.567849	0.436	0.335	0.00166632
Cluster 1	HS6ST2	1.04294e-07	-0.420493	0.356	0.47	0.00168831
Cluster 1	PDPN	1.04947e-07	0.945788	0.149	0.075	0.00169887
Cluster 1	CDC42BPA	1.11745e-07	0.455205	0.487	0.382	0.00180892
Cluster 1	ZRANB1	1.12576e-07	0.35641	0.645	0.549	0.00182239
Cluster 1	ATAT1	1.15301e-07	-0.248535	0.852	0.887	0.0018665
Cluster 1	SRRM2	1.1554e-07	0.430703	0.522	0.422	0.00187036
Cluster 1	TMEM132B	1.1825e-07	0.985651	0.164	0.088	0.00191424
Cluster 1	HEBP2	1.18945e-07	0.505386	0.444	0.337	0.00192548
Cluster 1	RTN4RL1	1.22163e-07	-0.749756	0.144	0.233	0.00197757
Cluster 1	BSDC1	1.2228e-07	0.345722	0.736	0.653	0.00197946
Cluster 1	BCL11B	1.23137e-07	-0.908004	0.097	0.176	0.00199335
Cluster 1	PPP1R15A	1.34196e-07	0.373817	0.707	0.622	0.00217236
Cluster 1	PCDHB3	1.34782e-07	-0.441758	0.399	0.498	0.00218185
Cluster 1	LRATD1	1.37459e-07	-1.46831	0.055	0.119	0.00222518
Cluster 1	NSG2	1.38006e-07	-0.201362	0.979	0.978	0.00223404
Cluster 1	CHGA	1.39654e-07	-0.339645	0.77	0.809	0.00226071
Cluster 1	PBDC1	1.4205e-07	-0.376566	0.493	0.594	0.0022995
Cluster 1	COPB2	1.46317e-07	0.427782	0.705	0.637	0.00236858
Cluster 1	KLHDC8A	1.62846e-07	0.621195	0.344	0.244	0.00263616
Cluster 1	NR2F1	1.65348e-07	0.310861	0.815	0.742	0.00267665
Cluster 1	DCAF8	1.67934e-07	0.425021	0.573	0.482	0.00271851
Cluster 1	GLI3	1.72487e-07	0.922273	0.177	0.099	0.00279222
Cluster 1	SLC7A11	1.76589e-07	0.604652	0.229	0.139	0.00285863
Cluster 1	SUCO	1.77526e-07	0.52582	0.509	0.422	0.00287379
Cluster 1	ATP1A3	1.87459e-07	-0.194945	0.991	0.997	0.00303459
Cluster 1	S100PBP	1.90633e-07	0.499679	0.438	0.335	0.00308597
Cluster 1	MARCKSL1	1.93966e-07	-0.136218	0.998	1	0.00313993
Cluster 1	BCAR1	1.95e-07	0.335404	0.661	0.563	0.00315667
Cluster 1	TLK2	2.01714e-07	0.473973	0.414	0.305	0.00326534
Cluster 1	AKAP12	2.04392e-07	0.28808	0.772	0.689	0.0033087
Cluster 1	PIP4P1	2.0526e-07	0.36379	0.647	0.585	0.00332275
Cluster 1	OPA1	2.07168e-07	-0.225345	0.826	0.878	0.00335364
Cluster 1	AKNA	2.07712e-07	0.605071	0.301	0.203	0.00336244
Cluster 1	SCRT1	2.13387e-07	-0.225393	0.838	0.877	0.00345432
Cluster 1	TEAD1	2.25438e-07	0.84705	0.173	0.096	0.00364938
Cluster 1	EIF4G3	2.34032e-07	0.33483	0.676	0.6	0.0037885
Cluster 1	HMOX1	2.38027e-07	1.18005	0.13	0.064	0.00385319
Cluster 1	EPB41	2.56516e-07	0.306353	0.725	0.657	0.00415248
Cluster 1	STMN3	2.57045e-07	-0.231669	0.886	0.941	0.00416105
Cluster 1	GSTM3	2.58317e-07	-0.364495	0.593	0.678	0.00418164
Cluster 1	EXOSC8	2.62256e-07	0.567571	0.324	0.226	0.00424539
Cluster 1	PKM	2.8113e-07	-0.30209	0.626	0.706	0.00455094
Cluster 1	SLIT1	3.04717e-07	-0.305368	0.73	0.81	0.00493276
Cluster 1	SERINC1	3.07972e-07	-0.129357	0.993	0.992	0.00498545
Cluster 1	PKN1	3.10886e-07	0.284941	0.764	0.683	0.00503263
Cluster 1	HELZ2	3.17267e-07	0.888826	0.161	0.087	0.00513591
Cluster 1	CBLB	3.18122e-07	0.42265	0.464	0.356	0.00514976
Cluster 1	HMGB2	3.40014e-07	0.957433	0.176	0.1	0.00550414
Cluster 1	KIF26B	3.44456e-07	-0.60619	0.278	0.375	0.00557605
Cluster 1	BIN1	3.58657e-07	0.25807	0.877	0.861	0.00580593
Cluster 1	SYN1	3.65103e-07	-0.237923	0.77	0.84	0.00591029
Cluster 1	ZFR	3.66553e-07	0.313658	0.715	0.64	0.00593376
Cluster 1	OGA	3.68347e-07	0.192241	0.972	0.947	0.0059628
Cluster 1	SELENOM	3.7263e-07	0.846266	0.226	0.142	0.00603213
Cluster 1	HS3ST5	3.73625e-07	-1.12705	0.055	0.117	0.00604823
Cluster 1	PAK6	3.76393e-07	-0.632943	0.279	0.372	0.00609305
Cluster 1	SHROOM2	3.78011e-07	-0.29387	0.599	0.699	0.00611924
Cluster 1	DENND11	3.83564e-07	0.509775	0.361	0.262	0.00620914
Cluster 1	APC2	4.39318e-07	-0.171313	0.955	0.982	0.00711168
Cluster 1	INSIG1	4.55424e-07	0.384616	0.566	0.462	0.0073724
Cluster 1	CDH13	4.76799e-07	-1.17645	0.079	0.147	0.00771842
Cluster 1	LRRC75B	5.0013e-07	0.516881	0.308	0.212	0.00809611
Cluster 1	GRIA4	5.07494e-07	-0.629697	0.279	0.37	0.00821531
Cluster 1	ATP6V0C	5.13292e-07	-0.31041	0.692	0.74	0.00830918
Cluster 1	VMA21	5.38628e-07	-0.303911	0.606	0.699	0.0087193
Cluster 1	NKAP	5.46294e-07	0.442939	0.424	0.321	0.00884341
Cluster 1	SIK3	5.47306e-07	-0.40098	0.49	0.578	0.0088598
Cluster 1	DCTPP1	5.68194e-07	-0.423172	0.396	0.493	0.00919792
Cluster 1	NT5DC2	5.72326e-07	0.401648	0.619	0.536	0.00926481
Cluster 1	SLCO5A1	6.08525e-07	-0.326725	0.464	0.57	0.00985081
Cluster 1	TRIB3	6.22488e-07	0.488073	0.464	0.37	0.0100768
Cluster 1	R3HDM1	6.38467e-07	-0.460882	0.471	0.558	0.0103355
Cluster 1	GOLM1	6.40814e-07	-0.240625	0.744	0.808	0.0103735
Cluster 1	SEC16A	6.45235e-07	0.383668	0.595	0.506	0.0104451
Cluster 1	CAMK1	6.56208e-07	-0.499359	0.267	0.367	0.0106227
Cluster 1	USP1	6.6091e-07	0.756764	0.2	0.121	0.0106988
Cluster 1	POU5F1	6.74569e-07	-0.5803	0.556	0.606	0.0109199
Cluster 1	LRCH4	6.93698e-07	0.405917	0.56	0.471	0.0112296
Cluster 1	PACSIN2	6.98593e-07	0.461629	0.489	0.397	0.0113088
Cluster 1	SP8	7.26119e-07	0.758328	0.287	0.2	0.0117544
Cluster 1	ADIPOR1	7.34699e-07	0.442711	0.457	0.357	0.0118933
Cluster 1	CNR1	7.49576e-07	-0.542258	0.556	0.622	0.0121341
Cluster 1	PCDH7	7.52975e-07	-0.565379	0.243	0.34	0.0121892
Cluster 1	MYO10	7.58763e-07	0.865764	0.133	0.068	0.0122829
Cluster 1	CELF2	7.68819e-07	-0.296604	0.63	0.708	0.0124456
Cluster 1	AP2A2	7.82962e-07	0.32369	0.642	0.555	0.0126746
Cluster 1	SIGMAR1	8.13948e-07	-0.370937	0.502	0.606	0.0131762
Cluster 1	SEPTIN4	8.34799e-07	0.562314	0.259	0.168	0.0135137
Cluster 1	GADD45A	8.42207e-07	0.579047	0.321	0.229	0.0136337
Cluster 1	CALY	8.62982e-07	-0.42882	0.42	0.517	0.01397
Cluster 1	CLIC4	8.64032e-07	0.515725	0.409	0.315	0.013987
Cluster 1	C14orf132	8.74444e-07	0.343307	0.667	0.589	0.0141555
Cluster 1	MCM5	8.92355e-07	1.07508	0.105	0.047	0.0144454
Cluster 1	ZBTB46	8.98209e-07	0.38174	0.544	0.452	0.0145402
Cluster 1	CEMIP2	9.24484e-07	0.483382	0.481	0.383	0.0149655
Cluster 1	CHD3	9.41148e-07	-0.314248	0.678	0.749	0.0152353
Cluster 1	PLCD1	9.45534e-07	0.707133	0.278	0.192	0.0153063
Cluster 1	INPPL1	9.73903e-07	0.857383	0.171	0.099	0.0157655
Cluster 1	CCT6A	9.97517e-07	-0.186563	0.894	0.924	0.0161478
Cluster 1	SDCBP	1.00702e-06	0.559857	0.326	0.234	0.0163016
Cluster 1	REPIN1	1.01216e-06	0.422471	0.431	0.329	0.0163848
Cluster 1	SERF2	1.01833e-06	0.669034	0.289	0.203	0.0164847
Cluster 1	UBXN4	1.04306e-06	0.338717	0.697	0.62	0.0168851
Cluster 1	LZTS2	1.05341e-06	0.527831	0.378	0.284	0.0170527
Cluster 1	COX7A2L	1.05952e-06	0.216695	0.932	0.899	0.0171516
Cluster 1	EDC3	1.07146e-06	0.368667	0.568	0.476	0.0173447
Cluster 1	GPI	1.09712e-06	-0.307674	0.614	0.695	0.0177601
Cluster 1	LRFN5	1.10106e-06	-0.673132	0.185	0.271	0.0178239
Cluster 1	GTPBP2	1.14428e-06	0.574694	0.378	0.289	0.0185237
Cluster 1	SPSB1	1.14878e-06	0.814516	0.174	0.1	0.0185964
Cluster 1	PAX6	1.14935e-06	0.737895	0.157	0.087	0.0186057
Cluster 1	VKORC1	1.15726e-06	-0.269755	0.689	0.756	0.0187337
Cluster 1	PLCB3	1.18393e-06	0.79861	0.171	0.099	0.0191655
Cluster 1	PWWP3A	1.1944e-06	0.265013	0.705	0.621	0.0193349
Cluster 1	TMEM246	1.21547e-06	-0.442058	0.346	0.444	0.019676
Cluster 1	CDK5R1	1.24143e-06	-0.180183	0.954	0.973	0.0200962
Cluster 1	TPRG1L	1.24762e-06	0.516181	0.372	0.28	0.0201964
Cluster 1	SETBP1	1.26001e-06	0.394864	0.441	0.342	0.0203971
Cluster 1	GOSR2	1.27783e-06	0.421102	0.502	0.411	0.0206855
Cluster 1	SERBP1	1.30641e-06	-0.251249	0.638	0.729	0.0211481
Cluster 1	SYNGR3	1.31536e-06	-0.352381	0.593	0.656	0.021293
Cluster 1	EPHA3	1.33329e-06	0.391305	0.443	0.342	0.0215834
Cluster 1	NDUFB8	1.37898e-06	-0.218512	0.807	0.878	0.022323
Cluster 1	TJP1	1.38086e-06	0.738959	0.268	0.186	0.0223533
Cluster 1	LANCL1	1.448e-06	-0.242886	0.739	0.813	0.0234402
Cluster 1	SRXN1	1.51643e-06	0.589848	0.307	0.218	0.024548
Cluster 1	GMDS	1.52969e-06	-0.603841	0.179	0.265	0.0247627
Cluster 1	GSTA4	1.54579e-06	-0.222765	0.812	0.863	0.0250233
Cluster 1	DKK3	1.56102e-06	0.239427	0.86	0.81	0.0252698
Cluster 1	ARHGEF40	1.58702e-06	0.650441	0.265	0.181	0.0256907
Cluster 1	ACTL6A	1.59576e-06	0.6309	0.265	0.181	0.0258322
Cluster 1	CHD7	1.62661e-06	0.367057	0.553	0.457	0.0263316
Cluster 1	ZYX	1.63194e-06	0.329529	0.638	0.546	0.0264178
Cluster 1	HERPUD1	1.63231e-06	0.36255	0.753	0.673	0.0264238
Cluster 1	SYT4	1.65243e-06	-0.331681	0.888	0.886	0.0267495
Cluster 1	RAB5A	1.70034e-06	0.331374	0.725	0.663	0.027525
Cluster 1	CELSR3	1.78662e-06	0.287134	0.694	0.604	0.0289218
Cluster 1	SLC6A6	1.81265e-06	-0.347675	0.461	0.558	0.0293431
Cluster 1	RUVBL1	1.81504e-06	-0.270013	0.626	0.722	0.0293818
Cluster 1	UBA1	1.86001e-06	-0.314939	0.615	0.68	0.0301099
Cluster 1	ENO1	1.86758e-06	-0.256927	0.668	0.752	0.0302324
Cluster 1	FLRT1	1.88225e-06	0.565508	0.265	0.179	0.0304698
Cluster 1	PTPRG	1.88846e-06	-0.473153	0.306	0.4	0.0305704
Cluster 1	ARHGAP5	1.94418e-06	0.466593	0.379	0.284	0.0314724
Cluster 1	GPR107	1.99312e-06	0.335349	0.793	0.765	0.0322647
Cluster 1	VDAC1	1.99884e-06	-0.242404	0.698	0.777	0.0323572
Cluster 1	PGPEP1	2.02331e-06	0.698446	0.207	0.13	0.0327534
Cluster 1	CBX4	2.05501e-06	0.28368	0.877	0.838	0.0332666
Cluster 1	ARHGEF2	2.1151e-06	0.391704	0.564	0.469	0.0342392
Cluster 1	LDB2	2.12502e-06	-0.641854	0.203	0.288	0.0343997
Cluster 1	MANF	2.12867e-06	-0.356248	0.451	0.548	0.034459
Cluster 1	SQLE	2.13092e-06	0.376139	0.56	0.469	0.0344954
Cluster 1	GCLC	2.17431e-06	0.460924	0.387	0.293	0.0351977
Cluster 1	UBN1	2.25982e-06	0.477616	0.366	0.275	0.036582
Cluster 1	PWP1	2.29017e-06	-0.23141	0.706	0.791	0.0370732
Cluster 1	PPP1R18	2.31149e-06	0.310017	0.663	0.579	0.0374184
Cluster 1	ACAD11	2.35776e-06	0.655971	0.264	0.182	0.0381674
Cluster 1	NOTCH1	2.37437e-06	1.20256	0.11	0.054	0.0384363
Cluster 1	TMSB4X	2.46923e-06	-0.172438	0.995	0.997	0.0399719
Cluster 1	SNTG1	2.47088e-06	-0.598029	0.164	0.245	0.0399986
Cluster 1	POLR1E	2.47478e-06	-0.408946	0.449	0.535	0.0400618
Cluster 1	PDE4D	2.52225e-06	-0.289523	0.591	0.674	0.0408302
Cluster 1	NYAP1	2.53122e-06	0.237035	0.795	0.723	0.0409753
Cluster 1	IGDCC3	2.56217e-06	0.479386	0.407	0.316	0.0414763
Cluster 1	SCAMP5	2.62438e-06	-0.184395	0.901	0.916	0.0424834
Cluster 1	HACD3	2.62504e-06	-0.187705	0.794	0.849	0.0424941
Cluster 1	RNF145	2.63955e-06	-0.398119	0.494	0.579	0.0427291
Cluster 1	YPEL3	2.65556e-06	0.441635	0.36	0.264	0.0429882
Cluster 1	EDA2R	2.69183e-06	0.980034	0.158	0.092	0.0435753
Cluster 1	MGAT4B	2.70476e-06	0.255338	0.786	0.724	0.0437846
Cluster 1	STARD4	2.72147e-06	0.705008	0.248	0.167	0.0440552
Cluster 1	CDKAL1	2.74183e-06	0.68447	0.244	0.163	0.0443848
Cluster 1	PTK2	2.75299e-06	0.457333	0.431	0.34	0.0445654
Cluster 1	GNB4	3.02353e-06	-0.518543	0.294	0.378	0.0489448
Cluster 1	COG5	3.07134e-06	0.440767	0.397	0.304	0.0497189
Cluster 1	ZER1	3.08104e-06	0.275585	0.749	0.711	0.0498758
Cluster 2	TUBB3	4.07934e-61	1.43004	0.786	0.555	6.60364e-57
Cluster 2	CNOT1	8.91182e-27	-1.37715	0.16	0.358	1.44265e-22
Cluster 2	PCDH15	1.93899e-24	-3.66077	0.016	0.115	3.13884e-20
Cluster 2	TXNIP	9.95682e-22	-1.82351	0.047	0.169	1.61181e-17
Cluster 2	MT-ND3	2.15761e-20	0.293419	0.972	0.987	3.49274e-16
Cluster 2	L1TD1	8.10437e-20	0.992248	0.506	0.313	1.31194e-15
Cluster 2	MT-CYB	2.03369e-18	0.385278	0.963	0.976	3.29213e-14
Cluster 2	LRRC4B	2.84988e-17	-1.40203	0.068	0.189	4.61338e-13
Cluster 2	RHOB	6.2702e-17	0.497414	0.922	0.838	1.01502e-12
Cluster 2	MT-ND4	2.81851e-16	0.290538	0.987	0.992	4.56261e-12
Cluster 2	NME3	4.58489e-16	0.985952	0.349	0.182	7.42202e-12
Cluster 2	FASN	8.17538e-16	0.235269	0.997	0.996	1.32343e-11
Cluster 2	SERF2	1.05687e-15	0.488403	0.746	0.624	1.71086e-11
Cluster 2	BEX3	1.51801e-15	-0.291209	0.983	0.986	2.45736e-11
Cluster 2	FAM126A	3.15114e-15	0.494143	0.828	0.725	5.10106e-11
Cluster 2	DNAJC12	9.9105e-15	0.854594	0.469	0.303	1.60431e-10
Cluster 2	VCAN	2.52725e-14	-0.829597	0.223	0.375	4.09112e-10
Cluster 2	HNRNPDL	7.65794e-14	-0.317298	0.905	0.956	1.23967e-09
Cluster 2	LIPA	1.54376e-13	0.813874	0.499	0.352	2.49904e-09
Cluster 2	APOE	2.90828e-13	0.578278	0.688	0.546	4.70793e-09
Cluster 2	TOMM7	3.16263e-13	0.253045	0.989	0.975	5.11966e-09
Cluster 2	ADGRG1	5.13022e-13	-1.32918	0.041	0.125	8.30479e-09
Cluster 2	ZNF106	3.48988e-12	0.504629	0.717	0.599	5.64942e-08
Cluster 2	OLFML3	3.49732e-12	0.47312	0.781	0.663	5.66145e-08
Cluster 2	EMC4	3.70629e-12	0.26102	0.955	0.927	5.99974e-08
Cluster 2	MT-ND4L	4.10918e-12	0.303162	0.963	0.965	6.65195e-08
Cluster 2	SLC6A8	5.39346e-12	0.387902	0.857	0.8	8.73093e-08
Cluster 2	CEBPZ	6.13706e-12	0.241356	0.965	0.945	9.93467e-08
Cluster 2	DDIT4	1.06161e-11	0.548702	0.748	0.637	1.71853e-07
Cluster 2	H3F3B	1.34572e-11	-0.900614	0.181	0.304	2.17846e-07
Cluster 2	SPOCK1	1.47468e-11	0.826037	0.413	0.27	2.38721e-07
Cluster 2	WIPI2	1.62467e-11	0.426113	0.762	0.655	2.63001e-07
Cluster 2	RNF11	1.85204e-11	0.513848	0.571	0.432	2.99808e-07
Cluster 2	SHC1	1.95965e-11	0.435881	0.798	0.696	3.17228e-07
Cluster 2	IDH2	2.01401e-11	-0.44495	0.636	0.766	3.26028e-07
Cluster 2	MT-ATP6	2.13681e-11	0.226557	0.985	0.989	3.45907e-07
Cluster 2	NDUFA4	2.18368e-11	0.177325	0.998	0.997	3.53495e-07
Cluster 2	ABCA3	2.243e-11	-0.870985	0.176	0.3	3.63097e-07
Cluster 2	TRIM22	2.47595e-11	0.366997	0.752	0.587	4.00806e-07
Cluster 2	CNIH4	2.87845e-11	0.363435	0.853	0.777	4.65964e-07
Cluster 2	VAT1	3.43501e-11	0.398155	0.824	0.765	5.5606e-07
Cluster 2	EEF1G	3.63341e-11	0.14377	0.999	1	5.88176e-07
Cluster 2	CTSC	4.636e-11	0.334267	0.876	0.821	7.50476e-07
Cluster 2	PHC1	7.90804e-11	0.337318	0.907	0.854	1.28015e-06
Cluster 2	MT-ND5	9.73046e-11	0.237414	0.963	0.979	1.57517e-06
Cluster 2	SOX5	1.03523e-10	-1.32177	0.061	0.144	1.67583e-06
Cluster 2	ST6GAL1	1.14274e-10	0.405897	0.768	0.662	1.84986e-06
Cluster 2	DPYSL3	1.16633e-10	0.317754	0.955	0.935	1.88805e-06
Cluster 2	H3F3A	1.31397e-10	0.170245	0.999	0.999	2.12706e-06
Cluster 2	MARCKS	1.56375e-10	-0.336775	0.862	0.914	2.53141e-06
Cluster 2	GSTP1	1.70145e-10	0.203623	1	1	2.75431e-06
Cluster 2	DACH1	3.19717e-10	-0.627831	0.262	0.399	5.17558e-06
Cluster 2	MFGE8	3.42775e-10	0.595994	0.663	0.554	5.54884e-06
Cluster 2	STMN3	3.69291e-10	-0.932622	0.107	0.206	5.97809e-06
Cluster 2	PROCR	4.08833e-10	0.799571	0.302	0.176	6.61819e-06
Cluster 2	CD24	4.26089e-10	0.216852	0.999	0.999	6.89753e-06
Cluster 2	PPM1B	4.52975e-10	0.463586	0.68	0.568	7.33275e-06
Cluster 2	LIN28A	4.59925e-10	0.258311	0.924	0.879	7.44527e-06
Cluster 2	GSN	6.80745e-10	0.354045	0.773	0.652	1.10199e-05
Cluster 2	COLEC12	9.31253e-10	0.559749	0.398	0.259	1.50751e-05
Cluster 2	GFPT2	9.92968e-10	0.493354	0.59	0.466	1.60742e-05
Cluster 2	ARHGDIA	1.0255e-09	-0.36427	0.71	0.8	1.66008e-05
Cluster 2	HSPB1	1.1309e-09	-1.01341	0.204	0.311	1.8307e-05
Cluster 2	MT-CO1	1.33038e-09	0.188213	0.99	0.994	2.15362e-05
Cluster 2	FABP5	1.56909e-09	0.278643	0.932	0.897	2.54004e-05
Cluster 2	DCX	1.60039e-09	-1.08442	0.068	0.149	2.59071e-05
Cluster 2	MAP6	2.08491e-09	-0.920284	0.073	0.156	3.37505e-05
Cluster 2	MAP7	2.54857e-09	0.475382	0.569	0.442	4.12563e-05
Cluster 2	CA11	2.56751e-09	0.615681	0.437	0.313	4.15629e-05
Cluster 2	ANXA5	3.27136e-09	0.420398	0.713	0.634	5.29567e-05
Cluster 2	DPPA4	4.02748e-09	0.31257	0.811	0.708	6.51968e-05
Cluster 2	EIF4A2	4.17963e-09	0.412711	0.704	0.627	6.76598e-05
Cluster 2	CH25H	4.67133e-09	1.84611	0.116	0.039	7.56194e-05
Cluster 2	ILF3	1.03753e-08	-0.16114	0.995	0.997	0.000167956
Cluster 2	SNAI2	1.22754e-08	0.478221	0.387	0.258	0.000198714
Cluster 2	SEMA6A	1.33204e-08	0.718089	0.471	0.348	0.00021563
Cluster 2	PKM	1.47825e-08	-0.263235	0.881	0.921	0.000239299
Cluster 2	EEF2	1.59616e-08	0.124735	1	0.999	0.000258386
Cluster 2	MT-ND2	1.71209e-08	0.247731	0.959	0.966	0.000277153
Cluster 2	LMO3	2.08115e-08	-0.553496	0.338	0.452	0.000336896
Cluster 2	SUMO3	2.1378e-08	-0.260959	0.867	0.924	0.000346067
Cluster 2	NR2F1	2.70571e-08	-0.584696	0.379	0.479	0.000438
Cluster 2	DEPRECATED-ENSG00000121570	3.10309e-08	0.372371	0.646	0.525	0.000502329
Cluster 2	CADM4	3.24795e-08	-0.748391	0.104	0.192	0.000525778
Cluster 2	CNN2	3.39473e-08	0.286315	0.907	0.882	0.000549539
Cluster 2	FAT3	4.2669e-08	-1.02594	0.105	0.187	0.000690726
Cluster 2	PNP	4.94167e-08	0.318464	0.825	0.744	0.000799958
Cluster 2	MCM4	5.04495e-08	0.356949	0.857	0.824	0.000816676
Cluster 2	RBPMS	5.49141e-08	0.318533	0.822	0.739	0.00088895
Cluster 2	UBA52	5.51089e-08	0.128313	0.997	0.993	0.000892102
Cluster 2	LPCAT1	6.24879e-08	0.210643	0.967	0.959	0.00101155
Cluster 2	ZDHHC3	6.63801e-08	0.315405	0.703	0.601	0.00107456
Cluster 2	CAPRIN2	6.65928e-08	0.54257	0.495	0.386	0.001078
Cluster 2	TENT5B	6.88248e-08	0.744468	0.287	0.182	0.00111414
Cluster 2	NPTN	7.42353e-08	0.375186	0.58	0.463	0.00120172
Cluster 2	ACTG1	7.44612e-08	0.155124	0.996	0.999	0.00120538
Cluster 2	PRDX6	7.51476e-08	0.204625	0.961	0.956	0.00121649
Cluster 2	POLR1D	8.12275e-08	0.271659	0.827	0.783	0.00131491
Cluster 2	SRRM2	8.53171e-08	0.364701	0.707	0.61	0.00138111
Cluster 2	CHN1	8.89046e-08	0.513453	0.493	0.387	0.00143919
Cluster 2	ACSL4	9.99316e-08	0.496788	0.452	0.337	0.00161769
Cluster 2	NELL2	1.04084e-07	-0.380126	0.46	0.587	0.00168492
Cluster 2	KCNH5	1.05215e-07	1.07109	0.158	0.076	0.00170322
Cluster 2	NUDT8	1.10402e-07	-0.794354	0.122	0.208	0.00178719
Cluster 2	AIMP2	1.15526e-07	-0.291045	0.719	0.797	0.00187013
Cluster 2	TGIF1	1.25228e-07	0.302747	0.763	0.662	0.00202719
Cluster 2	CIRBP	1.4606e-07	-0.193872	0.98	0.983	0.00236442
Cluster 2	SULF1	1.46369e-07	-1.14754	0.076	0.148	0.00236942
Cluster 2	MMP24	1.58779e-07	0.534443	0.387	0.272	0.00257031
Cluster 2	CPE	1.82119e-07	-0.840826	0.099	0.179	0.00294813
Cluster 2	ATP5F1B	2.17415e-07	0.17671	0.98	0.98	0.00351951
Cluster 2	LAMB1	2.27251e-07	0.34824	0.676	0.586	0.00367873
Cluster 2	KHDRBS1	2.50248e-07	-0.228721	0.87	0.91	0.00405102
Cluster 2	VCL	2.69298e-07	0.353552	0.699	0.618	0.0043594
Cluster 2	DEPRECATED-ENSG00000120802	2.74985e-07	-0.6096	0.273	0.373	0.00445145
Cluster 2	ID1	3.09771e-07	-1.83078	0.053	0.113	0.00501457
Cluster 2	TMEM64	3.11239e-07	0.420356	0.668	0.575	0.00503834
Cluster 2	FKBP10	3.12888e-07	-0.314049	0.73	0.815	0.00506503
Cluster 2	KIAA1217	3.20662e-07	0.516503	0.331	0.221	0.00519087
Cluster 2	SF3B5	3.37327e-07	0.247006	0.966	0.952	0.00546065
Cluster 2	CARHSP1	3.42043e-07	0.493413	0.599	0.525	0.00553699
Cluster 2	MYEF2	3.42197e-07	-0.348569	0.621	0.725	0.00553949
Cluster 2	TFDP2	3.47221e-07	0.268831	0.759	0.635	0.00562081
Cluster 2	MT-CO3	3.51226e-07	0.171331	0.988	0.996	0.00568564
Cluster 2	ZNF697	3.87e-07	0.571319	0.389	0.28	0.00626476
Cluster 2	RABL6	3.9144e-07	-0.252611	0.84	0.907	0.00633662
Cluster 2	MRFAP1	4.05939e-07	-0.753105	0.137	0.223	0.00657133
Cluster 2	CTDSPL	4.1544e-07	0.392792	0.563	0.473	0.00672514
Cluster 2	VEGFB	6.15993e-07	-0.589246	0.233	0.328	0.0099717
Cluster 2	CLYBL	6.60887e-07	0.525083	0.492	0.394	0.0106984
Cluster 2	HNRNPF	7.24821e-07	0.265508	0.83	0.746	0.0117334
Cluster 2	GNPDA1	7.27614e-07	0.3459	0.529	0.411	0.0117786
Cluster 2	NCKAP1	9.27007e-07	0.183991	0.897	0.88	0.0150064
Cluster 2	HDAC5	9.64892e-07	0.559761	0.373	0.27	0.0156197
Cluster 2	GJA1	9.93616e-07	0.370556	0.642	0.534	0.0160846
Cluster 2	DHCR24	1.02022e-06	0.216868	0.872	0.81	0.0165154
Cluster 2	ITGA4	1.02061e-06	-0.900033	0.12	0.196	0.0165217
Cluster 2	CADM1	1.11994e-06	-0.995006	0.096	0.166	0.0181296
Cluster 2	NCAN	1.19898e-06	-1.00851	0.165	0.249	0.0194091
Cluster 2	PSMB4	1.2075e-06	0.2026	0.907	0.863	0.019547
Cluster 2	DCTN3	1.22145e-06	-0.488596	0.368	0.469	0.0197728
Cluster 2	KDM6B	1.23001e-06	0.38626	0.487	0.372	0.0199115
Cluster 2	DUSP1	1.26437e-06	0.7663	0.318	0.224	0.0204676
Cluster 2	PGAM1	1.29507e-06	0.446263	0.435	0.328	0.0209645
Cluster 2	DEPRECATED-ENSG00000105701	1.2954e-06	0.345922	0.604	0.511	0.0209699
Cluster 2	SRSF3	1.32304e-06	-0.217809	0.949	0.97	0.0214173
Cluster 2	MT-CO2	1.32499e-06	0.174365	0.982	0.994	0.0214489
Cluster 2	STAT3	1.35912e-06	0.370714	0.529	0.42	0.0220014
Cluster 2	FADS2	1.47368e-06	-0.322721	0.733	0.797	0.023856
Cluster 2	CHP1	1.53208e-06	0.360856	0.642	0.562	0.0248013
Cluster 2	MACROD1	1.54087e-06	-0.440025	0.341	0.448	0.0249436
Cluster 2	POU3F3	1.57936e-06	-0.316462	0.409	0.53	0.0255667
Cluster 2	WDHD1	1.60921e-06	0.283924	0.728	0.642	0.02605
Cluster 2	NMU	1.65183e-06	-0.65992	0.197	0.287	0.0267399
Cluster 2	CEMIP2	1.70074e-06	-0.269083	0.632	0.737	0.0275316
Cluster 2	DPYSL5	1.99759e-06	-0.443543	0.367	0.476	0.032337
Cluster 2	FXYD6	2.00729e-06	-0.593845	0.229	0.323	0.032494
Cluster 2	SLC3A2	2.03036e-06	0.376089	0.883	0.858	0.0328675
Cluster 2	TCERG1	2.12226e-06	-0.234489	0.855	0.906	0.0343551
Cluster 2	SHE	2.27489e-06	0.573537	0.326	0.227	0.0368259
Cluster 2	NUDT5	2.29021e-06	0.184337	0.895	0.848	0.0370739
Cluster 2	KEAP1	2.48134e-06	-0.411305	0.438	0.531	0.0401679
Cluster 2	PHLDA1	2.51453e-06	0.891329	0.251	0.165	0.0407052
Cluster 2	PCDH19	2.54228e-06	-1.23143	0.087	0.151	0.0411544
Cluster 2	LRPPRC	2.61802e-06	0.160157	0.98	0.977	0.0423806
Cluster 2	ADAM23	2.76799e-06	0.403173	0.499	0.397	0.0448083
Cluster 2	HCFC1R1	2.78501e-06	0.616264	0.319	0.227	0.0450837
Cluster 2	DENR	2.84166e-06	0.268393	0.756	0.687	0.0460008
Cluster 2	ATP1A2	2.86066e-06	0.682496	0.224	0.139	0.0463084
Cluster 2	WNK2	2.861e-06	0.310609	0.661	0.565	0.0463138
Cluster 2	ZDHHC18	2.93559e-06	0.438256	0.45	0.354	0.0475213
Cluster 2	LIX1L	2.93943e-06	-0.344757	0.381	0.494	0.0475835
Cluster 4	TUBB3	2.30659e-72	1.30462	0.955	0.761	3.7339e-68
Cluster 4	MT-ND4	9.11668e-50	0.51186	0.998	0.998	1.47581e-45
Cluster 4	MT-ND3	5.22704e-43	0.463029	0.998	0.998	8.46154e-39
Cluster 4	MT-ND4L	8.54838e-43	0.651806	0.994	0.973	1.38381e-38
Cluster 4	MT-ATP6	2.39256e-39	0.430212	1	1	3.87308e-35
Cluster 4	MT-CYB	1.12818e-38	0.551599	0.998	0.974	1.8263e-34
Cluster 4	MT-CO1	1.51599e-32	0.373439	1	1	2.45409e-28
Cluster 4	MT-CO3	7.3051e-30	0.358763	0.999	1	1.18255e-25
Cluster 4	MT-ND2	1.03167e-20	0.402067	0.99	0.974	1.67007e-16
Cluster 4	FTL	2.41406e-20	0.581279	0.962	0.929	3.90788e-16
Cluster 4	MT-CO2	4.30546e-20	0.294518	0.999	1	6.96968e-16
Cluster 4	PPDPF	3.98075e-19	0.479359	0.91	0.804	6.44404e-15
Cluster 4	MT-ND5	1.19613e-18	0.342681	0.993	0.989	1.9363e-14
Cluster 4	MDK	4.57957e-15	0.47031	0.891	0.813	7.41341e-11
Cluster 4	NQO1	6.34676e-15	1.02086	0.517	0.337	1.02741e-10
Cluster 4	ANXA2	9.73177e-15	1.04667	0.434	0.254	1.57538e-10
Cluster 4	EEF1A2	1.97857e-14	0.721782	0.647	0.489	3.20291e-10
Cluster 4	METRN	3.73157e-14	0.63352	0.742	0.624	6.04066e-10
Cluster 4	EMC4	5.92203e-14	0.350727	0.954	0.899	9.58658e-10
Cluster 4	NME3	8.93699e-13	0.858003	0.445	0.281	1.44672e-08
Cluster 4	CRABP2	3.07186e-12	0.89242	0.528	0.391	4.97273e-08
Cluster 4	CNOT1	5.73058e-12	-1.03389	0.18	0.323	9.27666e-08
Cluster 4	NME2	1.32292e-10	0.269065	0.966	0.944	2.14155e-06
Cluster 4	PFN1	1.55159e-10	0.27938	0.976	0.959	2.51171e-06
Cluster 4	YBX1	1.56647e-10	0.258695	0.99	0.974	2.5358e-06
Cluster 4	SOX4	1.75699e-10	-0.498275	0.924	0.952	2.84421e-06
Cluster 4	LSM4	2.14026e-10	0.364372	0.863	0.799	3.46465e-06
Cluster 4	GSTP1	3.4094e-10	0.257549	0.985	0.968	5.51914e-06
Cluster 4	NDUFS5	3.51024e-10	0.401001	0.774	0.702	5.68238e-06
Cluster 4	PCK2	5.71903e-10	1.05554	0.303	0.169	9.25796e-06
Cluster 4	MT-ND1	1.39126e-09	0.292485	0.983	0.977	2.25217e-05
Cluster 4	DDIT4	2.4434e-09	0.365811	0.964	0.97	3.95538e-05
Cluster 4	COX8A	2.72897e-09	0.385115	0.831	0.751	4.41765e-05
Cluster 4	TCF4	4.14676e-09	-0.469771	0.701	0.773	6.71278e-05
Cluster 4	NME4	4.79881e-09	0.343751	0.868	0.801	7.76832e-05
Cluster 4	PHGDH	6.27446e-09	0.375472	0.852	0.79	0.000101571
Cluster 4	CYB5R2	8.54888e-09	1.74198	0.12	0.038	0.000138389
Cluster 4	ACTG1	8.57821e-09	0.159223	1	1	0.000138864
Cluster 4	SLC44A2	1.13633e-08	0.415989	0.667	0.56	0.000183949
Cluster 4	STMN2	1.27312e-08	-0.581904	0.241	0.378	0.000206093
Cluster 4	SERPINF1	1.34204e-08	0.63632	0.526	0.403	0.00021725
Cluster 4	FTH1	1.4876e-08	0.346102	0.928	0.905	0.000240813
Cluster 4	TUFM	1.59396e-08	0.212901	0.986	0.961	0.00025803
Cluster 4	SPARC	2.41331e-08	0.400001	0.788	0.677	0.000390667
Cluster 4	AHNAK	3.70888e-08	0.801425	0.311	0.187	0.000600393
Cluster 4	GPX4	4.28042e-08	0.278008	0.937	0.903	0.000692915
Cluster 4	STC2	5.08768e-08	1.43426	0.129	0.047	0.000823594
Cluster 4	PTPRS	5.40271e-08	-0.238139	0.979	0.979	0.000874591
Cluster 4	LOXL1	6.8012e-08	0.663981	0.342	0.213	0.00110098
Cluster 4	FRAS1	6.87298e-08	-1.22082	0.101	0.195	0.0011126
Cluster 4	SF3B5	7.15637e-08	0.250141	0.938	0.899	0.00115847
Cluster 4	MCM4	8.96512e-08	0.835656	0.412	0.302	0.00145127
Cluster 4	PTPRU	9.3669e-08	1.17646	0.157	0.068	0.00151631
Cluster 4	COTL1	1.07561e-07	0.259716	0.864	0.748	0.0017412
Cluster 4	TXNIP	1.20839e-07	-0.524536	0.658	0.718	0.00195615
Cluster 4	GRIK3	1.35664e-07	1.35097	0.107	0.035	0.00219612
Cluster 4	IGFBP2	1.36238e-07	0.173736	0.997	0.992	0.00220542
Cluster 4	ODC1	1.48352e-07	0.248094	0.937	0.909	0.00240153
Cluster 4	PNISR	1.54023e-07	-0.374895	0.645	0.74	0.00249333
Cluster 4	NCAN	1.63192e-07	-0.246501	0.911	0.952	0.00264176
Cluster 4	CYTH2	1.65894e-07	-0.359868	0.759	0.808	0.00268549
Cluster 4	NREP	1.74614e-07	-0.284332	0.925	0.955	0.00282666
Cluster 4	SDC1	1.80495e-07	0.981334	0.233	0.131	0.00292185
Cluster 4	PRSS23	2.22424e-07	0.43742	0.741	0.66	0.0036006
Cluster 4	SLC35D2	2.38656e-07	0.511556	0.488	0.358	0.00386336
Cluster 4	EEF1G	2.56104e-07	0.156365	0.995	0.995	0.00414582
Cluster 4	LGALS3BP	2.85404e-07	0.6732	0.343	0.222	0.00462012
Cluster 4	AK4	2.88413e-07	0.428927	0.697	0.589	0.00466883
Cluster 4	TRIM9	2.99212e-07	0.547795	0.445	0.319	0.00484364
Cluster 4	NFASC	3.56973e-07	-1.01415	0.104	0.195	0.00577868
Cluster 4	PLCD1	4.03216e-07	0.769936	0.311	0.201	0.00652726
Cluster 4	MIF	4.59624e-07	0.219088	0.96	0.958	0.00744039
Cluster 4	CPT1A	7.42783e-07	0.717211	0.264	0.159	0.0120242
Cluster 4	SNCG	7.63854e-07	1.42331	0.133	0.057	0.0123653
Cluster 4	RAB6B	7.87502e-07	-0.325761	0.765	0.841	0.0127481
Cluster 4	FAT4	8.74561e-07	-0.330844	0.701	0.767	0.0141574
Cluster 4	IMPDH2	9.31051e-07	0.270633	0.851	0.781	0.0150719
Cluster 4	REC8	9.63953e-07	0.350975	0.853	0.801	0.0156045
Cluster 4	SERPINH1	1.00027e-06	0.494932	0.661	0.576	0.0161924
Cluster 4	HSPD1	1.26123e-06	0.239456	0.971	0.967	0.0204169
Cluster 4	RHOC	1.40082e-06	0.382736	0.649	0.544	0.0226764
Cluster 4	CA2	1.52898e-06	0.581074	0.454	0.337	0.0247511
Cluster 4	HBQ1	1.97367e-06	0.844452	0.202	0.112	0.0319497
Cluster 4	SERF2	2.23032e-06	0.422799	0.589	0.488	0.0361044
Cluster 4	S100A16	2.44634e-06	0.408872	0.421	0.296	0.0396013
Cluster 4	UCHL1	2.54492e-06	0.21193	0.979	0.97	0.0411972
Cluster 4	ARRDC3	2.70246e-06	0.32899	0.705	0.609	0.0437475
Cluster 4	RAD23A	3.02267e-06	0.429327	0.571	0.476	0.0489309
Cluster 4	CARHSP1	3.02531e-06	0.43417	0.62	0.529	0.0489737
Cluster 5	TXNIP	3.45615e-08	-1.25819	0.633	0.882	0.000559482
Cluster 5	FTL	7.36124e-08	1.60329	0.835	0.606	0.00119164
Cluster 5	UCHL1	2.03015e-07	0.909027	0.975	0.819	0.00328641
Cluster 5	PPDPF	2.66343e-07	1.08952	0.835	0.567	0.00431156
Cluster 5	MT-CO1	1.71485e-06	0.635887	1	1	0.0277599
Cluster 7	TUBB3	1.02469e-33	1.31763	1	0.995	1.65876e-29
Cluster 7	ELAVL3	3.60351e-10	0.400846	1	1	5.83336e-06
Cluster 7	PCBP4	1.87965e-07	0.376583	1	1	0.00304278
Cluster 7	CKB	3.39791e-07	0.466904	0.989	0.995	0.00550054
Cluster 7	SERPINF1	4.58967e-07	1.16328	0.511	0.282	0.00742976
Cluster 7	CRB2	6.05271e-07	0.852324	0.65	0.437	0.00979813
Cluster 7	CCDC85C	1.88038e-06	0.713376	0.711	0.505	0.0304396
