# Supplementary material for: Accelerating Leigh syndrome drug discovery through deep learning screening in brain organoids
Source: Nat Commun. 2026 Apr 20;17:3570. doi: 10.1038/s41467-026-71391-2 (PMC13096141; doi:10.1038/s41467-026-71391-2)
Supplement: Supplementary file 6 — Supplementary Data 4 [file 41467_2026_71391_MOESM6_ESM.xlsx]

## Sheet: GOBP_Leigh_DMSO_vs_CTRL_DMSO
Cluster	Term	Overlap	P-value	Adjusted P-value	Old P-value	Old Adjusted P-value	Odds Ratio	Combined Score	Genes
Cluster 0	Regulation Of Neuron Projection Development (GO:0010975)	0.149425	1.07795e-08	2.55666e-05	0	0	4.22198	77.4549	SCARB2;DDR1;NDRG4;PTPRO;PLPPR5;STMN2;PTN;CX3CL1;RELN;FUT9;KIF1A;CSMD3;LRRC4C;EPHB3;NTNG1;CDKL5;KIDINS220;NTRK3;MAGI2;ATP1B2;TANC2;RUFY3;FKBP4;EPHA3;ITM2C;CDK5R1
Cluster 0	Synapse Organization (GO:0050808)	0.167939	1.66395e-08	2.55666e-05	0	0	4.83618	86.6231	NTNG1;APP;GPM6A;CTNND2;NRXN1;TNC;NRXN2;ANK3;SLC6A1;CX3CL1;PTPRD;DNM3;PCDHB2;SLITRK2;DNER;SLITRK3;PCDHB6;PCDHB5;NRCAM;MAPT;LRRC4C;CBLN2
Cluster 0	Neuron Migration (GO:0001764)	0.236364	2.40599e-07	0.000172	0	0	7.35936	112.158	GPM6A;CDKL5;CELSR1;NELL1;TUBB2B;RELN;MAP1B;DNER;DDIT4;DCX;NRCAM;NEO1;CDK5R1
Cluster 0	Positive Regulation Of DNA Biosynthetic Process (GO:2000573)	0.215385	2.87189e-07	0.000172	0	0	6.5319	98.3908	CCT3;CCT2;HSP90AA1;HSP90AB1;PARM1;PDGFB;AURKB;CCT6A;PKIB;DKC1;MYC;TCP1;MAPK1;CCT5
Cluster 0	Positive Regulation Of Cell Projection Organization (GO:0031346)	0.161017	3.09529e-07	0.000172	0	0	4.58372	68.7018	SCARB2;DDR1;CARMIL1;NDRG4;CDKL5;KIDINS220;NTRK3;MAGI2;PLPPR5;STMN2;ATP1B2;PTN;CX3CL1;PTPRD;RELN;FUT9;PLXNC1;EPHA3;PLXNA4
Cluster 0	Positive Regulation Of Transferase Activity (GO:0051347)	0.146853	3.71801e-07	0.000172	0	0	4.11646	60.9438	DDR1;CCT2;HSP90AA1;PARM1;UBE2I;HSP90AB1;INSR;NTRK3;PIFO;AURKB;PKIB;DKC1;ERBB4;MYC;TCP1;HNRNPA2B1;HNRNPD;TSPO;MAPK1;SERINC1;CD200
Cluster 0	Positive Regulation Of Telomerase Activity (GO:0051973)	0.30303	4.87354e-07	0.000172	0	0	10.3094	149.84	CCT2;PKIB;HSP90AA1;HSP90AB1;PARM1;DKC1;MYC;TCP1;MAPK1;AURKB
Cluster 0	Positive Regulation Of Telomerase RNA Localization To Cajal Body (GO:1904874)	0.5	4.97922e-07	0.000172	0	0	23.6437	343.136	CCT3;CCT6A;DKC1;RUVBL1;TCP1;NHP2;CCT5
Cluster 0	Axon Development (GO:0061564)	0.171717	5.03607e-07	0.000172	0	0	4.94352	71.6882	NTNG1;APP;PLPPR4;APLP1;ANK3;NMNAT2;RTN4;GAP43;SLITRK2;NEUROD6;MAP1B;SLITRK3;NRCAM;MAPT;GPM6B;EPHB3;CDK5R1
Cluster 0	Regulation Of Microtubule Polymerization Or Depolymerization (GO:0031110)	0.333333	7.39251e-07	0.00022	0	0	11.8443	167.213	CAMSAP3;MAP2;MAP1B;STMN2;STMN4;MAPRE3;MAPT;FKBP4;CLASP2
Cluster 0	Axonogenesis (GO:0007409)	0.12766	7.86961e-07	0.00022	0	0	3.50519	49.2658	NTNG1;APP;SEMA6C;SEMA4A;HSP90AA1;HSP90AB1;NRXN1;PLPPR4;APLP1;PTPRO;ANK3;KALRN;NELL1;RELN;SLITRK2;MAP1B;KIF5A;SLITRK3;SLIT1;NRCAM;NEO1;EPHA3;EPHB3;CDK5R1
Cluster 0	Regulation Of Telomerase Activity (GO:0051972)	0.244444	1.42129e-06	0.000364	0	0	7.67651	103.356	CCT2;PKIB;HSP90AA1;HSP90AB1;PARM1;DKC1;MYC;TCP1;MAPK1;TP53;AURKB
Cluster 0	Positive Regulation Of Protein Localization To Chromosome, Telomeric Region (GO:1904816)	0.545455	1.78018e-06	0.000421	0	0	28.3404	375.193	CCT3;CCT6A;DKC1;TCP1;CCT5;GNL3
Cluster 0	Generation Of Neurons (GO:0048699)	0.127907	2.1751e-06	0.000477	0	0	3.50673	45.7223	GPM6A;RTN3;FZD3;CDKL5;RTN1;IRX3;CELSR1;RTN4;PTPRD;NELL1;TUBB2B;RELN;FUT9;MAP1B;DDIT4;DNER;DCX;NRCAM;MAPT;NEO1;ITM2C;CDK5R1
Cluster 0	Regulation Of Telomerase RNA Localization To Cajal Body (GO:1904872)	0.411765	2.53295e-06	0.000519	0	0	16.548	213.239	CCT3;CCT6A;DKC1;RUVBL1;TCP1;NHP2;CCT5
Cluster 0	Axon Guidance (GO:0007411)	0.134228	2.95356e-06	0.000561	0	0	3.7017	47.1318	SEMA6C;SEMA4A;NRXN1;PTPRO;KALRN;NTN1;NELL1;GAP43;RELN;KIF5A;SLIT1;RAC3;NRCAM;NCAM1;PLXNC1;NEO1;EPHA3;PLXNA4;EPHB3;CDK5R1
Cluster 0	Regulation Of Cytoplasmic Translation (GO:2000765)	0.333333	3.1045e-06	0.000561	0	0	11.8309	150.047	PKM;HNRNPD;IGF2BP1;HNRNPU;NMNAT2;YBX1;YBX3;CPEB4
Cluster 0	Positive Regulation Of Neuron Projection Development (GO:0010976)	0.163043	4.57681e-06	0.000781	0	0	4.63481	56.9827	DDR1;SCARB2;NDRG4;KIDINS220;NTRK3;MAGI2;PLPPR5;STMN2;ATP1B2;PTN;CX3CL1;TUBB2B;RELN;FUT9;EPHA3
Cluster 0	Positive Regulation Of Telomere Maintenance Via Telomere Lengthening (GO:1904358)	0.257143	8.29644e-06	0.001342	0	0	8.19644	95.8958	CCT3;CCT6A;CCT2;PKIB;HNRNPA2B1;TCP1;MAPK1;AURKB;CCT5
Cluster 0	Positive Regulation Of Cytoplasmic Translation (GO:2000767)	0.428571	1.04094e-05	0.001599	0	0	17.71	203.183	PKM;HNRNPD;IGF2BP1;HNRNPU;YBX1;YBX3
Cluster 0	Positive Regulation Of Establishment Of Protein Localization To Telomere (GO:1904851)	0.555556	1.24184e-05	0.001817	0	0	29.4865	333.089	CCT3;CCT6A;DKC1;TCP1;CCT5
Cluster 0	Chemical Synaptic Transmission (GO:0007268)	0.098901	2.22182e-05	0.002858	0	0	2.62749	28.1525	GRIA2;SNAP25;CHRNA4;NRXN1;CHRNA9;NRXN2;SLC6A1;HAPLN4;GRM3;KIF5A;SLC17A6;MAPK1;GABBR1;GRID2;DTNA;SLC32A1;SYT1;GABRG3;GRIN2B;GRIN1;PCDHB2;SLC6A9;APEX1;PNOC;PCDHB6;PCDHB5;CBLN2
Cluster 0	Positive Regulation Of Protein Localization To Cajal Body (GO:1904871)	0.5	2.39986e-05	0.002858	0	0	23.5879	250.917	CCT3;CCT6A;DKC1;TCP1;CCT5
Cluster 0	Regulation Of Establishment Of Protein Localization To Telomere (GO:0070203)	0.5	2.39986e-05	0.002858	0	0	23.5879	250.917	CCT3;CCT6A;DKC1;TCP1;CCT5
Cluster 0	Regulation Of Protein Localization To Cajal Body (GO:1904869)	0.5	2.39986e-05	0.002858	0	0	23.5879	250.917	CCT3;CCT6A;DKC1;TCP1;CCT5
Cluster 0	Negative Regulation Of Amide Metabolic Process (GO:0034249)	0.150538	2.41838e-05	0.002858	0	0	4.21062	44.7582	RTN3;RTN1;SHMT1;YBX1;PUS7;TYMS;RTN4;ILF3;ATCAY;NCL;APEX1;SERBP1;RACK1;IGF2BP1
Cluster 0	Synapse Assembly (GO:0007416)	0.169014	2.80658e-05	0.003194	0	0	4.82559	50.5768	DNM3;PTPRD;GPM6A;GRID2;PCDHB2;NRXN1;DNER;PCDHB6;NRXN2;PCDHB5;NRCAM;HAPLN4
Cluster 0	Positive Regulation Of Synapse Assembly (GO:0051965)	0.25	3.3196e-05	0.003476	0	0	7.88395	81.3078	PTPRD;SEMA4A;GRID2;CLSTN2;SLITRK2;NRXN1;SLITRK3;EPHB3
Cluster 0	Positive Regulation Of Telomere Maintenance Via Telomerase (GO:0032212)	0.25	3.3196e-05	0.003476	0	0	7.88395	81.3078	CCT3;CCT6A;CCT2;PKIB;TCP1;MAPK1;AURKB;CCT5
Cluster 0	Regulation Of Telomere Maintenance Via Telomerase (GO:0032210)	0.196078	3.45192e-05	0.003476	0	0	5.77789	59.362	CCT3;CCT6A;TENM1;CCT2;PKIB;TCP1;HNRNPU;MAPK1;AURKB;CCT5
Cluster 0	Regulation Of Neuroblast Proliferation (GO:1902692)	0.291667	3.50692e-05	0.003476	0	0	9.73054	99.8177	BCAN;FZD3;VCAN;KDM1A;PTN;HAPLN4;CX3CL1
Cluster 0	Central Nervous System Development (GO:0007417)	0.095406	4.18517e-05	0.004019	0	0	2.52352	25.4405	APP;RTN3;NDRG4;RTN1;GSTP1;CXCR4;CELSR1;RTN4;ADGRG1;RELN;DNER;NRCAM;NKX2-2;GSN;APLP1;PROX1;HPCAL4;GRIN2B;ECRG4;MEIS2;GRIN1;MEIS1;APEX1;DDIT4;DCX;RAB18;CDK5R1
Cluster 0	Nervous System Development (GO:0007399)	0.083141	4.77276e-05	0.004444	0	0	2.17829	21.674	APP;GPM6A;TENM1;GSTP1;NRXN1;CXCR4;NRXN2;PTN;CELSR1;KALRN;RELN;ERBB4;DNER;IGF2BP1;NRCAM;PCDH1;GPM6B;GSN;ACTL6B;APLP1;GFRA1;PROX1;HPCAL4;ECRG4;DNM3;NELL1;GJB1;PCDHB2;APC;APEX1;FABP7;MAB21L2;PCDHB6;DCX;PCDHB5;SCN2A
Cluster 0	Positive Regulation Of Neuroblast Proliferation (GO:0002052)	0.333333	5.5903e-05	0.005053	0	0	11.8042	115.585	BCAN;FZD3;VCAN;KDM1A;HAPLN4;CX3CL1
Cluster 0	Regulation Of Apoptotic Process (GO:0042981)	0.07234	6.02537e-05	0.00529	0	0	1.88376	18.3044	ARL6IP1;CITED2;FAIM2;CX3CL1;CASP8;MYC;C1QBP;RUVBL1;NUP62;RACK1;CTSB;BNIP3L;GRID2;HSP90AA1;PRMT2;TSC22D1;ACTN1;NME2;NME1;CLIP3;DDAH2;KCNMA1;PPIF;ANGPTL4;SQSTM1;TP53;PRKDC;MAGED1;GSTP1;RTN4;HSPD1;PRDX2;ERBB4;PDPN;IGF2BP1;NAE1;TXNDC5;CBX4;OSGIN1;HMGA2;DHCR24;PA2G4;RRP1B;RSL1D1;APC;APEX1;STK26;CDK1;ANP32B;NOP53;MAD2L1
Cluster 0	Regulation Of Axon Extension (GO:0030516)	0.228571	6.66257e-05	0.005549	0	0	7.00686	67.3809	MACF1;CDKL5;MAP2;RUFY3;NRCAM;MAPT;NTN1;RTN4
Cluster 0	Axonal Fasciculation (GO:0007413)	0.416667	7.04267e-05	0.005549	0	0	16.8468	161.071	NRCAM;EPHA3;RTN4;CDK5R1;EPHB3
Cluster 0	Ionotropic Glutamate Receptor Signaling Pathway (GO:0035235)	0.416667	7.04267e-05	0.005549	0	0	16.8468	161.071	GRIA2;GRIN2B;CDK5R1;CPEB4;GRIN1
Cluster 0	Synaptic Membrane Adhesion (GO:0099560)	0.416667	7.04267e-05	0.005549	0	0	16.8468	161.071	NTNG1;PTPRD;SLITRK2;SLITRK3;LRRC4C
Cluster 0	Regulation Of Translation (GO:0006417)	0.10396	8.67552e-05	0.006665	0	0	2.76604	25.8692	APP;PRKDC;PRMT1;SHMT1;SAMD4A;YBX1;TYMS;BZW2;PUS7;EEF2;LRPPRC;RBM3;ILF3;TCOF1;NCL;SERBP1;HNRNPD;RACK1;IGF2BP1;DUS3L;EIF3B
Cluster 0	Neuron Projection Morphogenesis (GO:0048812)	0.116438	0.000101	0.007557	0	0	3.13466	28.8456	NTNG1;APP;GPM6A;NYAP1;CTNND2;SDC2;PLPPR4;APLP1;ANK3;SLC39A12;SLITRK2;MAP2;MAP1B;SLITRK3;NRCAM;TNIK;EPHB3
Cluster 0	Response To Nerve Growth Factor (GO:1990089)	0.384615	0.000111	0.008092	0	0	14.7402	134.278	KIDINS220;NTRK3;MAGI2;STMN2;MAPT
Cluster 0	Positive Regulation Of Translation (GO:0045727)	0.12963	0.000129	0.009238	0	0	3.53594	31.6554	CDC123;PRKDC;PRMT1;CNBP;SAMD4A;HNRNPU;YBX1;EEF2;YBX3;RBM3;PKM;C1QBP;HNRNPD;IGF2BP1
Cluster 0	Positive Regulation Of Neural Precursor Cell Proliferation (GO:2000179)	0.241379	0.000132	0.009238	0	0	7.51709	67.1326	BCAN;FZD3;VCAN;KDM1A;PROX1;HAPLN4;CX3CL1
Cluster 0	Chaperone-Mediated Protein Complex Assembly (GO:0051131)	0.285714	0.000147	0.010044	0	0	9.44187	83.3198	CCT2;HSP90AA1;HSP90AB1;PSMG1;HOPX;HSPD1
Cluster 0	Positive Regulation Of Cell Junction Assembly (GO:1901890)	0.163934	0.000168	0.011111	0	0	4.64255	40.3382	PTPRD;NELL1;GRID2;COL16A1;CLSTN2;SLITRK2;NRXN1;IRX3;SLITRK3;EPHB3
Cluster 0	Positive Regulation Of Developmental Growth (GO:0048639)	0.18	0.00017	0.011111	0	0	5.19367	45.0815	MACF1;SYT4;CDKL5;SYT1;RUFY3;INSR;MAPT;NTN1;SYT17
Cluster 0	Regulation Of Microtubule Cytoskeleton Organization (GO:0070507)	0.2	0.000182	0.011632	0	0	5.91049	50.9085	CAMSAP3;FAM107A;STMN2;STMN4;MAPRE3;MAPT;EPHA3;CLASP2
Cluster 0	Brain Development (GO:0007420)	0.106509	0.0002	0.012565	0	0	2.83575	24.1476	RTN3;NDRG4;RTN1;CXCR4;PROX1;GRIN2B;MEIS2;RTN4;GRIN1;ADGRG1;MEIS1;RELN;APEX1;DDIT4;RAB18;NRCAM;NKX2-2;CDK5R1
Cluster 0	Regulation Of Cell Migration (GO:0030334)	0.078341	0.000239	0.014431	0	0	2.03631	16.9842	MACF1;SF3B3;CITED2;PDGFB;FAM107A;TNC;CXCR4;PRR5L;CLDN1;CX3CL1;RELN;ERBB4;PDPN;RACK1;HAS2;PLXNC1;PLXNA4;NTNG1;SEMA6C;SEMA4A;CARMIL1;SUN2;UBE2I;EGF;NTRK3;INSR;MAGI2;OSGIN1;ADRA2A;CAMSAP3;FRMD5;APC;RUFY3;STK26
Cluster 0	rRNA Processing (GO:0006364)	0.128713	0.000239	0.014431	0	0	3.50398	29.2126	NOP56;NOP58;PRKDC;SNU13;FBL;EBNA1BP2;EMG1;DKC1;PES1;NHP2;LYAR;NOP53;RRP15
Cluster 0	Cell Morphogenesis Involved In Neuron Differentiation (GO:0048667)	0.142857	0.000284	0.016491	0	0	3.94795	32.2354	NTNG1;APP;SLITRK2;MAP2;MAP1B;PLPPR4;SDC2;APLP1;SLITRK3;NRCAM;ANK3
Cluster 0	Positive Regulation Of Synaptic Transmission (GO:0050806)	0.142857	0.000284	0.016491	0	0	3.94795	32.2354	APP;RELN;CLSTN2;SYT1;NRXN1;APEX1;SQSTM1;GRIN2B;VAMP2;BAIAP3;GRIN1
Cluster 0	Regulation Of Protein Polymerization (GO:0032271)	0.212121	0.000314	0.017866	0	0	6.35929	51.2958	CAMSAP3;HSP90AA1;MAP2;MAPRE3;MAPT;PFN1;TTBK1
Cluster 0	Regulation Of Supramolecular Fiber Organization (GO:1902903)	0.25	0.000328	0.01817	0	0	7.867	63.1017	CAMSAP3;HSPA8;MAP2;MAP1B;MAPRE3;MAPT
Cluster 0	Plasma Membrane Bounded Cell Projection Organization (GO:0120036)	0.113636	0.000331	0.01817	0	0	3.04387	24.3907	APP;GPM6A;CARMIL1;PRMT1;STMN2;STMN4;ATP1B2;CFAP126;GPRIN3;ATCAY;MAP2;MAP1B;MAPT;RAB6B;CDK5R1
Cluster 0	Neuron Projection Development (GO:0031175)	0.098958	0.000349	0.018803	0	0	2.61288	20.8014	APP;GPM6A;NYAP1;PRMT1;CTNND2;STMN2;STMN4;NMNAT2;GPRIN3;ATCAY;MAP2;NEUROD6;MAP1B;TNIK;MAPT;RAB6B;GPM6B;EPHB3;CDK5R1
Cluster 0	Positive Regulation Of Cell Migration (GO:0030335)	0.088235	0.000356	0.018859	0	0	2.30771	18.325	CARMIL1;SEMA6C;SUN2;SEMA4A;UBE2I;EGF;INSR;NTRK3;PDGFB;FAM107A;CXCR4;CLDN1;RTN4;ADRA2A;NELL1;APC;RUFY3;C1QBP;PDPN;RACK1;HAS2;ARHGEF2;PFN1;CLASP2
Cluster 0	Establishment Of Protein Localization To Mitochondrion (GO:0072655)	0.181818	0.000362	0.018877	0	0	5.25267	41.6153	GRPEL1;PAM16;TIMM13;TOMM7;TSPO;HK2;TOMM5;HSPD1
Cluster 0	Regulation Of Programmed Cell Death (GO:0043067)	0.097436	0.000424	0.021708	0	0	2.56794	19.9429	BNIP3L;HSP90AA1;MAGED1;ACTN1;OSGIN1;NME2;RTN4;NME1;PRDX2;RSL1D1;APEX1;STK26;RUVBL1;NUP62;ANP32B;NAE1;TP53;NOP53;CTSB
Cluster 0	RNA Splicing, Via Transesterification Reactions With Bulged Adenosine As Nucleophile (GO:0000377)	0.1	0.000435	0.021932	0	0	2.64167	20.4447	HSPA8;SF3B5;SF3B3;HNRNPU;SNU13;PRPF19;LSM4;SNRNP40;TRA2B;HNRNPA2B1;SRSF2;SRSF3;SNRPE;PRPF31;SRSF7;SNRPA;SNRPB;SRSF9
Cluster 0	Regulation Of mRNA Splicing, Via Spliceosome (GO:0048024)	0.12766	0.000444	0.021956	0	0	3.46789	26.7725	RBM3;HNRNPL;PTBP1;NCL;TRA2B;CELF3;CELF5;HNRNPU;SRSF3;SRSF7;QKI;SRSF9
Cluster 0	Glutamate Receptor Signaling Pathway (GO:0007215)	0.2	0.00046	0.021956	0	0	5.90444	45.3681	GRM3;GRIA2;GRID2;GRIN2B;GRIN1;CDK5R1;CPEB4
Cluster 0	Purine-Containing Compound Biosynthetic Process (GO:0072522)	0.294118	0.000464	0.021956	0	0	9.82472	75.4137	PRPS2;ADSL;MTHFD1;SHMT1;PFAS
Cluster 0	CRD-mediated mRNA Stabilization (GO:0070934)	0.4	0.000479	0.021956	0	0	15.7052	120.057	HNRNPD;IGF2BP1;HNRNPU;YBX1
Cluster 0	Alpha-Amino Acid Biosynthetic Process (GO:1901607)	0.4	0.000479	0.021956	0	0	15.7052	120.057	MTHFD1;PAH;CAD;BCAT1
Cluster 0	Neuron Projection Fasciculation (GO:0106030)	0.4	0.000479	0.021956	0	0	15.7052	120.057	NRCAM;RTN4;CDK5R1;EPHB3
Cluster 0	Cell Junction Assembly (GO:0034329)	0.126316	0.000489	0.022119	0	0	3.42593	26.1133	DNM3;GPM6A;CDH3;PCDHB2;CTNND2;NRXN1;DNER;PCDHB6;NRXN2;PCDHB5;NRCAM;CDH9
Cluster 0	Modulation Of Chemical Synaptic Transmission (GO:0050804)	0.113821	0.000509	0.022651	0	0	3.04694	23.1075	APP;GRIA2;GRID2;CDKL5;CLSTN2;SYT1;PLPPR4;MYOF;BAIAP3;GRM3;RELN;SLC6A9;LRRC4C;DGKI
Cluster 0	Positive Regulation Of Supramolecular Fiber Organization (GO:1902905)	0.125	0.000539	0.02357	0	0	3.38497	25.4748	APP;TENM1;CARMIL1;GSN;SYNPO2;STMN2;PROX1;MAPT;PFN1;CX3CL1;MTSS1;CDK5R1
Cluster 0	Anterograde Trans-Synaptic Signaling (GO:0098916)	0.095477	0.000546	0.02357	0	0	2.51035	18.8622	GRIA2;SNAP25;DTNA;SYT1;CHRNA4;NRXN1;CHRNA9;NRXN2;SLC6A1;GRIN2B;GRIN1;GRM3;PCDHB2;APEX1;PNOC;KIF5A;PCDHB6;PCDHB5;MAPK1
Cluster 0	Neuron Projection Guidance (GO:0097485)	0.112903	0.000552	0.02357	0	0	3.01909	22.6478	SEMA6C;SEMA4A;NRXN1;PTPRO;KALRN;NELL1;RELN;KIF5A;SLIT1;NRCAM;NEO1;EPHA3;EPHB3;CDK5R1
Cluster 0	Positive Regulation Of Cyclin-Dependent Protein Kinase Activity (GO:1904031)	0.277778	0.000621	0.025779	0	0	9.0685	66.9667	HSP90AB1;PDGFB;MAPRE3;PROX1;TTBK1
Cluster 0	Positive Regulation Of Establishment Of Protein Localization (GO:1904951)	0.277778	0.000621	0.025779	0	0	9.0685	66.9667	CCT3;CCT6A;DKC1;TCP1;CCT5
Cluster 0	Axo-Dendritic Transport (GO:0008088)	0.6	0.000641	0.025968	0	0	35.3006	259.561	APP;HSPA8;MAPT
Cluster 0	Positive Regulation Of Filopodium Assembly (GO:0051491)	0.222222	0.000651	0.025968	0	0	6.74208	49.4713	GPM6A;RIPOR2;TENM1;NELL1;PLPPR5;MYO3A
Cluster 0	Negative Regulation Of Macromolecule Biosynthetic Process (GO:0010558)	0.122449	0.000651	0.025968	0	0	3.3059	24.257	ILF3;NCL;SHMT1;GSTP1;SERBP1;RACK1;IGF2BP1;AKR1B1;TSPO;YBX1;PUS7;TYMS
Cluster 0	Transport Across Blood-Brain Barrier (GO:0150104)	0.129412	0.000676	0.026619	0	0	3.51968	25.693	SLC5A6;SLC15A2;ABCB1;LRP1;SLC6A9;INSR;CD36;ATP1B2;SLC1A5;SLC6A1;SLC19A1
Cluster 0	Negative Regulation Of Nuclear-Transcribed mRNA Catabolic Process, Deadenylation-Dependent Decay (GO:1900152)	0.363636	0.000728	0.027963	0	0	13.4609	97.2583	HNRNPD;IGF2BP1;HNRNPU;YBX1
Cluster 0	Tetrahydrofolate Metabolic Process (GO:0046653)	0.363636	0.000728	0.027963	0	0	13.4609	97.2583	MTHFD1;MTHFD2;SHMT1;TYMS
Cluster 0	Positive Regulation Of Axonogenesis (GO:0050772)	0.184211	0.000777	0.028763	0	0	5.33221	38.1823	MACF1;CDKL5;RUFY3;PLXNC1;MAPT;NTN1;PLXNA4
Cluster 0	Signal Release From Synapse (GO:0099643)	0.184211	0.000777	0.028763	0	0	5.33221	38.1823	SNAP25;PCLO;SLC32A1;SYT1;NRXN1;NRXN2;VAMP2
Cluster 0	Regulation Of Calcium Ion-Dependent Exocytosis (GO:0017158)	0.214286	0.0008	0.028763	0	0	6.43529	45.8925	SCAMP5;SYT4;SYT1;SYT11;BAIAP3;SYT17
Cluster 0	RNA-templated DNA Biosynthetic Process (GO:0006278)	0.263158	0.000814	0.028763	0	0	8.42031	59.8951	HSP90AA1;HSP90AB1;DKC1;NHP2;TERF2IP
Cluster 0	Nucleotide Biosynthetic Process (GO:0009165)	0.263158	0.000814	0.028763	0	0	8.42031	59.8951	PRPS2;RRM2;MTHFD1;NMNAT2;PFAS
Cluster 0	Positive Regulation Of Axon Extension (GO:0045773)	0.263158	0.000814	0.028763	0	0	8.42031	59.8951	MACF1;NELL1;RUFY3;MAPT;NTN1
Cluster 0	Telomere Maintenance Via Telomerase (GO:0007004)	0.263158	0.000814	0.028763	0	0	8.42031	59.8951	HSP90AA1;HSP90AB1;DKC1;NHP2;TERF2IP
Cluster 0	Positive Regulation Of ATP-dependent Activity (GO:0032781)	0.179487	0.000913	0.031853	0	0	5.16531	36.1485	DNAJB2;MSH6;UHRF1;HNRNPU;ATP1B2;ATP1B1;PFN1
Cluster 0	Positive Regulation Of Neurogenesis (GO:0050769)	0.133333	0.000926	0.031853	0	0	3.63995	25.4232	PTPRD;BCAN;VCAN;FZD3;CDKL5;KDM1A;PLXNC1;HAPLN4;CX3CL1;PLXNA4
Cluster 0	Protein Catabolic Process (GO:0030163)	0.117647	0.000933	0.031853	0	0	3.15831	22.0363	BNIP3L;CPA2;HSPA8;HSP90AA1;CASP8;CLPP;CTSF;PRPF19;SQSTM1;CTSC;CLN6;CTSB
Cluster 0	Positive Regulation Of Protein Localization To Plasma Membrane (GO:1903078)	0.156863	0.001012	0.033811	0	0	4.39598	30.3129	CLIP3;PRKCH;LRP1;ITGA3;RACK1;SORBS1;SQSTM1;EPHA3
Cluster 0	Regulation Of Synapse Assembly (GO:0051963)	0.156863	0.001012	0.033811	0	0	4.39598	30.3129	PTPRD;GRID2;CLSTN2;SLITRK2;NRXN1;SLITRK3;SLIT1;EPHB3
Cluster 0	Negative Regulation Of Protein Metabolic Process (GO:0051248)	0.102041	0.001033	0.034119	0	0	2.69586	18.536	HSP90AB1;SF3B3;SHMT1;YBX1;HMGCR;PUS7;TYMS;NELL1;ILF3;NCL;SERBP1;RACK1;IGF2BP1;PFDN2;MAD2L1
Cluster 0	Regulation Of Microtubule Polymerization (GO:0031113)	0.175	0.001069	0.034935	0	0	5.00852	34.2652	CAMSAP3;CLIP3;MAP2;STMN2;MAPRE3;MAPT;CDK5R1
Cluster 0	Positive Regulation Of Telomere Maintenance (GO:0032206)	0.153846	0.001154	0.036992	0	0	4.29585	29.059	PKIB;RUVBL1;HNRNPA2B1;HNRNPD;TERF2IP;MAPK1;AURKB;GNL3
Cluster 0	Negative Regulation Of Nucleic Acid-Templated Transcription (GO:1903507)	0.072368	0.001156	0.036992	0	0	1.86429	12.6084	SPI1;KDM1A;CITED2;GMNN;PDGFB;BHLHE41;PBXIP1;ENO1;AHR;CHD3;TCEAL7;LBH;CCDC85B;CREB3L1;ZNF423;HSPA8;TLE2;NKX6-2;UBE2I;PRMT2;CBX4;RFX3;HMGA2;PA2G4;PROX1;DKK3;HNRNPL;ILF3;MYBBP1A;ZFPM2;ZMYND11;TP53;CDK5R1
Cluster 0	Dense Core Granule Cytoskeletal Transport (GO:0099519)	0.5	0.001243	0.039363	0	0	23.5325	157.447	SYT4;KIF5A;TANC2
Cluster 0	protein-RNA Complex Assembly (GO:0022618)	0.1	0.001268	0.039772	0	0	2.63553	17.5791	HSP90AA1;HSP90AB1;PRKDC;CELF3;PPAN;CELF5;PRPF19;LSM4;BOP1;SNRPE;BRIX1;NOP53;SNRPB;SRSF9;EIF3B
Cluster 0	mRNA Processing (GO:0006397)	0.088785	0.001308	0.040511	0	0	2.31541	15.3721	SF3B5;HSPA8;SF3B3;ALYREF;HNRNPU;SNU13;PRPF19;LSM4;SNRNP40;TRA2B;HNRNPA2B1;SRSF2;SRSF3;PRPF31;SNRPE;SRSF7;SNRPA;SNRPB;SRSF9
Cluster 0	Cellular Response To Nerve Growth Factor Stimulus (GO:1990090)	0.238095	0.001331	0.040511	0	0	7.367	48.7803	KIDINS220;NTRK3;MAGI2;STMN2;MAPT
Cluster 0	Purine Nucleotide Biosynthetic Process (GO:0006164)	0.238095	0.001331	0.040511	0	0	7.367	48.7803	PRPS2;ADSL;MTHFD1;NMNAT2;PFAS
Cluster 0	Positive Regulation Of Cytoskeleton Organization (GO:0051495)	0.126582	0.001391	0.041893	0	0	3.42822	22.5511	TENM1;CARMIL1;GSN;SYNPO2;NUP62;PFDN2;PROX1;PFN1;CX3CL1;MTSS1
Cluster 0	Negative Regulation Of Microtubule Polymerization Or Depolymerization (GO:0031111)	0.193548	0.001408	0.042003	0	0	5.66217	37.1761	CLIP3;MAP2;STMN2;ARHGEF2;FKBP4;CLASP2
Cluster 0	Negative Regulation Of Translation (GO:0017148)	0.11215	0.001422	0.042022	0	0	2.9913	19.6097	ILF3;NCL;SHMT1;SERBP1;EIF4EBP1;RACK1;IGF2BP1;YBX1;NMNAT2;PUS7;TYMS;CPEB4
Cluster 0	Protein Localization To Synapse (GO:0035418)	0.307692	0.001477	0.042655	0	0	10.4685	68.2291	ILF3;PCLO;NRXN1;NRXN2
Cluster 0	Regulation Of Cell Projection Organization (GO:0031344)	0.307692	0.001477	0.042655	0	0	10.4685	68.2291	NTNG1;MACF1;PIFO;ERMN
Cluster 0	Regulation Of Focal Adhesion Assembly (GO:0051893)	0.148148	0.001485	0.042655	0	0	4.10864	26.7562	CAMSAP3;MACF1;NELL1;COL16A1;FAM107A;EPHA3;GPM6B;CLASP2
Cluster 0	Neurotransmitter Secretion (GO:0007269)	0.162791	0.001661	0.046423	0	0	4.59042	29.3801	SNAP25;PCLO;SLC32A1;SYT1;NRXN1;NRXN2;VAMP2
Cluster 0	Regulation Of Filopodium Assembly (GO:0051489)	0.162791	0.001661	0.046423	0	0	4.59042	29.3801	GPM6A;RIPOR2;TENM1;NELL1;GAP43;PLPPR5;MYO3A
Cluster 0	Purine Ribonucleotide Biosynthetic Process (GO:0009152)	0.145455	0.001677	0.046423	0	0	4.02101	25.6976	ADSL;ATP5F1A;ATIC;IMPDH2;ADCY2;AMPD3;PFAS;ADCY5
Cluster 0	Regulation Of Synaptic Transmission, Glutamatergic (GO:0051966)	0.145455	0.001677	0.046423	0	0	4.02101	25.6976	GRM3;RELN;SYT1;NRXN1;PLPPR4;GRIN2B;DGKI;GRIN1
Cluster 1	Positive Regulation Of Transcription By RNA Polymerase II (GO:0045944)	0.017058	2.98993e-05	0.023332	0	0	3.69943	38.5395	WNT5A;IGF2;PAX3;FOXJ1;ETV1;RORB;PROX1;NR2E3;FOXO1;NFIA;RFX4;ATOH8;TLR9;NLRP3;HCLS1;FGFR2
Cluster 1	Positive Regulation Of DNA-templated Transcription (GO:0045893)	3142-12-18	7.76905e-05	0.023332	0	0	3.15327	29.8387	WNT5A;IGF2;PAX3;FOXJ1;ETV1;RORB;PROX1;POU3F1;NR2E3;FOXO1;NFIA;CDH1;RFX4;ATOH8;TLR9;NLRP3;HCLS1;FGFR2
Cluster 1	Positive Regulation Of Endothelial Cell Migration (GO:0010595)	0.058824	8.51685e-05	0.023332	0	0	12.3844	116.052	SPARC;WNT5A;ATOH8;PROX1;SASH1
Cluster 1	Regulation Of Endothelial Cell Migration (GO:0010594)	0.056818	0.0001	0.023332	0	0	11.9349	109.87	SPARC;WNT5A;ATOH8;PROX1;SASH1
Cluster 1	Positive Regulation Of Epithelial Cell Migration (GO:0010634)	0.052632	0.000144	0.026817	0	0	11.0028	97.302	SPARC;WNT5A;ATOH8;PROX1;SASH1
Cluster 1	Chordate Embryonic Development (GO:0043009)	0.067797	0.000261	0.030689	0	0	14.2862	117.85	WNT5A;IGF2;PROX1;FGFR2
Cluster 1	Brain Development (GO:0007420)	0.035503	0.000269	0.030689	0	0	7.33668	60.3216	AIM2;RELN;CXCR4;FOXJ1;PROX1;DSCAML1
Cluster 1	Regulation Of Transcription By RNA Polymerase II (GO:0006357)	2027-12-23	0.00029	0.030689	0	0	2.50271	20.3896	WNT5A;IGF2;PAX3;FOXJ1;ETV1;RORB;PROX1;POU3F1;SOX21;NR2E3;NTN1;FOXO1;POU3F4;ZBTB2;NFIA;RFX4;ATOH8;TLR9;NLRP3;HCLS1;ZNF433;ZNF763;FGFR2
Cluster 1	Regulation Of B Cell Activation (GO:0050864)	0.12	0.000297	0.030689	0	0	26.5682	215.753	TLR9;FOXJ1;ZFP36L2
Cluster 1	Positive Regulation Of JUN Kinase Activity (GO:0043507)	0.1	0.000515	0.047835	0	0	21.6427	163.868	WNT5A;TLR9;SASH1
Cluster 2	Negative Regulation Of Cytoplasmic Translation (GO:2000766)	0.375	2.58182e-05	0.02587	0	0	77.2909	816.534	NMNAT2;CPEB3;CPEB4
Cluster 2	Central Nervous System Development (GO:0007417)	0.035336	8.26718e-05	0.02843	0	0	4.87653	45.8425	NDRG4;ADGRG1;RTN1;GSX1;DNER;CXCR4;JHY;TPPP;GRIN2B;DCLK1
Cluster 2	Transmembrane Receptor Protein Tyrosine Kinase Signaling Pathway (GO:0007169)	0.035211	8.51193e-05	0.02843	0	0	4.85848	45.5311	EPHA5;SHC4;FOXC2;ERBB4;NTRK3;CASS4;MST1R;KALRN;MUC20;MTSS1
Cluster 2	Regulation Of Protein Polymerization (GO:0032271)	0.121212	0.000125	0.03137	0	0	17.8625	160.501	MAPRE3;TPPP;MAPT;MEGF9
Cluster 3	DNA Metabolic Process (GO:0006259)	0.194444	3.98486e-21	1.2365e-17	0	0	5.49815	258.258	TOP2A;MCM7;NUDT1;HMGB2;MCM10;BRCA1;EXO1;RUVBL2;CHEK1;RUVBL1;PCLAF;KPNA2;NUDT15;RMI2;PARP1;ACTL6A;NEIL3;NSMCE4A;TIMELESS;MCM3;MCM4;RBMS1;MCM5;MCM6;DCTPP1;MCM2;PRKDC;TYMS;UNG;RAD51AP1;ORC6;CDC45;ORC1;NTHL1;CBS;POLD1;POLD2;POLQ;RRM1;XRCC2;CNBP;RPA1;FANCA;TICRR;FAM111B;POLA2;RAD51;RPA3;UBE2T;POLE2;CDK2;POLE3;CDK1;NABP2;NABP1;NOP53
Cluster 3	Mitotic Sister Chromatid Segregation (GO:0000070)	0.279279	6.43401e-17	9.98237e-14	0	0	8.63708	322.01	CDCA5;NCAPG2;CDCA8;NCAPG;KIF11;SMC4;NCAPH;SMC2;CCNB1;CHEK2;NUSAP1;KNTC1;CEP55;DLGAP5;NUDC;PLK1;KIF23;NDC80;ZWINT;SGO1;TPX2;CENPE;KIF18A;KIF18B;ESPL1;KIFC1;CENPI;PRC1;KIF2C;NCAPD2;KPNB1
Cluster 3	Negative Regulation Of Mitotic Metaphase/Anaphase Transition (GO:0045841)	0.571429	3.49369e-15	3.61364e-12	0	0	29.3103	975.677	PLK1;BUB1B;TTK;HASPIN;NDC80;ZWINT;CDC20;CENPF;NUF2;KNTC1;FBXO5;TRIP13;BUB1;SPC24;MAD2L1;SPC25
Cluster 3	Mitotic Spindle Assembly Checkpoint Signaling (GO:0007094)	0.576923	2.1281e-14	1.10058e-11	0	0	29.9436	942.652	PLK1;BUB1B;TTK;HASPIN;NDC80;ZWINT;CDC20;CENPF;NUF2;KNTC1;TRIP13;BUB1;SPC24;MAD2L1;SPC25
Cluster 3	Mitotic Spindle Checkpoint Signaling (GO:0071174)	0.576923	2.1281e-14	1.10058e-11	0	0	29.9436	942.652	PLK1;BUB1B;TTK;HASPIN;NDC80;ZWINT;CDC20;CENPF;NUF2;KNTC1;TRIP13;BUB1;SPC24;MAD2L1;SPC25
Cluster 3	Spindle Assembly Checkpoint Signaling (GO:0071173)	0.576923	2.1281e-14	1.10058e-11	0	0	29.9436	942.652	PLK1;BUB1B;TTK;HASPIN;NDC80;ZWINT;CDC20;CENPF;NUF2;KNTC1;TRIP13;BUB1;SPC24;MAD2L1;SPC25
Cluster 3	Microtubule Cytoskeleton Organization Involved In Mitosis (GO:1902850)	0.355932	3.053e-14	1.35335e-11	0	0	12.202	379.728	NUDC;NEK6;PLK1;CDCA8;TTK;KIF11;AURKB;NDC80;CENPE;CCNB1;ESPL1;CENPH;NUF2;NUSAP1;CDK1;TACC3;RCC1;BIRC5;DLGAP5;KPNB1;SPC25
Cluster 3	Mitotic Cell Cycle Phase Transition (GO:0044772)	0.243243	2.62663e-13	1.0188e-10	0	0	7.1295	206.527	CCNF;PKMYT1;FOXM1;AURKA;CCNB2;CCNB1;CCND2;CHEK2;MYC;EIF4EBP1;E2F1;RCC1;E2F3;UBE2C;PLK1;CDC25A;CCNA2;MELK;DBF4;CCNE2;CDK4;CDK2;CCNG1;CDK1;TACC3;BCAT1;NES
Cluster 3	DNA-templated DNA Replication (GO:0006261)	0.304348	1.04225e-12	3.59344e-10	0	0	9.65488	266.375	GINS2;RRM1;MCM7;GINS3;GINS4;RPA1;MCM10;POLA2;CDC45;ORC6;RAD51;ORC1;POLD1;POLE2;POLD2;POLE3;MCM3;MCM4;MCM5;MCM6;MCM2
Cluster 3	Mitotic Spindle Organization (GO:0007052)	0.270588	1.37899e-12	4.27901e-10	0	0	8.19959	223.928	NUDC;NEK6;PLK1;CDCA8;KIF23;TTK;KIF11;AURKB;NDC80;AURKA;CENPE;TPX2;CCNB1;CENPH;KIFC1;PRC1;CHEK2;NUF2;RCC1;BIRC5;DLGAP5;KPNB1;SPC25
Cluster 3	DNA Replication (GO:0006260)	0.273973	3.11811e-11	8.7959e-09	0	0	8.31585	201.17	MCM7;RPA1;BAZ1A;TICRR;FAM111B;POLA2;POLD1;POLE2;RPA3;CHEK1;POLD2;CDK2;POLE3;PCLAF;CDK1;MCM4;RBMS1;MCM5;MCM6;MCM2
Cluster 3	Sister Chromatid Segregation (GO:0000819)	0.411765	6.0705e-11	1.56973e-08	0	0	15.3462	361.018	TOP2A;NCAPG2;PLK1;SMC4;NDC80;ZWINT;SGO1;KIF18A;KIF18B;ESPL1;CENPI;KIFC1;NUSAP1;KNTC1
Cluster 3	DNA Unwinding Involved In DNA Replication (GO:0006268)	0.55	1.39482e-10	3.32932e-08	0	0	26.7183	606.32	GINS2;CDC45;RAD51;MCM7;GINS3;GINS4;MCM3;MCM4;MCM5;MCM6;MCM2
Cluster 3	Mitotic Nuclear Division (GO:0140014)	0.333333	4.31381e-10	9.56124e-08	0	0	10.9684	236.523	UBE2C;NDE1;NCAPG2;PLK1;SMC4;NDC80;ZWINT;SGO1;KIF18A;KIF18B;ESPL1;CENPI;KIFC1;NUSAP1;KNTC1
Cluster 3	Regulation Of Chromosome Segregation (GO:0051983)	0.428571	8.2692e-10	1.68131e-07	0	0	16.4081	343.147	RMI2;CDCA2;NCAPG2;NCAPG;KIF2C;NCAPD2;CDC6;MKI67;SMC4;BUB1;NCAPH;SMC2
Cluster 3	Positive Regulation Of Chromosome Segregation (GO:0051984)	0.555556	8.66936e-10	1.68131e-07	0	0	27.2957	569.554	CCNB1;RCC2;NCAPG2;CDK1;NCAPG;NCAPD2;CDC6;SMC4;NCAPH;SMC2
Cluster 3	Double-Strand Break Repair Via Break-Induced Replication (GO:0000727)	0.727273	2.08804e-09	3.81129e-07	0	0	58.1133	1161.51	GINS2;MCM7;GINS4;MCM3;MCM4;MCM5;MCM6;MCM2
Cluster 3	Regulation Of Cell Cycle Process (GO:0010564)	0.184615	2.44139e-09	4.20868e-07	0	0	4.99875	99.1287	SMARCC1;BORA;CDCA2;PLK1;ACTL6A;HMGA2;KIF11;MKI67;PKMYT1;AURKB;AURKA;SFRP1;DBF4;MYBBP1A;PRC1;MYC;CHEK1;RCC1;KIF2C;FBXO5;KIF20A;ECT2;BUB1;MCM2
Cluster 3	Regulation Of Mitotic Cell Cycle (GO:0007346)	0.184	5.60194e-09	9.14885e-07	0	0	4.9736	94.4992	FOXC1;BORA;CDCA2;NEK6;GMNN;PLK1;MKI67;PKMYT1;CKS1B;AURKA;CDC20;SLC9A3R1;CCNB1;TFAP4;TAL1;EIF4EBP1;CKS2;RCC1;FBXO5;TTLL12;DLGAP5;RPRM;MAD2L1
Cluster 3	Regulation Of DNA-templated DNA Replication Initiation (GO:0030174)	0.666667	6.02032e-09	9.34053e-07	0	0	43.5827	824.938	MCM7;GMNN;MCM3;MCM4;MCM5;MCM6;MCM2;TICRR
Cluster 3	Regulation Of Apoptotic Process (GO:0042981)	0.093617	7.50144e-09	1.08394e-06	0	0	2.33006	43.5912	TOP2A;MTCH2;RTKN;PDCD5;ETFA;CLU;CCND2;MYC;RUVBL2;C1QBP;ARHGDIA;RUVBL1;RACK1;SKP2;BNIP3L;HSP90AA1;TSC22D1;ACTL6A;ANXA5;SIGMAR1;NME2;PLAUR;ATAD3A;NME1;SFRP1;MELK;PPIF;BIRC5;TP53;PPID;MCM2;NOTCH2;PRKDC;SHC1;GSTP1;LEF1;HSPD1;PRDX2;PDPN;E2F1;IGF2BP1;PMAIP1;NAE1;NKX2-5;ECT2;TXNDC5;XBP1;ANGPT1;PLK1;DKKL1;TNFRSF10B;HMGA2;DHCR24;PA2G4;RRP1B;SMAD6;TNFRSF10D;SOD1;TFAP4;STK26;CDK1;BAX;RNPS1;ANP32B;NOP53;MAD2…
Cluster 3	DNA Repair (GO:0006281)	0.127148	7.98137e-09	1.08394e-06	0	0	3.23994	60.4124	PCNA;PRKDC;CDCA5;NUDT1;BRCA1;UNG;RAD51AP1;NTHL1;EXO1;CHEK2;POLD1;CHEK1;FANCI;POLQ;RMI2;RRM1;PARP1;XRCC2;RPA1;FANCA;HMGA2;REC8;TICRR;DEPDC1B;NEIL3;NSMCE4A;RAD51;RPA3;UBE2T;POLE2;TIMELESS;CDK1;NABP2;NABP1;TRIP13;TP53;NOP53
Cluster 3	DNA Damage Response (GO:0006974)	0.114583	8.03435e-09	1.08394e-06	0	0	2.88907	53.8509	TOP2A;MCM7;PRKDC;NUDT1;MCM10;BRCA1;UNG;RAD51AP1;EXO1;CHEK2;MYC;POLD1;CHEK1;PCLAF;MACROD1;E2F1;FBXO5;NAE1;MICA;POLQ;RMI2;RRM1;PARP1;XRCC2;RPA1;FANCA;VRK1;WDR76;TICRR;DEPDC1B;NSMCE4A;RAD51;RPA3;UBE2T;POLE2;POLE3;TIMELESS;CDK1;NABP2;NABP1;BAX;TP53;NOP53;EPHA2
Cluster 3	Cell Cycle G2/M Phase Transition (GO:0044839)	0.325	9.04981e-09	1.17006e-06	0	0	10.5396	195.199	PLK1;FOXM1;PKMYT1;AURKB;CDC25A;AURKA;CCNA2;CCNB1;MELK;CHEK2;CDK2;CDK1;NES
Cluster 3	Regulation Of DNA-templated DNA Replication (GO:0090329)	0.529412	1.10251e-08	1.36844e-06	0	0	24.5381	449.614	CDT1;MCM7;GMNN;MCM3;MCM4;MCM5;MCM6;TICRR;MCM2
Cluster 3	Positive Regulation Of Chromosome Separation (GO:1905820)	0.615385	1.50439e-08	1.76749e-06	0	0	34.8643	627.986	NCAPG2;CDCA8;NCAPG;BIRC5;NCAPD2;SMC4;NCAPH;SMC2
Cluster 3	Double-Strand Break Repair Via Homologous Recombination (GO:0000724)	0.189189	1.53794e-08	1.76749e-06	0	0	5.13792	92.4325	GINS2;RMI2;MCM7;XRCC2;GINS4;TONSL;RPA1;BRCA1;RAD51AP1;NSMCE4A;CDC45;RAD51;RPA3;NABP2;MCM3;NABP1;MCM4;MCM5;AUNIP;MCM6;MCM2
Cluster 3	Centromere Complex Assembly (GO:0034508)	0.571429	3.37372e-08	3.73881e-06	0	0	29.0521	499.831	CENPE;CENPV;CENPF;CENPW;CENPI;HJURP;OIP5;DLGAP5
Cluster 3	G2/M Transition Of Mitotic Cell Cycle (GO:0000086)	0.315789	4.88618e-08	5.22822e-06	0	0	10.092	169.891	CCNA2;CCNB1;MELK;CHEK2;PLK1;CDK2;CDK1;FOXM1;PKMYT1;NES;CDC25A;AURKA
Cluster 3	Mitotic G2/M Transition Checkpoint (GO:0044818)	0.282609	5.98023e-08	6.18555e-06	0	0	8.62059	143.38	PLK1;BRCA1;CDC6;TICRR;DEPDC1B;ORC1;CHEK1;CDK1;NABP2;NABP1;CLSPN;NAE1;NOP53
Cluster 3	Mitotic Chromosome Condensation (GO:0007076)	0.533333	6.94839e-08	6.95511e-06	0	0	24.9005	410.414	CDCA5;PLK1;NUSAP1;NCAPG;NCAPD2;SMC4;NCAPH;SMC2
Cluster 3	Positive Regulation Of Mitotic Cell Cycle Phase Transition (GO:1901992)	0.238095	7.24578e-08	7.02614e-06	0	0	6.84878	112.596	RRM1;RRM2;UBE2C;CDCA5;RCC2;CDC25A;CDC20;CCNB1;CCND2;TFDP1;ESPL1;CDK4;CDK1;FBXO5;DLGAP5
Cluster 3	Positive Regulation Of DNA Biosynthetic Process (GO:2000573)	0.230769	1.13259e-07	1.03639e-05	0	0	6.57414	105.144	CCT3;GINS2;HSP90AA1;HSP90AB1;PCNA;DSCC1;GINS3;GINS4;KLF4;AURKB;PKIB;DKC1;MYC;TCP1;CCT5
Cluster 3	DNA Replication Initiation (GO:0006270)	0.428571	1.13558e-07	1.03639e-05	0	0	16.3553	261.537	POLA2;CDC45;ORC6;MCM7;ORC1;MCM3;MCM10;MCM5;MCM2
Cluster 3	Mitotic Metaphase Plate Congression (GO:0007080)	0.26	1.76937e-07	1.56867e-05	0	0	7.68702	119.514	CDT1;NUDC;CDCA5;CDCA8;NDC80;CENPE;CCNB1;KIF18A;KIFC1;NUF2;KIF2C;CEP55;KPNB1
Cluster 3	Positive Regulation Of Cell Cycle Process (GO:0090068)	0.169492	2.24985e-07	1.93925e-05	0	0	4.48673	68.6794	CENPV;RRM1;NCAPG2;CDCA8;NCAPG;KIF23;CDC6;SMC4;NCAPH;NDC80;AURKB;SMC2;CIT;AURKA;DBF4;NUSAP1;BIRC5;NCAPD2;ECT2;MAD2L1
Cluster 3	DNA Replication Checkpoint Signaling (GO:0000076)	0.470588	2.42497e-07	2.0337e-05	0	0	19.365	294.973	CDT1;CDC45;ORC1;TIMELESS;CDC6;CLSPN;NAE1;TICRR
Cluster 3	Cell Cycle G1/S Phase Transition (GO:0044843)	0.25	2.91668e-07	2.3817e-05	0	0	7.29205	109.728	CDC25A;CCNA2;CCND2;DBF4;CCNE2;CDK4;MYC;CDK2;E2F1;EIF4EBP1;RCC1;E2F3;BCAT1
Cluster 3	Regulation Of Cell Cycle (GO:0051726)	0.114094	4.43402e-07	3.52789e-05	0	0	2.85286	41.7338	CDC123;HSP90AB1;CCNF;GMNN;ETFA;BRCA1;FOXM1;CKS1B;TBRG4;CDC20;MYC;RUVBL2;CHEK1;RUVBL1;PCLAF;RACK1;FBXO5;DLGAP5;RPRM;CDT1;NEK6;PLK1;ACTL6A;HMGA2;DHCR24;BOP1;SFRP1;CDK4;CKS2;TTLL12;PRR11;TP53;NOP53;MCM2
Cluster 3	G1/S Transition Of Mitotic Cell Cycle (GO:0000082)	0.222222	4.92374e-07	3.81959e-05	0	0	6.25422	90.8365	CDC25A;CCND2;DBF4;TFDP1;CCNE2;CDK4;MYC;CDK2;E2F1;EIF4EBP1;RCC1;E2F2;E2F3;BCAT1
Cluster 3	Regulation Of DNA Binding (GO:0051101)	0.25	8.35588e-07	6.26114e-05	0	0	7.28484	101.952	CDT1;FOXC1;TFAP4;SMO;LEF1;HJURP;HMGB2;E2F1;PLAUR;HMGA2;MDFI;NME1
Cluster 3	Positive Regulation Of Telomerase RNA Localization To Cajal Body (GO:1904874)	0.5	8.47464e-07	6.26114e-05	0	0	21.7631	304.27	CCT3;DKC1;RUVBL2;RUVBL1;TCP1;NHP2;CCT5
Cluster 3	Positive Regulation Of Chromosome Organization (GO:2001252)	0.30303	1.00037e-06	7.21898e-05	0	0	9.48671	131.06	TAL1;NCAPG2;CDK1;NCAPG;NCAPD2;SMC4;AURKB;NCAPH;SMC2;GNL3
Cluster 3	Regulation Of Mitotic Metaphase/Anaphase Transition (GO:0030071)	0.244898	1.06235e-06	7.49196e-05	0	0	7.08758	97.4899	CDC20;CENPE;SMARCC1;CCNB1;ESPL1;UBE2C;NEK6;ACTL6A;PLK1;FBXO5;CDC6;DLGAP5
Cluster 3	DNA Duplex Unwinding (GO:0032508)	0.268293	1.11642e-06	7.69835e-05	0	0	8.00667	109.735	GINS2;CDC45;RAD51;MCM7;GINS3;GINS4;MCM3;MCM4;MCM5;MCM6;MCM2
Cluster 3	Kinetochore Organization (GO:0051383)	0.6	1.33034e-06	8.65818e-05	0	0	32.6126	441.251	CENPE;CENPF;CENPW;CENPH;NUF2;DLGAP5
Cluster 3	Mitotic DNA Replication (GO:1902969)	0.6	1.33034e-06	8.65818e-05	0	0	32.6126	441.251	GINS3;MCM3;MCM4;MCM6;TK1;MCM2
Cluster 3	Establishment Of Mitotic Spindle Localization (GO:0040001)	0.294118	1.36123e-06	8.65818e-05	0	0	9.09095	122.793	GJA1;ESPL1;SAPCD2;NDE1;PLK1;NUSAP1;CENPA;NDC80;KPNB1;MAD2L1
Cluster 3	Mitotic Cytokinesis (GO:0000281)	0.220339	1.39513e-06	8.65818e-05	0	0	6.18012	83.3236	RTKN;PLK1;CDCA8;KIF23;CENPA;AURKB;CIT;ESPL1;NUSAP1;BIRC5;KIF20A;ECT2;CEP55
Cluster 3	Protein Targeting To Mitochondrion (GO:0006626)	0.220339	1.39513e-06	8.65818e-05	0	0	6.18012	83.3236	TIMM8B;MTCH2;NDUFA13;HSP90AA1;PAM16;TOMM34;TIMM13;TOMM22;HSPD1;TOMM7;TSPO;ROMO1;TOMM5
Cluster 3	Positive Regulation Of Mitotic Sister Chromatid Separation (GO:1901970)	0.466667	1.5282e-06	9.29808e-05	0	0	19.0417	254.996	CDC20;ESPL1;UBE2C;CDCA8;BIRC5;AURKB;DLGAP5
Cluster 3	Metaphase Plate Congression (GO:0051310)	0.235294	1.68474e-06	0.000101	0	0	6.72341	89.3804	CENPE;NUDC;CCNB1;CENPF;KIF18A;KIFC1;CDCA5;CDCA8;KIF2C;CEP55;KPNB1;NDC80
Cluster 3	Protein Insertion Into Mitochondrial Membrane (GO:0051204)	0.321429	2.01689e-06	0.000118	0	0	10.3259	135.413	TIMM8B;MTCH2;NDUFA13;HSP90AA1;TIMM13;TOMM7;ROMO1;TOMM5;TOMM22
Cluster 3	Establishment Of Protein Localization To Mitochondrion (GO:0072655)	0.25	2.39961e-06	0.000138	0	0	7.27765	94.1743	TIMM8B;PAM16;TIMM13;TOMM34;TOMM7;TSPO;ROMO1;HK2;TOMM5;HSPD1;TOMM22
Cluster 3	Regulation Of Cyclin-Dependent Protein Kinase Activity (GO:1904029)	0.226415	2.60952e-06	0.000147	0	0	6.39477	82.2134	CCNA2;CCNB2;CCNB1;HSP90AB1;CCND2;CCNE2;CCNF;CCNG1;CDC6;PKMYT1;CDC25A;GTPBP4
Cluster 3	Regulation Of Telomerase Activity (GO:0051972)	0.244444	3.04983e-06	0.000169	0	0	7.06323	89.7061	PIF1;PKIB;HSP90AA1;HSP90AB1;DKC1;MYC;TCP1;NABP2;KLF4;TP53;AURKB
Cluster 3	Positive Regulation Of Chromosome Condensation (GO:1905821)	0.714286	3.27051e-06	0.000175	0	0	54.2983	685.818	NCAPG2;NCAPG;SMC4;NCAPH;SMC2
Cluster 3	Regulation Of Chromosome Condensation (GO:0060623)	0.714286	3.27051e-06	0.000175	0	0	54.2983	685.818	NCAPG2;NCAPG;SMC4;NCAPH;SMC2
Cluster 3	Purine-Containing Compound Biosynthetic Process (GO:0072522)	0.411765	4.27226e-06	0.000221	0	0	15.2318	188.316	PRPS2;ADSL;PNP;MTHFD1;PPAT;PAICS;PFAS
Cluster 3	Regulation Of Telomerase RNA Localization To Cajal Body (GO:1904872)	0.411765	4.27226e-06	0.000221	0	0	15.2318	188.316	CCT3;DKC1;RUVBL2;RUVBL1;TCP1;NHP2;CCT5
Cluster 3	Mitotic DNA Damage Checkpoint Signaling (GO:0044773)	0.214286	4.83347e-06	0.000246	0	0	5.95783	72.9235	DEPDC1B;PRKDC;CHEK2;CHEK1;PLK1;CDK2;CDK1;BRCA1;CLSPN;TP53;NOP53;TICRR
Cluster 3	Regulation Of Mitotic Cell Cycle Phase Transition (GO:1901990)	0.174419	4.9987e-06	0.00025	0	0	4.62458	56.4491	SMARCC1;UBE2C;NEK6;ACTL6A;PLK1;CDC6;ZFP36L2;AURKA;CENPE;CENPF;TFAP4;CDK4;CDK2;E2F1;KNTC1
Cluster 3	DNA Strand Elongation Involved In DNA Replication (GO:0006271)	0.5	5.42224e-06	0.000263	0	0	21.7395	263.591	PCNA;MCM7;POLD2;POLE3;MCM3;MCM4
Cluster 3	Regulation Of Chromosome Separation (GO:1905818)	0.5	5.42224e-06	0.000263	0	0	21.7395	263.591	NCAPG2;NCAPG;NCAPD2;SMC4;NCAPH;SMC2
Cluster 3	Chromosome Condensation (GO:0030261)	0.28125	6.98233e-06	0.000333	0	0	8.52829	101.249	TOP2A;CDCA5;PLK1;NUSAP1;NCAPG;NCAPD2;SMC4;NCAPH;SMC2
Cluster 3	Mitochondrion Organization (GO:0007005)	0.12963	9.94247e-06	0.000467	0	0	3.27074	37.6746	TIMM8B;BNIP3L;STOML2;CLUH;PARP1;MTFP1;TOMM34;TIMM13;PLD6;ATAD3A;HSD17B10;HK2;TOMM22;HSPD1;RAB32;CHCHD2;UCP2;TOMM7;TSPO;BAX;TOMM5
Cluster 3	Nucleotide Biosynthetic Process (GO:0009165)	0.368421	1.02401e-05	0.000474	0	0	12.6918	145.819	PRPS2;RRM1;RRM2;PNP;MTHFD1;PPAT;PFAS
Cluster 3	Regulation Of G2/M Transition Of Mitotic Cell Cycle (GO:0010389)	0.257143	1.55967e-05	0.000712	0	0	7.54307	83.4901	CCNB1;RRM1;CENPF;CDK4;RCC2;CDK2;CDK1;FBXO5;CDC25A
Cluster 3	Mitotic Spindle Assembly (GO:0090307)	0.227273	1.72291e-05	0.000775	0	0	6.41378	70.3522	TPX2;KIFC1;PRC1;CHEK2;CDCA8;BIRC5;KIF23;KIF11;AURKB;KPNB1
Cluster 3	Double-Strand Break Repair (GO:0006302)	0.125	1.7475e-05	0.000775	0	0	3.13624	34.3567	POLQ;RMI2;PARP1;PRKDC;CDCA5;XRCC2;TONSL;HMGB2;RPA1;BRCA1;REC8;RAD51AP1;DEPDC1B;NSMCE4A;RAD51;CHEK2;RPA3;NABP2;NABP1;AUNIP;TRIP13
Cluster 3	Kinetochore Assembly (GO:0051382)	0.555556	1.82141e-05	0.000777	0	0	27.1463	296.256	CENPE;CENPF;CENPW;KNTC1;DLGAP5
Cluster 3	Positive Regulation Of RNA Biosynthetic Process (GO:1902680)	0.555556	1.82141e-05	0.000777	0	0	27.1463	296.256	TOP2A;GINS2;ZMIZ1;GINS3;GINS4
Cluster 3	Positive Regulation Of Transferase Activity (GO:0051347)	0.132867	1.82678e-05	0.000777	0	0	3.36017	36.6608	GINS2;HSP90AA1;FLT1;HSP90AB1;PCNA;DSCC1;GINS3;PLK1;GINS4;KLF4;AURKB;PKIB;DKC1;MYC;TCP1;HNRNPA2B1;TSPO;EPHB4;EPHA2
Cluster 3	Positive Regulation Of DNA Metabolic Process (GO:0051054)	0.148148	2.11163e-05	0.000874	0	0	3.80708	40.9849	CDT1;GINS2;PCNA;GINS3;ACTL6A;GINS4;BRCA1;BAZ1A;HNRNPAB;GLI2;GNL3;DEPDC1B;RAD51;MYC;RUVBL2;RUVBL1
Cluster 3	Positive Regulation Of Translation (GO:0045727)	0.148148	2.11163e-05	0.000874	0	0	3.80708	40.9849	CDC123;PRKDC;PRMT1;CNBP;YBX1;EEF2;YBX3;DAZL;RBM3;LIN28A;PKM;C1QBP;IGF2BP1;METTL5;POLR2G;VIM
Cluster 3	Positive Regulation Of G2/M Transition Of Mitotic Cell Cycle (GO:0010971)	0.333333	2.18634e-05	0.000893	0	0	10.8776	116.724	RRM1;CCNB1;CDK4;RCC2;CDK1;FBXO5;CDC25A
Cluster 3	Regulation Of DNA Replication (GO:0006275)	0.173333	2.26832e-05	0.000914	0	0	4.5814	48.993	CDT1;PCNA;DSCC1;GMNN;BAZ1A;CDC6;GTPBP4;GLI2;CCNA2;RUVBL2;RUVBL1;POLE3;FBXO5
Cluster 3	Negative Regulation Of mRNA Processing (GO:0050686)	0.4	2.61912e-05	0.001042	0	0	14.4907	152.878	PTBP1;C1QBP;RNPS1;RBMX;SRSF7;SRSF9
Cluster 3	Regulation Of DNA Metabolic Process (GO:0051052)	0.137097	3.3056e-05	0.001298	0	0	3.47922	35.8962	PIF1;SF3B3;DSCC1;ALYREF;GMNN;ACTL6A;BRCA1;BAZ1A;CCNA2;DEPDC1B;NSMCE4A;MYC;RUVBL2;RUVBL1;POLE3;FBXO5;KPNA2
Cluster 3	Mitotic G2 DNA Damage Checkpoint Signaling (GO:0007095)	0.266667	3.49495e-05	0.001345	0	0	7.91666	81.2376	DEPDC1B;CHEK1;PLK1;CDK1;BRCA1;CLSPN;NOP53;TICRR
Cluster 3	Nucleoside Triphosphate Metabolic Process (GO:0009141)	0.5	3.5098e-05	0.001345	0	0	21.7159	222.748	NME2;ENPP1;AK4;AK7;DCTPP1
Cluster 3	Regulation Of Cyclin-Dependent Protein Serine/Threonine Kinase Activity (GO:0000079)	0.164557	4.01688e-05	0.00152	0	0	4.30284	43.5551	CCNF;PLK1;CDC6;PKMYT1;CDC25A;GTPBP4;CCNA2;CCNB2;CCNB1;CCND2;TFAP4;CCNE2;CCNG1
Cluster 3	Cytoskeleton-Dependent Cytokinesis (GO:0061640)	0.160494	5.26594e-05	0.001941	0	0	4.17585	41.139	RTKN;PLK1;CDCA8;KIF23;CENPA;AURKB;CIT;ESPL1;NUSAP1;BIRC5;KIF20A;ECT2;CEP55
Cluster 3	CENP-A Containing Chromatin Assembly (GO:0034080)	0.666667	5.31816e-05	0.001941	0	0	43.3893	427.029	CENPW;CENPI;HJURP;OIP5
Cluster 3	Chromatin Remodeling At Centromere (GO:0031055)	0.666667	5.31816e-05	0.001941	0	0	43.3893	427.029	CENPW;CENPI;HJURP;OIP5
Cluster 3	Positive Regulation Of Cell Cycle G2/M Phase Transition (GO:1902751)	0.291667	5.79238e-05	0.00209	0	0	8.95659	87.3839	RRM1;CCNB1;CDK4;RCC2;CDK1;FBXO5;CDC25A
Cluster 3	Regulation Of Mitotic Cell Cycle Spindle Assembly Checkpoint (GO:0090266)	0.352941	6.00108e-05	0.00214	0	0	11.8548	115.24	CCNB1;CDCA8;BIRC5;AURKB;NDC80;MAD2L1
Cluster 3	Positive Regulation Of Protein Localization To Chromosome, Telomeric Region (GO:1904816)	0.454545	6.19992e-05	0.002186	0	0	18.0956	175.318	CCT3;DKC1;TCP1;CCT5;GNL3
Cluster 3	Positive Regulation Of Telomerase Activity (GO:0051973)	0.242424	7.36851e-05	0.002569	0	0	6.96556	66.2823	PKIB;HSP90AA1;HSP90AB1;DKC1;MYC;TCP1;KLF4;AURKB
Cluster 3	Mitotic Cell Cycle Checkpoint Signaling (GO:0007093)	0.28	7.73915e-05	0.002668	0	0	8.45856	80.074	DEPDC1B;CHEK1;NABP2;NABP1;BRCA1;AURKB;ZWINT
Cluster 3	Negative Regulation Of Programmed Cell Death (GO:0043069)	0.089239	8.80596e-05	0.003003	0	0	2.16092	20.1775	NOTCH2;PRKDC;SHC1;GSTP1;LEF1;HSPD1;PRDX2;CCND2;MYC;ARHGDIA;PDPN;TMEM109;NKX2-5;TXNDC5;BNIP3L;XBP1;TSC22D1;ANGPT1;PLK1;ANXA5;NME2;PLAUR;HMGA2;DHCR24;PA2G4;SMAD6;ATAD3A;TNFRSF10D;SFRP1;PPIF;CDK1;BIRC5;TP53;MAD2L1
Cluster 3	Gland Development (GO:0048732)	0.162162	9.14426e-05	0.003084	0	0	4.22414	39.2837	SOX2;SOX3;SLC9A3R1;XBP1;SALL1;MSN;LSR;EZR;NKX2-5;GLI2;DKK3;SOD1
Cluster 3	Negative Regulation Of Mitotic Cell Cycle (GO:0045930)	0.235294	9.26478e-05	0.003091	0	0	6.69731	62.1959	SLC9A3R1;FOXC1;CHEK1;NABP2;NABP1;ZFP36L2;ZWINT;MAD2L1
Cluster 3	Mitochondrial Transport (GO:0006839)	0.188679	9.44059e-05	0.003116	0	0	5.06897	46.9787	TIMM8B;HSP90AA1;TOMM34;PPIF;TIMM13;TOMM7;TSPO;PMAIP1;TOMM5;TOMM22
Cluster 3	Telomere Maintenance Via Telomere Lengthening (GO:0010833)	0.269231	0.000102	0.00321	0	0	8.01295	73.6527	PIF1;HSP90AA1;HSP90AB1;RAD51;DKC1;RPA1;NHP2
Cluster 3	Attachment Of Mitotic Spindle Microtubules To Kinetochore (GO:0051315)	0.416667	0.000102	0.00321	0	0	15.5097	142.48	CDT1;CENPE;NUF2;KIF2C;NDC80
Cluster 3	Mitotic DNA Integrity Checkpoint Signaling (GO:0044774)	0.416667	0.000102	0.00321	0	0	15.5097	142.48	ORC1;CHEK2;CLSPN;NAE1;TICRR
Cluster 3	Positive Regulation Of DNA-directed DNA Polymerase Activity (GO:1900264)	0.416667	0.000102	0.00321	0	0	15.5097	142.48	GINS2;PCNA;DSCC1;GINS3;GINS4
Cluster 3	Regulation Of DNA-directed DNA Polymerase Activity (GO:1900262)	0.416667	0.000102	0.00321	0	0	15.5097	142.48	GINS2;PCNA;DSCC1;GINS3;GINS4
Cluster 3	Negative Regulation Of DNA-templated DNA Replication (GO:2000104)	0.571429	0.00012	0.003709	0	0	28.9247	261.198	CDT1;GMNN;TIMELESS;FBXO5
Cluster 3	RNA-templated DNA Biosynthetic Process (GO:0006278)	0.315789	0.000122	0.003709	0	0	10.0299	90.391	PIF1;HSP90AA1;HSP90AB1;DKC1;RPA1;NHP2
Cluster 3	Telomere Maintenance Via Telomerase (GO:0007004)	0.315789	0.000122	0.003709	0	0	10.0299	90.391	PIF1;HSP90AA1;HSP90AB1;DKC1;RPA1;NHP2
Cluster 3	Base-Excision Repair (GO:0006284)	0.222222	0.000143	0.004301	0	0	6.21828	55.0587	POLQ;NEIL3;NTHL1;POLD1;RPA3;RPA1;HMGA2;UNG
Cluster 3	Regulation Of Mitotic Nuclear Division (GO:0007088)	0.178571	0.000153	0.004542	0	0	4.73764	41.6232	CCNB1;BORA;CDCA2;CHEK1;NUSAP1;RCC1;FBXO5;MKI67;PKMYT1;AURKA
Cluster 3	Positive Regulation Of Nucleic Acid-Templated Transcription (GO:1903508)	0.078995	0.000154	0.004542	0	0	1.89714	16.6545	FOXC1;SF3B3;SHC1;LEF1;HMGB2;BRCA1;CHD3;FOXM1;GLI3;GLI2;SOX2;LYL1;SALL1;ZIC2;ZMIZ1;ZIC3;MYC;RUVBL2;CHEK2;RUVBL1;E2F1;OTX2;NKX2-5;RREB1;TEAD2;HES5;SMARCC1;FZD2;FZD7;CNBP;ACTL6A;ATAD2;FOXH1;NME2;HMGA2;NFATC1;KLF4;HNRNPAB;GATAD2A;SFRP1;TFAP4;TAL1;TCF3;TP53
Cluster 3	Chromatin Organization (GO:0006325)	0.097015	0.000156	0.004542	0	0	2.36051	20.6924	HMGB2;DDX21;CHD3;NUDT5;SOX2;SOX1;CHAF1A;MYC;RUVBL2;CHEK1;RUVBL1;SMARCC1;SUPT16H;TCF7L1;ACTL6A;HMGA2;BAZ1A;SSRP1;NPM3;GATAD2A;MYBBP1A;POLE3;HDGF;ANP32B;ASF1B;PHF19
Cluster 3	Regulation Of Programmed Cell Death (GO:0043067)	0.107692	0.000157	0.004542	0	0	2.64581	23.1818	BNIP3L;HSP90AA1;RTKN;ACTL6A;NME2;TNFRSF10B;ETFA;CLU;NME1;PRDX2;RUVBL2;STK26;RUVBL1;TMEM109;BAX;ANP32B;NAE1;SKP2;TP53;NOP53;MCM2
Cluster 3	Regulation Of Trophoblast Cell Migration (GO:1901163)	0.384615	0.00016	0.004607	0	0	13.5703	118.578	SYDE1;APELA;GJA1;C1QBP;TIMP1
Cluster 3	Establishment Of Mitotic Spindle Orientation (GO:0000132)	0.241379	0.000215	0.006128	0	0	6.91919	58.4235	GJA1;SAPCD2;NDE1;PLK1;CENPA;NDC80;MAD2L1
Cluster 3	Purine Nucleotide Biosynthetic Process (GO:0006164)	0.285714	0.000226	0.006376	0	0	8.69169	72.9662	PRPS2;ADSL;MTHFD1;PPAT;QPRT;PFAS
Cluster 3	AMP Biosynthetic Process (GO:0006167)	0.5	0.000231	0.006459	0	0	21.6924	181.627	ATIC;PAICS;PFAS;APRT
Cluster 3	Negative Regulation Of mRNA Splicing, Via Spliceosome (GO:0048025)	0.357143	0.00024	0.006601	0	0	12.0619	100.515	PTBP1;RNPS1;RBMX;SRSF7;SRSF9
Cluster 3	Positive Regulation Of Cytoplasmic Translation (GO:2000767)	0.357143	0.00024	0.006601	0	0	12.0619	100.515	LIN28A;PKM;IGF2BP1;YBX1;YBX3
Cluster 3	Intrinsic Apoptotic Signaling Pathway In Response To DNA Damage (GO:0008630)	0.183673	0.00026	0.007087	0	0	4.8994	40.4366	PRKDC;CHEK2;E2F1;TMEM109;BAX;AEN;BRCA1;TP53;EPHA2
Cluster 3	Regulation Of Double-Strand Break Repair Via Homologous Recombination (GO:0010569)	0.15493	0.00027	0.007272	0	0	3.99704	32.8513	RAD51AP1;POLQ;RMI2;PARPBP;RAD51;PARP1;RUVBL2;CHEK1;RUVBL1;ACTL6A;TIMELESS
Cluster 3	Response To Ionizing Radiation (GO:0010212)	0.152778	0.000306	0.008175	0	0	3.93131	31.8171	RAD51AP1;DEPDC1B;RAD51;MYC;NABP2;NABP1;AEN;BRCA1;ECT2;TP53;TICRR
Cluster 3	Negative Regulation Of Binding (GO:0051100)	0.139535	0.000392	0.010292	0	0	3.53692	27.7422	TFAP4;SMO;LEF1;RACK1;E2F1;HMGA2;BAX;NES;GTPBP4;MDFI;AURKB;AURKA
Cluster 3	Mitotic DNA Replication Checkpoint Signaling (GO:0033314)	0.444444	0.000401	0.010292	0	0	17.353	135.713	ORC1;CLSPN;NAE1;TICRR
Cluster 3	Nucleobase-Containing Compound Biosynthetic Process (GO:0034654)	0.444444	0.000401	0.010292	0	0	17.353	135.713	PNP;POLD1;POLD2;TYMS
Cluster 3	Positive Regulation Of Establishment Of Protein Localization To Telomere (GO:1904851)	0.444444	0.000401	0.010292	0	0	17.353	135.713	CCT3;DKC1;TCP1;CCT5
Cluster 3	Protein Localization To Nuclear Envelope (GO:0090435)	0.444444	0.000401	0.010292	0	0	17.353	135.713	PLK1;NUTF2;LMNB2;LMNB1
Cluster 3	Regulation Of Metaphase/Anaphase Transition Of Cell Cycle (GO:1902099)	0.21875	0.000413	0.010516	0	0	6.08793	47.4308	CENPE;SMARCC1;UBE2C;NEK6;ACTL6A;PLK1;CDC6
Cluster 3	Positive Regulation Of Apoptotic Process (GO:0043065)	0.092593	0.000421	0.010615	0	0	2.23896	17.4045	TOP2A;MTCH2;PDCD5;CTSV;CLU;HSPD1;C1QBP;RACK1;E2F1;IGF2BP1;PMAIP1;ECT2;BNIP3L;DKKL1;TNFRSF10B;RRP1B;SOD1;SFRP1;TFAP4;MELK;MYBBP1A;BAX;RNPS1;TP53;PPID
Cluster 3	Negative Regulation Of Apoptotic Process (GO:0043066)	0.078838	0.00044	0.01093	0	0	1.88662	14.5806	NOTCH2;PRKDC;SHC1;GSTP1;LEF1;CLU;HSPD1;PRDX2;CCND2;MYC;ARHGDIA;PDPN;NKX2-5;TXNDC5;BNIP3L;XBP1;ANGPT1;TSC22D1;PLK1;ANXA5;NME2;PLAUR;HMGA2;DHCR24;PA2G4;KLF4;SMAD6;ATAD3A;TNFRSF10D;SOD1;SFRP1;CDK1;PPIF;BIRC5;ITGA5;TP53;CRLF1;MAD2L1
Cluster 3	DNA Integrity Checkpoint Signaling (GO:0031570)	0.190476	0.00044	0.01093	0	0	5.11932	39.5623	CDT1;CDC45;CHEK2;CHEK1;E2F1;TIMELESS;CLSPN;CDC6
Cluster 3	RNA Processing (GO:0006396)	0.103825	0.000501	0.012349	0	0	2.53527	19.263	SF3A3;SF3B3;RBPMS;PRMT1;LSM4;TBRG4;RBM3;LIN28A;EXOSC4;SNRPD2;DKC1;HNRNPA2B1;SRSF2;RBMS1;RNPS1;SNRNP25;SRSF7;SNRPB;SRSF9
Cluster 3	rRNA Processing (GO:0006364)	0.128713	0.000508	0.01241	0	0	3.2234	24.4501	NOP14;NOP58;PRKDC;NOLC1;SNU13;RRP9;FBL;EBNA1BP2;EXOSC4;DKC1;NHP2;LYAR;NOP53
Cluster 3	Ribosome Biogenesis (GO:0042254)	0.109677	0.000519	0.012514	0	0	2.69326	20.369	NOP14;NOP58;NOP16;DIMT1;PNO1;NOLC1;SNU13;GTPBP4;RRP9;RCL1;FBL;BOP1;EBNA1BP2;EXOSC4;DKC1;LYAR;NOP53
Cluster 3	Regulation Of Chromosome Organization (GO:0033044)	0.186047	0.00052	0.012514	0	0	4.9728	37.6005	PIF1;CENPV;RMI2;NSMCE4A;MYC;RUVBL2;RUVBL1;BUB1
Cluster 3	Embryonic Organ Development (GO:0048568)	0.142857	0.000553	0.013196	0	0	3.63253	27.2455	TEAD4;APELA;SALL1;COL2A1;TAL1;NKX2-5;NES;GLI3;TEAD2;GLI2;MFSD2A
Cluster 3	Positive Regulation Of Programmed Cell Death (GO:0043068)	0.093878	0.000581	0.013753	0	0	2.27075	16.9203	TOP2A;BNIP3L;MTCH2;PDCD5;DKKL1;TNFRSF10B;RRP1B;CLU;HSPD1;SOD1;SFRP1;TFAP4;MELK;C1QBP;RACK1;E2F1;IGF2BP1;PMAIP1;BAX;RNPS1;ECT2;TP53;PPID
Cluster 3	Response To Unfolded Protein (GO:0006986)	0.181818	0.000612	0.01391	0	0	4.83441	35.7727	HSPA8;HSP90AA1;HSP90AB1;HSPH1;SERPINH1;BAX;HSPE1;HSPD1
Cluster 3	ATP Metabolic Process (GO:0046034)	0.205882	0.000612	0.01391	0	0	5.63638	41.704	HSPA8;ATP5F1A;ATP5F1B;PARP1;ENPP1;AK4;NUDT5
Cluster 3	Purine Nucleotide Metabolic Process (GO:0006163)	0.205882	0.000612	0.01391	0	0	5.63638	41.704	PRPS2;MTHFD1;PPAT;IDH1;QPRT;NUDT15;PFAS
Cluster 3	Positive Regulation Of Release Of Cytochrome C From Mitochondria (GO:0090200)	0.24	0.000634	0.01391	0	0	6.86043	50.5174	PDCD5;PLAUR;PPIF;PMAIP1;BAX;TP53
Cluster 3	Alpha-Amino Acid Biosynthetic Process (GO:1901607)	0.4	0.000645	0.01391	0	0	14.4601	106.216	CPS1;MTHFD1;CAD;BCAT1
Cluster 3	Mitotic Spindle Elongation (GO:0000022)	0.4	0.000645	0.01391	0	0	14.4601	106.216	PRC1;BIRC5;CDCA8;KIF23
Cluster 3	Mitotic Spindle Midzone Assembly (GO:0051256)	0.4	0.000645	0.01391	0	0	14.4601	106.216	PRC1;BIRC5;CDCA8;KIF23
Cluster 3	Positive Regulation Of Attachment Of Spindle Microtubules To Kinetochore (GO:0051987)	0.4	0.000645	0.01391	0	0	14.4601	106.216	CCNB1;RCC2;BIRC5;CDCA8
Cluster 3	Positive Regulation Of Protein Localization To Cajal Body (GO:1904871)	0.4	0.000645	0.01391	0	0	14.4601	106.216	CCT3;DKC1;TCP1;CCT5
Cluster 3	Regulation Of Establishment Of Protein Localization To Telomere (GO:0070203)	0.4	0.000645	0.01391	0	0	14.4601	106.216	CCT3;DKC1;TCP1;CCT5
Cluster 3	Regulation Of Mitotic Sister Chromatid Separation (GO:0010965)	0.4	0.000645	0.01391	0	0	14.4601	106.216	CCNB1;BIRC5;CDCA8;AURKB
Cluster 3	Regulation Of Protein Localization To Cajal Body (GO:1904869)	0.4	0.000645	0.01391	0	0	14.4601	106.216	CCT3;DKC1;TCP1;CCT5
Cluster 3	Removal Of Superoxide Radicals (GO:0019430)	0.4	0.000645	0.01391	0	0	14.4601	106.216	PRDX2;PRDX1;SOD3;SOD1
Cluster 3	DNA Modification (GO:0006304)	0.294118	0.000665	0.014134	0	0	9.04498	66.1701	NEIL3;EXOSC4;PARP1;NTHL1;UNG
Cluster 3	Regulation Of Ubiquitin Protein Ligase Activity (GO:1904666)	0.294118	0.000665	0.014134	0	0	9.04498	66.1701	CDC20;UBE2C;PLK1;FBXO5;MAD2L1
Cluster 3	Positive Regulation Of DNA-templated Transcription (GO:0045893)	1978-11-30	0.000728	0.015359	0	0	1.51157	10.9222	FHOD1;HMGB2;BRCA1;CHD3;YBX1;FOXM1;GLI3;GLI2;SOX2;IL4I1;LYL1;SOX3;CHCHD2;SALL1;SOX1;ZIC2;ZIC3;ZMIZ1;RUVBL2;MYC;CHEK2;RUVBL1;MYBL2;TEAD2;SMARCC1;SUPT16H;ANXA2;PARP1;ACTL6A;FOXH1;NME2;PPRC1;POU5F1;GNL3;CCNA2;ISL2;SFRP1;GAL;TFDP1;TAL1;HOXB3;TP53;DLX1;FOXC1;SF3B3;SHC1;UHRF1;PRKDC;LEF1;DDX21;E2F1;E2F2;E2F3;OTX2;NKX2-5;LYAR;RREB1;HES5;XBP1;FZD2;CNBP;FZD7;ALYREF;ATAD2;HMGA2;GLMP;FOXN4;NFATC1;RRP1B;KLF4;H…
Cluster 3	Establishment Of Spindle Orientation (GO:0051294)	0.2	0.000736	0.015429	0	0	5.4348	39.2089	GJA1;SAPCD2;NDE1;PLK1;CENPA;NDC80;MAD2L1
Cluster 3	Centromeric Sister Chromatid Cohesion (GO:0070601)	0.6	0.000807	0.016594	0	0	32.5051	231.488	SGO1;BUB1B;BUB1
Cluster 3	Nucleoside Triphosphate Biosynthetic Process (GO:0009142)	0.6	0.000807	0.016594	0	0	32.5051	231.488	NME2;AK4;AK7
Cluster 3	Positive Regulation Of Hemoglobin Biosynthetic Process (GO:0046985)	0.6	0.000807	0.016594	0	0	32.5051	231.488	SLC25A37;PRMT1;KLF4
Cluster 3	Positive Regulation Of Cell Population Proliferation (GO:0008284)	0.076605	0.000884	0.017882	0	0	1.82638	12.841	CDC123;SHC1;CDCA7L;LEF1;TTK;FOXM1;TBRG4;GJA1;CCND2;MYC;E2F1;ROMO1;TIMP1;FBXO5;NKX2-5;HES5;SMARCC1;XBP1;TSC22D1;PRMT1;CNBP;ACTL6A;NME2;HMGA2;PGF;BMP6;NME1;CCNA2;SFRP1;MEIS1;SAPCD2;CDK4;PRC1;CDK2;BIRC5;NES;CRLF1
Cluster 3	Protein Localization To Chromosome, Centromeric Region (GO:0071459)	0.277778	0.000887	0.017882	0	0	8.34878	58.6677	CDK1;TTK;KNL1;HASPIN;CENPA
Cluster 3	Regulation Of Cell Cycle G2/M Phase Transition (GO:1902749)	0.277778	0.000887	0.017882	0	0	8.34878	58.6677	CENPF;CDK4;CDK2;TP53;AURKA
Cluster 3	Recombinational Repair (GO:0000725)	0.126316	0.000976	0.018636	0	0	3.15191	21.8498	RAD51AP1;RMI2;NSMCE4A;RAD51;XRCC2;RPA3;TONSL;RPA1;NABP2;NABP1;AUNIP;BRCA1
Cluster 3	Cellular Response To Superoxide (GO:0071451)	0.363636	0.000979	0.018636	0	0	12.3937	85.8766	PRDX2;PRDX1;SOD3;SOD1
Cluster 3	Nucleoside Phosphate Biosynthetic Process (GO:1901293)	0.363636	0.000979	0.018636	0	0	12.3937	85.8766	PNP;NME2;AK4;AK7
Cluster 3	Positive Regulation Of Metaphase/Anaphase Transition Of Cell Cycle (GO:1902101)	0.363636	0.000979	0.018636	0	0	12.3937	85.8766	CDC20;ESPL1;UBE2C;DLGAP5
Cluster 3	Positive Regulation Of Mitotic Cell Cycle Spindle Assembly Checkpoint (GO:0090267)	0.363636	0.000979	0.018636	0	0	12.3937	85.8766	BIRC5;CDCA8;NDC80;MAD2L1
Cluster 3	Positive Regulation Of Mitotic Metaphase/Anaphase Transition (GO:0045842)	0.363636	0.000979	0.018636	0	0	12.3937	85.8766	CDC20;ESPL1;UBE2C;DLGAP5
Cluster 3	Positive Regulation Of Spindle Checkpoint (GO:0090232)	0.363636	0.000979	0.018636	0	0	12.3937	85.8766	BIRC5;CDCA8;NDC80;MAD2L1
Cluster 3	Protein Localization To Kinetochore (GO:0034501)	0.363636	0.000979	0.018636	0	0	12.3937	85.8766	CDK1;KNTC1;TTK;KNL1
Cluster 3	Regulation Of Cell Cycle Checkpoint (GO:1901976)	0.363636	0.000979	0.018636	0	0	12.3937	85.8766	DEPDC1B;RAD51;BRCA1;WDR76
Cluster 3	protein-DNA Complex Assembly (GO:0065004)	0.152542	0.001073	0.020301	0	0	3.91747	26.7832	SUPT16H;CENPV;CHAF1A;RAD51;POLE3;HMGB2;BAZ1A;SSRP1;ASF1B
Cluster 3	RNA Splicing, Via Transesterification Reactions With Bulged Adenosine As Nucleophile (GO:0000377)	0.1	0.001079	0.020301	0	0	2.42894	16.5927	SF3A3;HSPA8;SF3B3;SF3B6;SNU13;LSM4;DDX39A;SNRPD2;HNRNPA2B1;SRSF2;SRSF3;RNPS1;TXNL4A;SRSF7;RBMX;SNRPA;SNRPB;SRSF9
Cluster 3	Negative Regulation Of RNA Splicing (GO:0033119)	0.263158	0.001161	0.021442	0	0	7.75203	52.3924	PTBP1;RNPS1;RBMX;SRSF7;SRSF9
Cluster 3	Regulation Of B Cell Differentiation (GO:0045577)	0.263158	0.001161	0.021442	0	0	7.75203	52.3924	IL4I1;XBP1;SFRP1;INPP5D;ZFP36L2
Cluster 3	Regulation Of Nuclear Division (GO:0051783)	0.263158	0.001161	0.021442	0	0	7.75203	52.3924	CDCA2;RCC1;FBXO5;MKI67;PKMYT1
Cluster 3	Negative Regulation Of G2/M Transition Of Mitotic Cell Cycle (GO:0010972)	0.214286	0.001204	0.022108	0	0	5.92398	39.8212	DEPDC1B;CHEK1;NABP2;NABP1;BRCA1;AURKB
Cluster 3	Negative Regulation Of Macromolecule Biosynthetic Process (GO:0010558)	0.122449	0.001285	0.023464	0	0	3.04148	20.246	DHFR;LIN28A;NCL;GSTP1;SERBP1;RACK1;IGF2BP1;ENPP1;TSPO;YBX1;PUS7;TYMS
Cluster 3	mRNA Processing (GO:0006397)	0.093458	0.00136	0.024675	0	0	2.25505	14.8843	SF3A3;HSPA8;SF3B3;SF3B6;ALYREF;SNU13;LSM4;TBRG4;DDX39A;SNRPD2;HNRNPA2B1;SRSF2;SRSF3;RNPS1;TXNL4A;SRSF7;RBMX;SNRPA;SNRPB;SRSF9
Cluster 3	DNA Strand Elongation (GO:0022616)	0.333333	0.001417	0.025273	0	0	10.8439	71.1262	MCM7;POLD2;MCM3;MCM4
Cluster 3	Histone Monoubiquitination (GO:0010390)	0.333333	0.001417	0.025273	0	0	10.8439	71.1262	DEPDC1B;RAD51;UHRF1;BRCA1
Cluster 3	Protein Insertion Into Mitochondrial Inner Membrane (GO:0045039)	0.333333	0.001417	0.025273	0	0	10.8439	71.1262	TIMM8B;NDUFA13;TIMM13;ROMO1
Cluster 3	Positive Regulation Of Cytokinesis (GO:0032467)	0.179487	0.001444	0.025596	0	0	4.75445	31.0973	CENPV;CDCA8;BIRC5;KIF23;CDC6;ECT2;CIT
Cluster 3	Negative Regulation Of DNA Binding (GO:0043392)	0.206897	0.001462	0.025777	0	0	5.66612	36.988	TFAP4;SMO;LEF1;E2F1;HMGA2;MDFI
Cluster 3	'De Novo' AMP Biosynthetic Process (GO:0044208)	0.5	0.001562	0.026482	0	0	21.6689	140.023	ATIC;PAICS;PFAS
Cluster 3	GMP Biosynthetic Process (GO:0006177)	0.5	0.001562	0.026482	0	0	21.6689	140.023	ATIC;PAICS;PFAS
Cluster 3	Mitotic Nuclear Membrane Disassembly (GO:0007077)	0.5	0.001562	0.026482	0	0	21.6689	140.023	NEK6;PLK1;VRK1
Cluster 3	Pituitary Gland Development (GO:0021983)	0.5	0.001562	0.026482	0	0	21.6689	140.023	SOX2;SOX3;SALL1
Cluster 3	Positive Regulation Of Trophoblast Cell Migration (GO:1901165)	0.5	0.001562	0.026482	0	0	21.6689	140.023	SYDE1;APELA;C1QBP
Cluster 3	Regulation Of Hemoglobin Biosynthetic Process (GO:0046984)	0.5	0.001562	0.026482	0	0	21.6689	140.023	SLC25A37;PRMT1;KLF4
Cluster 3	Regulation Of Mitotic Cytokinesis (GO:1902412)	0.5	0.001562	0.026482	0	0	21.6689	140.023	BIRC5;CDCA8;AURKB
Cluster 3	Positive Regulation Of Developmental Process (GO:0051094)	0.090129	0.001645	0.027742	0	0	2.16721	13.8918	DLX1;SMARCC1;XBP1;DLX2;SF3B3;HSP90AB1;NRXN1;ACTL6A;LEF1;PA2G4;PLD6;AURKA;CDC20;SYDE1;GJA1;APELA;BASP1;C1QBP;OTX2;FBXO5;RREB1
Cluster 3	Negative Regulation Of Gene Expression, Epigenetic (GO:0045814)	0.156863	0.001673	0.02806	0	0	4.04593	25.8663	HELLS;UHRF1;CHEK1;POLE3;HMGA2;LMNB2;LMNB1;PHF19
Cluster 3	Protein Localization To Chromosome (GO:0034502)	0.175	0.001684	0.028092	0	0	4.61013	29.4432	PARP1;LEF1;PLK1;TONSL;RPA1;HASPIN;CENPA
Cluster 3	Chaperone-Mediated Protein Complex Assembly (GO:0051131)	0.238095	0.001888	0.031322	0	0	6.78231	42.5417	HSP90AA1;HSP90AB1;CLU;PFDN6;HSPD1
Cluster 3	Positive Regulation Of Telomere Maintenance (GO:0032206)	0.153846	0.001902	0.03139	0	0	3.95377	24.7701	PKIB;RUVBL2;RUVBL1;ACTL6A;HNRNPA2B1;NABP2;AURKB;GNL3
Cluster 3	Positive Regulation Of T Cell Differentiation (GO:0045582)	0.140625	0.001933	0.031738	0	0	3.5604	22.2475	IL4I1;SMARCC1;XBP1;PNP;ZMIZ1;ACTL6A;LEF1;GLI3;GLI2
Cluster 3	Regulation Of Release Of Cytochrome C From Mitochondria (GO:0090199)	0.170732	0.001954	0.031917	0	0	4.47431	27.9095	PDCD5;PLAUR;PPIF;PMAIP1;BAX;CLU;TP53
Cluster 3	Outer Mitochondrial Membrane Organization (GO:0007008)	0.307692	0.001976	0.031932	0	0	9.63854	60.0172	MTCH2;TOMM7;TOMM5;TOMM22
Cluster 3	Protein Insertion Into Mitochondrial Outer Membrane (GO:0045040)	0.307692	0.001976	0.031932	0	0	9.63854	60.0172	MTCH2;TOMM7;TOMM5;TOMM22
Cluster 3	Protein Localization To Chromatin (GO:0071168)	0.193548	0.002102	0.033619	0	0	5.21229	32.1334	PARP1;RUVBL2;LEF1;PLK1;TONSL;CENPA
Cluster 3	Regulation Of Extrinsic Apoptotic Signaling Pathway Via Death Domain Receptors (GO:1902041)	0.193548	0.002102	0.033619	0	0	5.21229	32.1334	SFRP1;PMAIP1;ETFA;BRCA1;ICAM1;FAIM
Cluster 3	Transcription By RNA Polymerase II (GO:0006366)	0.09375	0.00223	0.035256	0	0	2.25999	13.7985	SUPT16H;XBP1;CBFB;ANXA2;PARP1;TSC22D1;CCDC124;DDX21;TFCP2;TFDP1;TAF4B;E2F2;E2F3;POLR2G;TRIP13;POLR2I;RREB1;RBMX
Cluster 3	Negative Regulation Of Protein Metabolic Process (GO:0051248)	0.102041	0.002231	0.035256	0	0	2.47949	15.138	HSP90AB1;SF3B3;YBX1;PUS7;TYMS;CLU;DHFR;LIN28A;NCL;SERBP1;RACK1;IGF2BP1;PFDN2;PFDN6;MAD2L1
Cluster 3	rRNA Metabolic Process (GO:0016072)	0.120879	0.002238	0.035256	0	0	2.99464	18.2734	SLFN12;FBL;EBNA1BP2;NOP14;NOP58;EXOSC4;DKC1;NOLC1;LYAR;NOP53;RRP9
Cluster 3	Regulation Of Cell Population Proliferation (GO:0042127)	0.06658	0.002459	0.038541	0	0	1.57368	9.45448	CDCA7L;PDCD5;HMGB2;FOXM1;CLU;CCND2;MYC;TSPO;TIMP1;FBXO5;SMARCC1;RBFOX2;TSC22D1;PRMT1;ACTL6A;MAGI2;GTPBP4;PGF;GNL3;NME1;SFRP1;SAPCD2;COL4A3;TIMELESS;BIRC5;TP53;CDC123;PRKDC;SHC1;UHRF1;CDCA7;TTK;TBRG4;SLC9A3R1;PDPN;ROMO1;NKX2-5;HES5;XBP1;TFAP2D;CNBP;CDC6;SMAD6;SHCBP1;BMP6;MEIS1;TFAP4;CDK4;PRC1;CDK2;CRLF1
Cluster 3	Cellular Response To UV (GO:0034644)	0.126582	0.00248	0.038677	0	0	3.15462	18.9256	PCNA;PARP1;MYC;RUVBL2;POLD1;TIMP1;TP53;CDC25A;PPID;AURKB
Cluster 3	IMP Biosynthetic Process (GO:0006188)	0.428571	0.002643	0.040218	0	0	16.2508	96.4603	ATIC;PAICS;PFAS
Cluster 3	Purine Ribonucleoside Monophosphate Catabolic Process (GO:0009169)	0.428571	0.002643	0.040218	0	0	16.2508	96.4603	PNP;SORD;PRTFDC1
Cluster 3	Regulation Of Protein Localization To Cell Cortex (GO:1904776)	0.428571	0.002643	0.040218	0	0	16.2508	96.4603	SAPCD2;EPB41L2;PLK1
Cluster 3	Negative Regulation Of Amide Metabolic Process (GO:0034249)	0.11828	0.002663	0.040218	0	0	2.92129	17.3187	DHFR;RTN1;LIN28A;NCL;SERBP1;RACK1;IGF2BP1;YBX1;PUS7;TYMS;CLU
Cluster 3	Establishment Of Chromosome Localization (GO:0051303)	0.285714	0.00267	0.040218	0	0	8.67423	51.4009	CENPF;NDE1;KIF2C;NDC80
Cluster 3	Formation Of Cytoplasmic Translation Initiation Complex (GO:0001732)	0.285714	0.00267	0.040218	0	0	8.67423	51.4009	EIF3K;EIF3J;EIF3G;EIF3B
Cluster 3	Microvillus Assembly (GO:0030033)	0.285714	0.00267	0.040218	0	0	8.67423	51.4009	SLC9A3R1;STK26;FXYD5;EZR
Cluster 3	protein-RNA Complex Assembly (GO:0022618)	0.1	0.002716	0.040651	0	0	2.42401	14.3229	HSP90AA1;HSP90AB1;PRKDC;PPAN;LSM4;BOP1;SNRPD2;EIF3K;EIF3J;EIF3G;TXNL4A;NOP53;SNRPB;SRSF9;EIF3B
Cluster 3	Regulation Of Cytokinesis (GO:0032465)	0.125	0.002725	0.040651	0	0	3.10939	18.3619	CENPV;PRC1;PLK1;KIF23;KIF20A;CDC6;ECT2;AURKB;CIT;AURKA
Cluster 3	U2-type Prespliceosome Assembly (GO:1903241)	0.217391	0.002901	0.042456	0	0	6.02809	35.2211	SF3A3;SF3B3;SNRPD2;SF3B6;SNRPB
Cluster 3	Endocrine System Development (GO:0035270)	0.217391	0.002901	0.042456	0	0	6.02809	35.2211	SOX2;SOX3;SALL1;NKX2-5;GLI2
Cluster 3	Negative Regulation Of Neuron Differentiation (GO:0045665)	0.217391	0.002901	0.042456	0	0	6.02809	35.2211	SOX2;DLX1;SOX3;DLX2;HES5
Cluster 3	Translesion Synthesis (GO:0019985)	0.217391	0.002901	0.042456	0	0	6.02809	35.2211	PCNA;POLD1;POLE2;POLD2;PCLAF
Cluster 3	DNA-templated Transcription (GO:0006351)	0.090452	0.003287	0.047878	0	0	2.17179	12.4181	XBP1;SUPT16H;PARP1;TSC22D1;CBFB;CCDC124;DDX21;ZFP36L2;TFDP1;E2F1;RNPS1;POLR2G;TRIP13;POLR2I;TP53;RREB1;POLR3K;RBMX
Cluster 3	Chromosome Organization (GO:0051276)	0.155556	0.003385	0.04886	0	0	4.00249	22.7673	TOP2A;CENPV;CENPW;CENPH;MYC;NUF2;CDCA8
Cluster 3	Regulation Of Stem Cell Differentiation (GO:2000736)	0.155556	0.003385	0.04886	0	0	4.00249	22.7673	MTCH2;PRKDC;CHD3;PUS7;ZFP36L2;HES5;GATAD2A
Cluster 3	Inner Mitochondrial Membrane Organization (GO:0007007)	0.176471	0.00343	0.049165	0	0	4.6531	26.4067	TIMM8B;NDUFA13;UQCC3;TIMM13;ROMO1;MICOS10
Cluster 3	Negative Regulation Of DNA-templated Transcription (GO:0045892)	2063-11-30	0.003438	0.049165	0	0	1.4726	8.35379	NDUFA13;GMNN;HMGB2;BRCA1;CHD3;ENO1;FOXM1;GLI3;GLI2;UXT;SOX2;SOX3;SALL1;SOX1;ZIC2;BASP1;MYC;C1QBP;RBFOX2;TGIF2;PARP1;ARID5A;POU5F1;DKK3;SFRP1;TIMELESS;BIRC5;EZR;TP53;MDFI;PPID;DLX1;DLX2;FOXC1;SF3B3;CBFB;SHC1;UHRF1;LEF1;AEBP1;AURKB;CCDC85B;E2F1;CRYM;NKX2-5;LYAR;RREB1;HES5;IRX1;HSPA8;CNBP;PLK1;HMGA2;PA2G4;KLF4;BMP6;GATAD2A;CENPF;TFAP4;NR6A1;MYBBP1A;HDGF;TCF3;NOP53
Cluster 3	Epithelium Development (GO:0060429)	0.097403	0.003494	0.049727	0	0	2.35376	13.3148	PCNA;ACTL8;CNN3;SLC9A3R1;APELA;SALL1;MTHFD1;SMO;RCAN3;TIMELESS;CDK1;TAGLN2;NKX2-5;HES5;MFSD2A
Cluster 3	Negative Regulation Of DNA Replication (GO:0008156)	0.266667	0.003514	0.049797	0	0	7.88525	44.5585	CDT1;GMNN;CDC6;GTPBP4
Cluster 3	Regulation Of Cytoplasmic Translation (GO:2000765)	0.208333	0.003532	0.049822	0	0	5.71053	32.2405	LIN28A;PKM;IGF2BP1;YBX1;YBX3
Cluster 4	Axonogenesis (GO:0007409)	0.143617	1.55545e-13	3.86062e-10	0	0	6.96215	205.327	DRAXIN;HSP90AB1;LRTM2;NRXN1;PLPPR4;PTPRO;NRXN3;KALRN;PPP3CB;RELN;SLITRK2;KIF5C;TUBB3;SLITRK4;KIF5A;SLITRK3;SLIT1;CTNNA2;SEMA4A;HSP90AA1;DCC;ANK3;PAX2;MAP1B;DSCAML1;EPHA3;CDK5R1
Cluster 4	Axon Guidance (GO:0007411)	0.14094	1.15796e-10	1.43703e-07	0	0	6.73595	154.113	DRAXIN;SEMA4A;DCC;LRTM2;NRXN1;PTPRO;NRXN3;KALRN;NTN1;GAP43;RELN;KIF5C;TUBB3;KIF5A;SLIT1;RAC3;NCAM1;DSCAML1;EPHA3;PLXNA4;CDK5R1
Cluster 4	Chemical Synaptic Transmission (GO:0007268)	0.095238	4.54249e-09	2.87526e-06	0	0	4.34126	83.3947	CHRM2;GRIA2;SNAP25;NLGN1;STXBP1;NRXN1;SLC1A1;SLC1A2;NRXN2;LIN7A;HTR2A;GLRA2;KIF5A;ASIC2;GABBR1;GAD2;GRIN1;DLG2;PCDHB2;PNOC;KCNQ3;PLP1;APBA1;PDE7B;CBLN2;PAFAH1B1
Cluster 4	Anterograde Trans-Synaptic Signaling (GO:0098916)	0.110553	4.63377e-09	2.87526e-06	0	0	5.10106	97.8888	CHRM2;GRIA2;SNAP25;NLGN1;NRXN1;SLC1A1;SLC1A2;GAD2;NRXN2;HTR2A;GRIN1;GLRA2;DLG2;PCDHB2;PNOC;KIF5A;KCNQ3;PLP1;APBA1;PDE7B;ASIC2;PAFAH1B1
Cluster 4	Neuron Migration (GO:0001764)	0.218182	7.38074e-09	3.6638e-06	0	0	11.2928	211.45	GPM6A;TUBB2B;RELN;DCC;MAP1B;DNER;DDIT4;DCX;MDGA1;ASTN1;PAFAH1B1;CDK5R1
Cluster 4	Axon Development (GO:0061564)	0.151515	1.96597e-08	8.13255e-06	0	0	7.25605	128.756	DCC;PLPPR4;ANK3;NMNAT2;PAX2;GAP43;SLITRK2;MAP1B;SLITRK4;SLITRK3;PLP1;MAPT;CTNNA2;DSCAML1;CDK5R1
Cluster 4	Generation Of Neurons (GO:0048699)	0.110465	5.30672e-08	1.88161e-05	0	0	5.07054	84.9403	GPM6A;RTN1;DCC;FZD7;EN2;PTPRD;TUBB2B;RELN;FUT9;MAP1B;DDIT4;DNER;DCX;LHX4;MAPT;MDGA1;ASTN1;PAFAH1B1;CDK5R1
Cluster 4	Neuron Projection Guidance (GO:0097485)	0.129032	6.86337e-08	2.12936e-05	0	0	6.025	99.3793	DRAXIN;SEMA4A;DCC;LRTM2;NRXN1;PTPRO;NRXN3;KALRN;RELN;KIF5C;TUBB3;KIF5A;SLIT1;DSCAML1;EPHA3;CDK5R1
Cluster 4	Neuron Projection Morphogenesis (GO:0048812)	0.116438	1.23796e-07	3.14037e-05	0	0	5.36489	85.3267	GPM6A;CNTNAP2;NLGN1;NYAP1;DCC;PLPPR4;ANK3;DCLK1;PAX2;SLITRK2;MAP2;MAP1B;SLITRK4;SLITRK3;TNIK;CTNNA2;DSCAML1
Cluster 4	Nervous System Development (GO:0007399)	0.071594	1.26526e-07	3.14037e-05	0	0	3.1889	50.6487	CHRM2;GPM6A;NLGN1;NRSN1;GSTP1;NRXN1;NRXN2;PTN;KALRN;RELN;DNER;IGF2BP1;IGF2BP3;PCDH1;ASIC2;KIRREL3;RBFOX2;ACTL6B;ST8SIA2;GFRA1;DCLK1;FGF17;DNM3;PCDHB2;MAB21L2;DCX;EVL;APBA1;DSCAML1;NES;MDGA1
Cluster 4	Regulation Of Microtubule Polymerization Or Depolymerization (GO:0031110)	0.296296	1.89308e-07	4.27148e-05	0	0	16.9185	261.897	CAMSAP3;MAP2;MAP1B;STMN2;STMN4;MAPRE3;MAPT;CLASP2
Cluster 4	Regulation Of Neuron Projection Development (GO:0010975)	0.103448	3.21795e-07	6.6558e-05	0	0	4.70065	70.2716	NLGN1;DCC;KIDINS220;MAGI2;PTPRO;STMN2;ZNF804A;PTN;TANC2;RELN;FUT9;RUFY3;DPYSL3;KIF1A;CSMD3;CTNNA2;EPHA3;CDK5R1
Cluster 4	Positive Regulation Of Telomerase RNA Localization To Cajal Body (GO:1904874)	0.428571	5.52428e-07	0.000105	0	0	30.0293	432.69	CCT6A;DKC1;RUVBL1;NHP2;CCT5;CCT4
Cluster 4	Positive Regulation Of Synapse Assembly (GO:0051965)	0.25	8.04749e-07	0.00014	0	0	13.3904	187.904	PTPRD;SEMA4A;NLGN1;CLSTN2;SLITRK2;NRXN1;SLITRK4;SLITRK3
Cluster 4	Synapse Organization (GO:0050808)	0.114504	8.47134e-07	0.00014	0	0	5.24573	73.3426	KIRREL3;GPM6A;NLGN1;NRXN1;NRXN2;ANK3;PTPRD;DNM3;GRM5;PCDHB2;SLITRK2;DNER;SLITRK3;MAPT;CBLN2
Cluster 4	Regulation Of Telomerase RNA Localization To Cajal Body (GO:1904872)	0.352941	2.13757e-06	0.000332	0	0	21.8361	285.089	CCT6A;DKC1;RUVBL1;NHP2;CCT5;CCT4
Cluster 4	Cell Morphogenesis Involved In Neuron Differentiation (GO:0048667)	0.142857	2.81287e-06	0.000411	0	0	6.72234	85.9202	SLITRK2;DCC;MAP2;MAP1B;PLPPR4;SLITRK4;SLITRK3;ANK3;CTNNA2;DSCAML1;PAX2
Cluster 4	Positive Regulation Of Protein Localization To Chromosome, Telomeric Region (GO:1904816)	0.454545	3.64423e-06	0.000495	0	0	33.3009	417.006	CCT6A;DKC1;CCT5;CCT4;GNL3
Cluster 4	Regulation Of Synapse Assembly (GO:0051963)	0.176471	3.7857e-06	0.000495	0	0	8.61792	107.588	PTPRD;NLGN1;CLSTN2;SLITRK2;NRXN1;SLITRK4;SLITRK3;SLIT1;MDGA1
Cluster 4	Receptor Clustering (GO:0043113)	0.315789	4.49353e-06	0.00055	0	0	18.4748	227.478	NLGN1;NRXN1;MAGI2;NRXN2;FLNA;PTN
Cluster 4	Brain Development (GO:0007420)	0.094675	4.64999e-06	0.00055	0	0	4.24308	52.0992	CNTNAP2;RTN1;MEIS2;PAX2;AFF2;GRIN1;MEIS1;AIM2;RELN;DDIT4;CTNNA2;NES;DSCAML1;MDGA1;PAFAH1B1;CDK5R1
Cluster 4	Neuron Cell-Cell Adhesion (GO:0007158)	0.357143	1.48514e-05	0.001676	0	0	22.1972	246.775	NLGN1;NRXN1;NRXN3;NRXN2;CDK5R1
Cluster 4	Positive Regulation Of Neuron Projection Development (GO:0010976)	0.119565	1.62359e-05	0.001752	0	0	5.47323	60.3604	TUBB2B;NLGN1;RELN;FUT9;KIDINS220;DPYSL3;MAGI2;STMN2;ZNF804A;PTN;EPHA3
Cluster 4	Regulation Of Cytoplasmic Translation (GO:2000765)	0.25	2.00732e-05	0.002076	0	0	13.3395	144.282	IGF2BP1;NMNAT2;YBX1;YBX3;CPEB2;CPEB4
Cluster 4	Retrograde Axonal Transport (GO:0008090)	0.333333	2.18265e-05	0.002147	0	0	19.9764	214.395	DLG2;KIF5A;KIF1A;SOD1;PAFAH1B1
Cluster 4	Neuron Projection Development (GO:0031175)	0.083333	2.3351e-05	0.002147	0	0	3.6842	39.2915	GPM6A;CNTNAP2;NLGN1;NYAP1;STMN2;STMN4;NMNAT2;DCLK1;MANF;ATCAY;MAP2;MAP1B;PLP1;TNIK;MAPT;CDK5R1
Cluster 4	Protein Localization To Membrane (GO:0072657)	0.083333	2.3351e-05	0.002147	0	0	3.6842	39.2915	RAB3B;TRARG1;RAB3C;NLGN1;STXBP1;NRXN1;MAGI2;NRXN2;LIN7A;ANK3;PTN;ATP1B1;CPE;FLNA;TNIK;CLASP2
Cluster 4	Signal Release From Synapse (GO:0099643)	0.184211	3.448e-05	0.003018	0	0	9.04898	92.9795	SNAP25;PCLO;NRXN1;STXBP1;NRXN2;LIN7A;VAMP2
Cluster 4	Positive Regulation Of Cell Projection Organization (GO:0031346)	0.101695	3.5258e-05	0.003018	0	0	4.56619	46.8164	PTPRD;NLGN1;RELN;FUT9;KIDINS220;DPYSL3;MAGI2;STMN2;ZNF804A;PTN;EPHA3;PLXNA4
Cluster 4	Positive Regulation Of Establishment Of Protein Localization To Telomere (GO:1904851)	0.444444	4.16499e-05	0.003446	0	0	31.9051	321.802	CCT6A;DKC1;CCT5;CCT4
Cluster 4	Regulation Of Microtubule Cytoskeleton Organization (GO:0070507)	0.175	4.88143e-05	0.003908	0	0	8.49969	84.3805	CAMSAP3;STMN2;STMN4;MAPRE3;MAPT;EPHA3;CLASP2
Cluster 4	Synapse Assembly (GO:0007416)	0.126761	5.99251e-05	0.004648	0	0	5.83195	56.7006	KIRREL3;DNM3;PTPRD;GPM6A;NLGN1;PCDHB2;NRXN1;DNER;NRXN2
Cluster 4	Regulation Of Establishment Of Protein Localization To Telomere (GO:0070203)	0.4	6.80642e-05	0.004827	0	0	26.5862	255.096	CCT6A;DKC1;CCT5;CCT4
Cluster 4	Regulation Of Protein Localization To Cajal Body (GO:1904869)	0.4	6.80642e-05	0.004827	0	0	26.5862	255.096	CCT6A;DKC1;CCT5;CCT4
Cluster 4	Positive Regulation Of Protein Localization To Cajal Body (GO:1904871)	0.4	6.80642e-05	0.004827	0	0	26.5862	255.096	CCT6A;DKC1;CCT5;CCT4
Cluster 4	RNA-templated DNA Biosynthetic Process (GO:0006278)	0.263158	7.7889e-05	0.005038	0	0	14.266	134.959	HSP90AA1;HSP90AB1;DKC1;NHP2;TERF2IP
Cluster 4	Telomere Maintenance Via Telomerase (GO:0007004)	0.263158	7.7889e-05	0.005038	0	0	14.266	134.959	HSP90AA1;HSP90AB1;DKC1;NHP2;TERF2IP
Cluster 4	Regulation Of Filopodium Assembly (GO:0051489)	0.162791	7.91593e-05	0.005038	0	0	7.79018	73.5708	GPM6A;NLGN1;GAP43;DMTN;MYO3B;DPYSL3;CLU
Cluster 4	Neurotransmitter Secretion (GO:0007269)	0.162791	7.91593e-05	0.005038	0	0	7.79018	73.5708	SNAP25;PCLO;NRXN1;STXBP1;NRXN2;LIN7A;VAMP2
Cluster 4	Negative Regulation Of Amide Metabolic Process (GO:0034249)	0.107527	9.80173e-05	0.006082	0	0	4.84522	44.7232	ATCAY;RTN1;NCL;SERBP1;RACK1;IGF2BP1;IGF2BP3;YBX1;PUS7;CLU
Cluster 4	Plasma Membrane Bounded Cell Projection Organization (GO:0120036)	0.090909	0.000106	0.006314	0	0	4.03056	36.8979	GPM6A;CNTNAP2;NLGN1;ATCAY;MAP2;MAP1B;STMN2;STMN4;MAPT;KIFAP3;MANF;CDK5R1
Cluster 4	Regulation Of Telomerase Activity (GO:0051972)	0.155556	0.000107	0.006314	0	0	7.37941	67.4787	PKIB;HSP90AA1;HSP90AB1;DKC1;MYC;TP53;CCT4
Cluster 4	Positive Regulation Of Cell Junction Assembly (GO:1901890)	0.131148	0.00012	0.006954	0	0	6.05454	54.6367	PTPRD;CNTNAP2;NLGN1;CLSTN2;SLITRK2;NRXN1;SLITRK4;SLITRK3
Cluster 4	Regulation Of Protein Polymerization (GO:0032271)	0.181818	0.000137	0.007548	0	0	8.88889	79.0806	CAMSAP3;HSP90AA1;MAP2;MAPRE3;MAPT;PFN1
Cluster 4	Positive Regulation Of Telomerase Activity (GO:0051973)	0.181818	0.000137	0.007548	0	0	8.88889	79.0806	PKIB;HSP90AA1;HSP90AB1;DKC1;MYC;CCT4
Cluster 4	Ionotropic Glutamate Receptor Signaling Pathway (GO:0035235)	0.333333	0.000154	0.008323	0	0	19.9376	174.991	GRIA2;CDK5R1;CPEB4;GRIN1
Cluster 4	Positive Regulation Of Nervous System Development (GO:0051962)	0.142857	0.000186	0.009798	0	0	6.67524	57.3464	PTPRD;NLGN1;CLSTN2;SLITRK2;NRXN1;SLITRK4;SLITRK3
Cluster 4	Positive Regulation Of DNA Biosynthetic Process (GO:2000573)	0.123077	0.000189	0.009798	0	0	5.6285	48.2431	CCT6A;PKIB;HSP90AA1;HSP90AB1;DKC1;MYC;CCT5;CCT4
Cluster 4	Axon Extension (GO:0048675)	0.217391	0.000208	0.010524	0	0	11.0935	94.0627	HSP90AA1;PPP3CB;HSP90AB1;MAP1B;SLIT1
Cluster 4	Response To Nerve Growth Factor (GO:1990089)	0.307692	0.000218	0.010633	0	0	17.7214	149.371	KIDINS220;MAGI2;STMN2;MAPT
Cluster 4	Protein Localization To Synapse (GO:0035418)	0.307692	0.000218	0.010633	0	0	17.7214	149.371	NLGN1;PCLO;NRXN1;NRXN2
Cluster 4	Central Nervous System Development (GO:0007417)	0.063604	0.000249	0.01182	0	0	2.75159	22.8372	CNTNAP2;RTN1;GSTP1;MEIS2;DCLK1;GRIN1;AFF2;MEIS1;RELN;AIM2;DDIT4;DNER;DCX;ASIC2;DSCAML1;NES;MDGA1;CDK5R1
Cluster 4	Regulation Of Supramolecular Fiber Organization (GO:1902903)	0.208333	0.000257	0.01182	0	0	10.5091	86.8661	CAMSAP3;MAP2;MAP1B;MAPRE3;MAPT
Cluster 4	Secondary Alcohol Biosynthetic Process (GO:1902653)	0.208333	0.000257	0.01182	0	0	10.5091	86.8661	HMGCS1;DHCR24;MSMO1;HMGCR;FDFT1
Cluster 4	Cellular Component Assembly (GO:0022607)	0.065385	0.000266	0.011997	0	0	2.83128	23.3088	RSPH6A;NLGN1;DMTN;RTN1;LIN7A;ANK3;RHOA;AIF1L;PTPRD;PCLO;DPYSL3;RAC3;APBA1;KIFAP3;TP53;VAMP2;PPID
Cluster 4	Neurotransmitter Transport (GO:0006836)	0.134615	0.000272	0.012034	0	0	6.22926	51.1513	SNAP25;NRXN1;STXBP1;SLC1A1;SLC1A2;NRXN2;LIN7A
Cluster 4	Dense Core Granule Cytoskeletal Transport (GO:0099519)	0.5	0.000282	0.012265	0	0	39.8041	325.389	SYT4;KIF5A;TANC2
Cluster 4	Negative Regulation Of Translation (GO:0017148)	0.093458	0.000314	0.01303	0	0	4.14292	33.4189	NCL;SERBP1;RACK1;IGF2BP1;IGF2BP3;YBX1;NMNAT2;PUS7;CPEB2;CPEB4
Cluster 4	Regulation Of Synapse Organization (GO:0050807)	0.2	0.000315	0.01303	0	0	9.98309	80.4937	SLITRK2;CTTNBP2;SLITRK4;CTNNA2;MDGA1
Cluster 4	Cholesterol Biosynthetic Process (GO:0006695)	0.2	0.000315	0.01303	0	0	9.98309	80.4937	HMGCS1;MSMO1;DHCR24;HMGCR;FDFT1
Cluster 4	Regulation Of Exocytosis (GO:0017157)	0.12963	0.000345	0.013793	0	0	5.96358	47.5494	RAB3B;RAB3C;RAB26;CADPS;SEPTIN5;VAMP2;CLASP2
Cluster 4	Negative Regulation Of Neuron Projection Development (GO:0010977)	0.12963	0.000345	0.013793	0	0	5.96358	47.5494	NLGN1;GDI1;DCC;RUFY3;PTPRO;DPYSL3;STMN2
Cluster 4	Neuron Development (GO:0048666)	0.08	0.000351	0.013823	0	0	3.50158	27.8555	GPM6A;CNTNAP2;UGDH;NLGN1;ATCAY;MAP2;MAP1B;STMN2;STMN4;MAPT;MANF;CDK5R1
Cluster 4	Telomere Maintenance Via Telomere Lengthening (GO:0010833)	0.192308	0.000382	0.014759	0	0	9.50722	74.8193	HSP90AA1;HSP90AB1;DKC1;NHP2;TERF2IP
Cluster 4	Regulation Of Synaptic Transmission, Glutamatergic (GO:0051966)	0.127273	0.000387	0.014759	0	0	5.83903	45.885	GRM5;NLGN1;RELN;NRXN1;PLPPR4;DGKI;GRIN1
Cluster 4	rRNA Metabolic Process (GO:0016072)	0.098901	0.000409	0.015187	0	0	4.40498	34.3705	EXOSC7;FBL;EBNA1BP2;NOB1;DKC1;IGF2BP3;MAPT;NOP53;RRP9
Cluster 4	Regulation Of Microtubule Polymerization (GO:0031113)	0.15	0.00041	0.015187	0	0	7.05629	55.0352	CAMSAP3;MAP2;STMN2;MAPRE3;MAPT;CDK5R1
Cluster 4	Neuron Projection Arborization (GO:0140058)	0.428571	0.000484	0.017158	0	0	29.8515	227.875	NLGN1;PHACTR1;PTN
Cluster 4	Postsynaptic Density Organization (GO:0097106)	0.428571	0.000484	0.017158	0	0	29.8515	227.875	NLGN1;NRXN1;NRXN2
Cluster 4	Postsynaptic Membrane Assembly (GO:0097104)	0.428571	0.000484	0.017158	0	0	29.8515	227.875	NLGN1;NRXN1;NRXN2
Cluster 4	Regulation Of Cell Migration (GO:0030334)	0.052995	0.000522	0.018239	0	0	2.27369	17.1853	SEMA4A;SUN2;TCAF1;INSR;MAGI2;LAMC2;ADRA2A;RHOA;FUT3;CAMSAP3;FGF17;RELN;STK24;RUFY3;STK26;DPYSL3;PDPN;RACK1;GCNT2;FLNA;PHACTR1;CTNNA2;PLXNA4
Cluster 4	Sterol Biosynthetic Process (GO:0016126)	0.178571	0.000548	0.018899	0	0	8.67962	65.1736	HMGCS1;MSMO1;DHCR24;HMGCR;FDFT1
Cluster 4	Cell Junction Assembly (GO:0034329)	0.094737	0.000562	0.019103	0	0	4.19924	31.4281	KIRREL3;DNM3;GPM6A;NLGN1;PCDHB2;NRXN1;DNER;NRXN2;RHOA
Cluster 4	Protein Targeting To Mitochondrion (GO:0006626)	0.118644	0.000597	0.020028	0	0	5.38877	40.003	HSP90AA1;TIMM13;TOMM7;TSPO;TOMM5;HSPD1;TIMM50
Cluster 4	Learning (GO:0007612)	0.139535	0.000612	0.020246	0	0	6.48316	47.9696	CNTNAP2;PPP3CB;NRXN1;INSR;NRXN3;PTN
Cluster 4	Central Nervous System Neuron Development (GO:0021954)	0.235294	0.000672	0.021961	0	0	12.2662	89.5992	HSP90AA1;HSP90AB1;MAP2;MAPT
Cluster 4	Establishment Of Protein Localization To Mitochondrion (GO:0072655)	0.136364	0.000694	0.022078	0	0	6.31222	45.9105	TIMM13;TOMM7;TSPO;TOMM5;HSPD1;TIMM50
Cluster 4	Regulation Of Cell-Substrate Adhesion (GO:0010810)	0.136364	0.000694	0.022078	0	0	6.31222	45.9105	DMTN;FZD7;PTPRO;PDPN;GCNT2;RHOA
Cluster 4	Negative Regulation Of Macromolecule Biosynthetic Process (GO:0010558)	0.091837	0.000705	0.022158	0	0	4.05706	29.4418	NCL;GSTP1;SERBP1;RACK1;IGF2BP1;TSPO;IGF2BP3;YBX1;PUS7
Cluster 4	Negative Regulation Of Cytoplasmic Translation (GO:2000766)	0.375	0.00076	0.023391	0	0	23.88	171.508	NMNAT2;CPEB2;CPEB4
Cluster 4	Regulation Of Dendritic Spine Morphogenesis (GO:0061001)	0.166667	0.000763	0.023391	0	0	7.98443	57.3104	NLGN1;RELN;KIF1A;TANC2;CDK5R1
Cluster 4	Positive Regulation Of Establishment Of Protein Localization (GO:1904951)	0.222222	0.000848	0.025663	0	0	11.3894	80.5553	CCT6A;DKC1;CCT5;CCT4
Cluster 4	rRNA Processing (GO:0006364)	0.089109	0.000877	0.026232	0	0	3.92416	27.6212	EXOSC7;FBL;EBNA1BP2;NOB1;DKC1;NHP2;IGF2BP3;NOP53;RRP9
Cluster 4	Negative Chemotaxis (GO:0050919)	0.16129	0.000892	0.026354	0	0	7.67694	53.9085	SEMA4A;LRTM2;SLIT1;NTN1;RHOA
Cluster 4	Negative Regulation Of Protein Metabolic Process (GO:0051248)	0.07483	0.001065	0.031101	0	0	3.25056	22.249	HSP90AB1;NCL;SERBP1;RACK1;IGF2BP1;FLNA;IGF2BP3;YBX1;HMGCR;PUS7;CLU
Cluster 4	Regulation Of Tau-Protein Kinase Activity (GO:1902947)	0.333333	0.001119	0.031215	0	0	19.899	135.214	HSP90AA1;HSP90AB1;CLU
Cluster 4	Cellular Response To Purine-Containing Compound (GO:0071415)	0.333333	0.001119	0.031215	0	0	19.899	135.214	RYR2;CLU;RYR3
Cluster 4	Myelin Maintenance (GO:0043217)	0.333333	0.001119	0.031215	0	0	19.899	135.214	CLU;PRDX6;SOD1
Cluster 4	Postsynapse Assembly (GO:0099068)	0.333333	0.001119	0.031215	0	0	19.899	135.214	NLGN1;NRXN1;NRXN2
Cluster 4	Positive Regulation Of Ion Transmembrane Transporter Activity (GO:0032414)	0.151515	0.001196	0.032996	0	0	7.12785	47.9589	TCAF1;RELN;WNK2;ANK3;ATP1B1
Cluster 4	Calcium-Mediated Signaling Using Intracellular Calcium Source (GO:0035584)	0.2	0.001291	0.035212	0	0	9.96472	66.2886	RYR2;GRM5;DMTN;CLU
Cluster 4	Plasma Membrane Bounded Cell Projection Morphogenesis (GO:0120039)	0.12	0.001379	0.036812	0	0	5.44979	35.8932	CNTNAP2;GPM6A;NLGN1;NYAP1;TNIK;DCLK1
Cluster 4	Positive Regulation Of Developmental Growth (GO:0048639)	0.12	0.001379	0.036812	0	0	5.44979	35.8932	SYT4;RUFY3;INSR;MAPT;PPIB;NTN1
Cluster 4	Neuropeptide Signaling Pathway (GO:0007218)	0.102941	0.001404	0.037059	0	0	4.59158	30.161	GLRA2;NXPH4;PNOC;OPRL1;KISS1R;CPE;GPR83
Cluster 4	Regulated Exocytosis (GO:0045055)	0.117647	0.001531	0.038625	0	0	5.32841	34.537	SNAP25;PPP3CB;PCLO;RAB26;STXBP1;VAMP2
Cluster 4	Cellular Response To Nerve Growth Factor Stimulus (GO:1990090)	0.190476	0.001564	0.038625	0	0	9.37808	60.5872	KIDINS220;MAGI2;STMN2;MAPT
Cluster 4	Chaperone-Mediated Protein Complex Assembly (GO:0051131)	0.190476	0.001564	0.038625	0	0	9.37808	60.5872	HSP90AA1;HSP90AB1;CLU;HSPD1
Cluster 4	Regulation Of Translation (GO:0006417)	0.064356	0.001569	0.038625	0	0	2.76823	17.8754	YBX1;BZW2;PUS7;EEF2;RBM3;GRM5;NCL;SERBP1;RACK1;IGF2BP1;IGF2BP3;VIM;EIF3B
Cluster 4	CRD-mediated mRNA Stabilization (GO:0070934)	0.3	0.00157	0.038625	0	0	17.0554	110.123	IGF2BP1;IGF2BP3;YBX1
Cluster 4	Removal Of Superoxide Radicals (GO:0019430)	0.3	0.00157	0.038625	0	0	17.0554	110.123	PRDX2;PRDX1;SOD1
Cluster 4	Glutamate Receptor Signaling Pathway (GO:0007215)	0.142857	0.001572	0.038625	0	0	6.65198	42.9423	GRIA2;GRM5;GRIN1;CDK5R1;CPEB4
Cluster 4	Actin Cytoskeleton Reorganization (GO:0031532)	0.113208	0.001873	0.043485	0	0	5.10114	32.0365	DMTN;FLNA;PHACTR1;THSD7A;TNIK;RHOA
Cluster 4	Acetylcholine Receptor Signaling Pathway (GO:0095500)	0.181818	0.001875	0.043485	0	0	8.85662	55.6136	CHRM2;LYPD1;RGS8;CDK5R1
Cluster 4	Vesicle Transport Along Microtubule (GO:0047496)	0.181818	0.001875	0.043485	0	0	8.85662	55.6136	KIF5A;KIF1A;KIFAP3;PAFAH1B1
Cluster 4	Negative Regulation Of Axonogenesis (GO:0050771)	0.181818	0.001875	0.043485	0	0	8.85662	55.6136	GDI1;DCC;MAP2;RUFY3
Cluster 4	Positive Regulation Of Excitatory Postsynaptic Potential (GO:2000463)	0.181818	0.001875	0.043485	0	0	8.85662	55.6136	NLGN1;RELN;NRXN1;GRIN1
Cluster 4	Positive Regulation Of Synaptic Transmission, Glutamatergic (GO:0051968)	0.181818	0.001875	0.043485	0	0	8.85662	55.6136	NLGN1;RELN;NRXN1;GRIN1
Cluster 4	Negative Regulation Of Cell Adhesion (GO:0007162)	0.097222	0.001961	0.045059	0	0	4.30814	26.8589	DMTN;FZD7;PTPRO;GCNT2;SPINT2;RHOA;PLXNA4
Cluster 4	Regulation Of Protein Kinase B Signaling (GO:0051896)	0.073529	0.00202	0.0459	0	0	3.18463	19.759	RASD2;HSP90AA1;HSP90AB1;AIM2;SFRP5;INSR;MAGI2;RACK1;GCNT2;NOP53
Cluster 4	Protein Stabilization (GO:0050821)	0.0625	0.002034	0.0459	0	0	2.68222	16.6234	HSP90AA1;HSP90AB1;ATP1B1;CLU;HSPD1;CCT6A;RUVBL1;FLNA;PFN1;PPIB;NOP53;CCT5;CCT4
Cluster 4	Brain Morphogenesis (GO:0048854)	0.272727	0.002119	0.04614	0	0	14.9227	91.8747	CTNNA2;PAX2;PAFAH1B1
Cluster 4	Cellular Response To Superoxide (GO:0071451)	0.272727	0.002119	0.04614	0	0	14.9227	91.8747	PRDX2;PRDX1;SOD1
Cluster 4	Cochlea Morphogenesis (GO:0090103)	0.272727	0.002119	0.04614	0	0	14.9227	91.8747	MYO3B;PAX2;POU3F4
Cluster 4	Nucleoside Phosphate Biosynthetic Process (GO:1901293)	0.272727	0.002119	0.04614	0	0	14.9227	91.8747	NME2;AK5;NMNAT2
Cluster 4	Establishment Of Protein Localization To Plasma Membrane (GO:0061951)	0.131579	0.002288	0.049371	0	0	6.04632	36.7633	TRARG1;RAB26;ANK3;OPTN;VAMP2
Cluster 5	Ribosome Biogenesis (GO:0042254)	0.277419	1.75761e-15	6.82658e-12	0	0	5.26401	178.844	LTV1;DDX27;NOLC1;NAT10;SNU13;NOC2L;RPF2;WDR46;WDR43;EXOSC7;FBL;EMG1;NOB1;BMS1;PES1;HEATR3;MTREX;UTP20;RIOK1;RRP12;LYAR;PELP1;NOP56;NOP14;NOP58;NOP16;UTP4;DIMT1;PNO1;UTP3;NGDN;WDR74;DDX31;DNTTIP2;EIF2S1;GTPBP4;BYSL;EBNA1BP2;DKC1;GRWD1;MRTO4;ESF1;NOP53
Cluster 5	Mitotic Sister Chromatid Segregation (GO:0000070)	0.306306	6.51523e-14	1.26526e-10	0	0	6.02542	182.944	CDCA5;PINX1;BCCIP;KIF14;CDCA8;NCAPG;KIF11;SMC4;NCAPH;SMC2;CCNB1;NUSAP1;KMT5A;SPDL1;CEP55;DLGAP5;CLASP2;NUDC;KIF23;INO80;KIF22;KNSTRN;NDC80;ZWINT;SGO1;TPX2;CENPE;KIF18A;KIF18B;ESPL1;KIFC1;PRC1;CHMP4C;KIF2C
Cluster 5	Ribonucleoprotein Complex Biogenesis (GO:0022613)	0.271186	1.36533e-11	1.76764e-08	0	0	5.06758	126.776	LTV1;NAT10;SNU13;NOC2L;RPF2;WDR46;WDR43;FBL;EMG1;BMS1;PES1;TGS1;HEATR3;UTP20;RIOK1;NOP56;NOP14;NOP58;NOP16;UTP4;DIMT1;PNO1;UTP3;NGDN;WDR74;DDX31;DNTTIP2;GTPBP4;BYSL;EBNA1BP2;GRWD1;MRTO4
Cluster 5	Microtubule Cytoskeleton Organization Involved In Mitosis (GO:1902850)	0.372881	2.15826e-11	2.07421e-08	0	0	8.06001	197.947	NUDC;BCCIP;CDCA8;TTK;KIF11;WDR62;AURKB;NDC80;CENPE;CCNB1;ESPL1;CENPH;KIF4A;NUF2;NUSAP1;CDK1;TACC3;RCC1;BIRC5;DLGAP5;CLASP2;SPC25
Cluster 5	rRNA Processing (GO:0006364)	0.287129	2.6702e-11	2.07421e-08	0	0	5.47754	133.358	DDX27;PRKDC;NOP2;NOLC1;NAT10;SNU13;EXOSC7;FBL;EMG1;NOB1;PES1;MTREX;UTP20;RIOK1;RRP12;LYAR;RRP15;PELP1;NOP56;NOP14;NOP58;UTP4;WDR74;EBNA1BP2;EIF6;DKC1;MRTO4;ESF1;NOP53
Cluster 5	Positive Regulation Of Cell Cycle Process (GO:0090068)	0.254237	3.34406e-10	2.16472e-07	0	0	4.63556	101.142	FEN1;CEP120;KIF14;CDCA8;NCAPG;SMC4;NCAPH;AURKB;SMC2;AURKA;NUSAP1;ECT2;PLK4;SVIL;CENPV;RRM1;CDC7;KIF23;CDC6;INO80;NDC80;CIT;DBF4;CENPJ;BIRC5;PHIP;PKP4;KIF20B;RAD18;MAD2L1
Cluster 5	Mitotic Spindle Organization (GO:0007052)	0.282353	1.97842e-09	1.09774e-06	0	0	5.3342	106.902	NUDC;VCP;BCCIP;CDCA8;KIF23;TTK;KIF11;WDR62;AURKB;NDC80;AURKA;CENPE;TPX2;CCNB1;CENPH;KIFC1;PRC1;KIF4A;NUF2;RCC1;BIRC5;DLGAP5;CLASP2;SPC25
Cluster 5	ncRNA Processing (GO:0034470)	0.26	2.97403e-09	1.44389e-06	0	0	4.76716	93.5954	DDX27;RPP30;NOLC1;THG1L;EXOSC7;FBL;EMG1;NOB1;PES1;MTREX;UTP20;RRP12;LYAR;PELP1;NOP56;NOP14;NOP58;WDR74;BYSL;EBNA1BP2;DKC1;MRTO4;TUT1;ESF1;INTS7;NOP53
Cluster 5	rRNA Metabolic Process (GO:0016072)	0.263736	8.80771e-09	3.80102e-06	0	0	4.85494	90.0476	NOP56;NOP14;NOP58;DDX27;NIFK;WDR74;NOLC1;ZFP36L1;BYSL;EXOSC7;FBL;EBNA1BP2;EMG1;NOB1;DKC1;PES1;MRTO4;ESF1;MTREX;UTP20;RRP12;LYAR;NOP53;PELP1
Cluster 5	Negative Regulation Of Mitotic Metaphase/Anaphase Transition (GO:0045841)	0.464286	1.1862e-08	4.31219e-06	0	0	11.6852	213.255	ZWILCH;USP44;BUB1B;TTK;HASPIN;NDC80;ZWINT;CDC20;CENPF;NUF2;BUB1;MAD2L1;SPC25
Cluster 5	Intracellular Glucose Homeostasis (GO:0001678)	0.372093	1.22127e-08	4.31219e-06	0	0	8.00215	145.806	XBP1;ZBTB20;FOXK1;PIK3R1;NR1D1;SLC39A14;FOXO1;HK2;IGF1R;LIN28A;GPER1;TRA2B;HKDC1;RACK1;PPARGC1A;PCK2
Cluster 5	Regulation Of Cell Cycle Process (GO:0010564)	0.223077	1.65867e-08	5.36858e-06	0	0	3.89867	69.8434	CUL9;SMARCD1;CDCA2;TXLNG;KIF11;MKI67;PKMYT1;AURKB;AURKA;MYC;GPER1;DPF1;RCC1;NEK2;SOX9;FSD1;ECT2;BUB1;SMARCC1;KLHL21;PRPF40A;KNSTRN;SMARCA2;DBF4;MYBBP1A;PRC1;KIF2C;KIF20B;MCM2
Cluster 5	Mitotic Metaphase Plate Congression (GO:0007080)	0.34	2.07921e-08	6.21203e-06	0	0	6.95923	123.1	CDT1;NUDC;CDCA5;PINX1;KIF14;CDCA8;KIF22;NDC80;CENPE;CCNB1;KIF18A;KIFC1;NUF2;CHMP4C;KIF2C;SPDL1;CEP55
Cluster 5	Metaphase Plate Congression (GO:0051310)	0.333333	2.91744e-08	8.09382e-06	0	0	6.75418	117.185	NUDC;CDCA5;PINX1;KIF14;CDCA8;KIF22;NDC80;CENPE;CCNB1;CENPF;KIF18A;KIFC1;CHMP4C;KIF2C;SPDL1;FAM83D;CEP55
Cluster 5	protein-RNA Complex Assembly (GO:0022618)	0.206667	3.61163e-08	9.35172e-06	0	0	3.53891	60.6447	HSP90AB1;PRKDC;YTHDC1;DDX1;CELF2;NOP2;PPAN;DDX20;RPF2;PRPF19;SART3;TGS1;LUC7L;BRIX1;MDN1;HSP90AA1;NLE1;SRPK1;XAB2;EIF2S3;EIF5;DDX39B;EIF6;EIF3J;HNRNPC;EIF3F;EIF3D;NOP53;LUC7L2;SRSF9;EIF3B
Cluster 5	Mitotic Spindle Assembly Checkpoint Signaling (GO:0007094)	0.461538	4.75909e-08	1.02691e-05	0	0	11.5491	194.724	CDC20;CENPF;ZWILCH;NUF2;BUB1B;TTK;HASPIN;BUB1;NDC80;ZWINT;MAD2L1;SPC25
Cluster 5	Mitotic Spindle Checkpoint Signaling (GO:0071174)	0.461538	4.75909e-08	1.02691e-05	0	0	11.5491	194.724	CDC20;CENPF;ZWILCH;NUF2;BUB1B;TTK;HASPIN;BUB1;NDC80;ZWINT;MAD2L1;SPC25
Cluster 5	Spindle Assembly Checkpoint Signaling (GO:0071173)	0.461538	4.75909e-08	1.02691e-05	0	0	11.5491	194.724	CDC20;CENPF;ZWILCH;NUF2;BUB1B;TTK;HASPIN;BUB1;NDC80;ZWINT;MAD2L1;SPC25
Cluster 5	Regulation Of Translation (GO:0006417)	0.183168	5.23971e-08	1.07111e-05	0	0	3.05218	51.168	APP;PRKDC;DDX1;NOLC1;NAT10;MSI2;YBX1;TYMS;BZW2;RBM3;TCOF1;OGFOD1;TRIM2;RACK1;EIF4B;EIF5B;PRMT1;IFRD2;SAMD4A;PUS7;EEF2;EIF2S1;LRPPRC;EIF1;EIF5;LIN28A;EIF6;CNOT1;NCL;SERBP1;PLXNB2;VIM;DUS3L;EIF1B;EIF3D;EIF4G1;EIF3B
Cluster 5	Ribosomal Large Subunit Biogenesis (GO:0042273)	0.314815	7.62401e-08	1.48058e-05	0	0	6.20554	101.705	NOP16;NOP2;PPAN;WDR74;NOC2L;RPF2;GTPBP4;NLE1;EBNA1BP2;EIF6;PES1;MRTO4;HEATR3;BRIX1;NOP53;RRP15;MDN1
Cluster 5	Positive Regulation Of DNA-templated Transcription (GO:0045893)	2031-11-30	5.53417e-07	0.000102	0	0	1.64988	23.7701	APP;TCERG1;CCNT2;CCNT1;KDM1A;FHOD1;NR3C1;ACTB;SOX1;SALL2;RUVBL2;MYC;RUVBL1;SOX9;LMO1;MED1;SMARCC1;SUPT16H;ZNF281;LMO3;F2R;DYRK1B;THOC5;POU3F3;ISL2;MYCN;DDX39B;RFX4;TFAM;PHIP;TP53;ATF3;ATF4;NOTCH1;PRKDC;CTR9;GLIS3;PIK3R1;FOXO1;NPAS3;DHX33;TERT;ZNF423;PPARGC1A;LYAR;SNX5;ZBED3;S100A10;AKIRIN2;XBP1;JAG1;SMAD3;AUTS2;FZD7;RFXANK;NR1D2;INO80;NR1D1;SMARCA2;PBX1;TFCP2;NR4A3;TCF4;LDB1;THRA;CITED2;BRCA1;YBX…
Cluster 5	Neuron Migration (GO:0001764)	0.290909	6.16905e-07	0.000109	0	0	5.53637	79.1621	GPM6A;NTRK2;AUTS2;NDNF;CELSR1;SH3RF1;TUBB2B;SOX1;MAP1B;DNER;DDIT4;NEO1;ASTN1;PAFAH1B1;MARK1;FGFR1
Cluster 5	Generation Of Neurons (GO:0048699)	0.180233	8.8998e-07	0.000146	0	0	2.98319	41.562	GPM6A;RTN3;RTN1;LDB1;NDNF;CELSR1;SH3RF1;NRBP2;FUT9;DNER;NEO1;MARK1;IRX1;NTRK2;MYEF2;AUTS2;IRX5;FZD7;IRX3;WNT7B;WNT7A;CIT;PTPRD;TUBB2B;CDK6;MAP1B;DDIT4;PLXNB2;ASTN1;FGFR1;PAFAH1B1
Cluster 5	Ribosomal Small Subunit Biogenesis (GO:0042274)	0.238095	9.0332e-07	0.000146	0	0	4.22376	58.7829	LTV1;NOP56;NOP14;NOP58;UTP4;DIMT1;PNO1;UTP3;NGDN;NAT10;DNTTIP2;SNU13;WDR46;WDR43;FBL;EMG1;NOB1;BMS1;UTP20;RIOK1
Cluster 5	Positive Regulation Of Telomerase Activity (GO:0051973)	0.363636	1.10624e-06	0.000166	0	0	7.69648	105.554	PKIB;HSP90AA1;HSP90AB1;DKC1;MYC;MAPK1;NEK2;KLF4;MAPK15;AURKB;CCT4;WRAP53
Cluster 5	Centromere Complex Assembly (GO:0034508)	0.571429	1.1094e-06	0.000166	0	0	17.921	245.727	CENPT;CENPE;CENPV;CENPF;MIS18A;HJURP;OIP5;DLGAP5
Cluster 5	Regulation Of Telomerase Activity (GO:0051972)	0.311111	1.26128e-06	0.000176	0	0	6.08825	82.6991	HSP90AA1;HSP90AB1;PINX1;KLF4;MAPK15;AURKB;PKIB;DKC1;MYC;MAPK1;NEK2;TP53;CCT4;WRAP53
Cluster 5	Regulation Of Chromosome Segregation (GO:0051983)	0.392857	1.26861e-06	0.000176	0	0	8.7107	118.27	RMI2;CDCA2;NCAPG;KIF2C;CDC6;MKI67;SMC4;BUB1;NCAPH;RAD18;SMC2
Cluster 5	Sister Chromatid Segregation (GO:0000819)	0.352941	1.60159e-06	0.000215	0	0	7.34624	98.032	TOP2A;SGO1;KIF18A;KIF18B;ESPL1;KIFC1;NUSAP1;INO80;SMC4;KNSTRN;NDC80;ZWINT
Cluster 5	DNA Metabolic Process (GO:0006259)	0.149306	1.71629e-06	0.000219	0	0	2.3891	31.7161	TOP2A;FEN1;VCP;MCM7;PRKDC;STON1;MCM10;BRCA1;TYMS;RAD51AP1;ORC6;CDC45;TERT;ORC1;EXO1;RUVBL2;RUVBL1;LONP1;KPNA2;POLQ;RMI2;RFC3;RRM1;LIG1;CNBP;FANCA;RPA2;INO80;NEIL3;POLA2;GRWD1;UBE2T;CDK2;POLE3;PWWP3A;CDK1;MCM3;MCM5;TOP1;DCTPP1;NOP53;RAD18;MCM2
Cluster 5	Regulation Of miRNA Transcription (GO:1902893)	0.271186	1.74479e-06	0.000219	0	0	5.02028	66.5633	SREBF1;SMAD3;STAT3;NR3C1;KLF4;POU5F1;GNL3;NCOR2;MYCN;TERT;NFIB;MYC;RARA;SOX9;TEAD1;TP53
Cluster 5	Mitotic Cell Cycle Phase Transition (GO:0044772)	0.207207	1.93522e-06	0.000235	0	0	3.53576	46.5139	CDKN1B;CDC7;PKMYT1;FOXM1;PHF8;AURKA;CCNA2;CCNB2;PPP6C;CCNB1;MELK;CDK6;DBF4;MYC;CDK2;ENSA;EIF4EBP1;CDK1;TACC3;RCC1;BCAT1;NES;CLASP2
Cluster 5	Regulation Of mRNA Processing (GO:0050684)	0.342857	2.28325e-06	0.000269	0	0	7.02646	91.2731	RBM39;SON;YTHDC1;MAGOH;SAFB2;SRSF3;SAFB;SUPT6H;QKI;ZFP36L1;SRPK1;SRRM1
Cluster 5	Positive Regulation Of Transcription By RNA Polymerase II (GO:0045944)	0.109808	2.38339e-06	0.000272	0	0	1.70082	22.0205	APP;TCERG1;CCNT2;CCNT1;KDM1A;FHOD1;NR3C1;SOX1;SALL2;RUVBL2;MYC;SOX9;LMO1;MED1;LMO3;ISL2;MYCN;RFX4;PHIP;TP53;ATF3;ATF4;NOTCH1;PRKDC;CTR9;GLIS3;PIK3R1;SUPT6H;FOXO1;PPARGC1A;ZBED3;S100A10;AKIRIN2;XBP1;JAG1;SMAD3;AUTS2;RFXANK;NR1D2;INO80;NR1D1;SMARCA2;PBX1;TFCP2;NR4A3;TAF4B;TCF4;LDB1;THRA;CITED2;BRCA1;YBX1;FOXM1;PHF8;IRF2BPL;MYDGF;GPER1;MYBL2;TEAD1;PELP1;SREBF1;ANXA2;RIPK2;NME2;CKAP2;PAX3;ETV1;PROX1;…
Cluster 5	mRNA Splicing, Via Spliceosome (GO:0000398)	0.161137	3.77422e-06	0.000419	0	0	2.60708	32.5555	DDX46;YTHDC1;DDX1;DDX20;PPWD1;SNU13;PRPF19;PNN;SART3;TGS1;TRA2B;MAGOH;TRA2A;MTREX;RBM10;BCAS2;RBM17;HNRNPA3;PPIL1;BUD31;PRPF40A;SRRM1;SRPK1;XAB2;SNRNP40;DDX39B;HNRNPF;SRSF3;RNPS1;PRPF31;HNRNPC;HNRNPH3;SRSF7;SRSF9
Cluster 5	DNA Replication Initiation (GO:0006270)	0.428571	5.09833e-06	0.000545	0	0	10.0846	122.897	POLA2;CDC45;ORC6;MCM7;ORC1;MCM3;MCM10;MCM5;MCM2
Cluster 5	mRNA Processing (GO:0006397)	0.158879	5.18777e-06	0.000545	0	0	2.56321	31.1923	TCERG1;DDX46;YTHDC1;PPWD1;SNU13;PRPF19;TBRG4;PNN;SART3;TRA2B;MAGOH;TRA2A;MTREX;PPARGC1A;RBM10;BCAS2;HNRNPA0;HNRNPA3;PPIL1;BUD31;PRPF40A;SRRM1;XAB2;SNRNP40;SON;DDX39B;HNRNPF;SRSF3;RNPS1;PRPF31;HNRNPC;HNRNPH3;SRSF7;SRSF9
Cluster 5	Regulation Of mRNA Splicing, Via Spliceosome (GO:0048024)	0.212766	5.82245e-06	0.000595	0	0	3.65101	44.0085	RBM39;RBM25;YTHDC1;CELF2;QKI;SRRM1;SRPK1;RBM3;HNRNPL;SON;PCBP4;NCL;TRA2B;MAGOH;TRA2A;SRSF3;RNPS1;SRSF7;SRSF9;HNRNPA0
Cluster 5	Axonogenesis (GO:0007409)	0.164894	6.14976e-06	0.000612	0	0	2.67685	32.1198	CYFIP2;APP;SEMA5B;NOTCH3;NOTCH1;HSP90AB1;NRXN1;KALRN;SLITRK2;DPYSL5;TUBB3;KIF5A;PLEKHG4B;SLIT1;FYN;ARHGEF40;EPHB2;NEO1;EPHB3;HSP90AA1;SEMA6A;AUTS2;SEMA6D;WNT7A;BAIAP2;ISL2;CXCL12;FEZ1;MAP1B;EPHA3;LLGL1
Cluster 5	Regulation Of Mitotic Cell Cycle Spindle Assembly Checkpoint (GO:0090266)	0.470588	7.43122e-06	0.000722	0	0	11.9454	141.073	CCNB1;DUSP1;USP44;CDCA8;BIRC5;AURKB;NDC80;MAD2L1
Cluster 5	Positive Regulation Of Cell Population Proliferation (GO:0008284)	0.124224	8.87404e-06	0.000841	0	0	1.93651	22.5262	KDM1A;MEGF10;RTKN2;KIF14;IRS2;FOXM1;ACTB;IGF1R;MDK;MYC;GPER1;PIM1;SOX9;SMARCC1;TSC22D1;PRMT1;F2R;NME2;EMP2;PROX1;POU3F3;NME1;CCNA2;RARA;BIRC5;PHIP;KIF20B;SMARCD1;CDC123;NOTCH1;NOP2;TTK;PTN;TBRG4;TERT;ERBB4;HAS2;HES1;FGF21;TBX1;NTRK2;XBP1;CNBP;NTRK3;CDC7;SMARCA2;MAPK15;CNOT6;MEIS1;CDK6;NR4A3;PRC1;FGF19;CDK2;BCL2;FAM98A;NES;FGFR3;EZH2;FGFR1
Cluster 5	Chromatin Organization (GO:0006325)	0.145522	9.52168e-06	0.000878	0	0	2.31341	26.7475	SUV39H2;SMARCD1;DDX21;SOX1;CHAF1A;SART3;MYC;RUVBL2;DPF1;RUVBL1;SOX9;BRD2;KDM4A;SMARCC1;SUPT16H;CHTOP;RING1;NAP1L2;INO80;BAZ1A;SSRP1;HCFC2;BAZ1B;SAFB;SMARCA2;PER2;KAT2B;MYBBP1A;GRWD1;MTF2;HAT1;POLE3;PWWP3A;HNRNPC;TOP1;BCOR;FAM50B;ASF1B;EZH2
Cluster 5	RNA Processing (GO:0006396)	0.163934	9.7152e-06	0.000878	0	0	2.65685	30.6649	TCERG1;CELF2;DDX20;TBRG4;RBM3;EXOSC7;MAGOH;EXOSC8;PPARGC1A;BCAS2;HNRNPA0;RBM39;PRMT1;DNTTIP2;SRRM1;SRPK1;HNRNPL;LIN28B;SNRNP40;LIN28A;SON;DDX39B;DKC1;HNRNPF;RNPS1;PPIG;HNRNPC;HNRNPH3;SRSF7;SRSF9
Cluster 5	Positive Regulation Of Cellular Process (GO:0048522)	0.117845	1.02145e-05	0.000902	0	0	1.82738	20.9997	HSP90AB1;CITED2;RTKN2;KIF14;IRS2;FOXM1;ACTB;IGF1R;POFUT2;MDK;MYC;C1QBP;GPER1;DPF1;SOX9;TEAD1;SMARCC1;TSC22D1;PRMT1;F2R;PRKCA;EMP2;PROX1;POU3F3;RARA;BIRC5;PHIP;KIF20B;SMARCD1;CDC123;NOTCH1;LAMA2;LAMA1;NOP2;NEDD9;TTK;AKAP6;PTN;NID1;NTN1;ZFP36L1;TBRG4;ADGRG1;ERBB4;HAS2;HES1;TPPP;FGF21;TBX1;NTRK2;XBP1;CNBP;NTRK3;CDC7;INO80;PA2G4;SMARCA2;MAPK15;CNOT6;MEIS1;CXCL12;PRC1;FGF19;CDK2;BCL2;FAM98A;FGFR3;EZH2…
Cluster 5	Regulation Of Cell Population Proliferation (GO:0042127)	0.110966	1.24036e-05	0.00106	0	0	1.712	19.3414	BTG3;APP;CDKN1B;RTKN2;PINX1;KIF14;IRS2;FOXM1;ACTB;IGF1R;TIAL1;MYC;FTH1;GPER1;TSPO;SOX9;SMARCC1;TSC22D1;PRMT1;F2R;MAGI2;EMP2;PROX1;GTPBP4;POU3F3;GNL3;NME1;KAT2B;DDAH1;ADGRB1;RARA;BIRC5;PHIP;ARHGEF2;KIF20B;TP53;SMARCD1;CDC123;NOTCH1;PRKDC;UHRF1;NOP2;CDCA7;TTK;PTN;ZFP36L1;TBRG4;ADGRG1;ERBB4;NACC2;HAS2;SH3BP4;UTP20;HES1;SH2B3;FGF21;TBX1;NTRK2;CGREF1;XBP1;JAG1;SMAD3;CNBP;NTRK3;STAT3;CDC7;CDC6;PODN;SMA…
Cluster 5	Positive Regulation Of Chromosome Segregation (GO:0051984)	0.444444	1.25592e-05	0.00106	0	0	10.7503	121.318	CCNB1;CDK1;NCAPG;CDC6;SMC4;NCAPH;RAD18;SMC2
Cluster 5	Protein Phosphorylation (GO:0006468)	0.122	1.31425e-05	0.001086	0	0	1.89679	21.3192	DDR1;GPI;APP;CCNT1;PRAG1;IGF1R;CAMKV;PBK;PIM1;PRKG2;TLK1;NEK2;EPHB2;STK32B;EPHB3;PDK1;BRD2;DYRK1B;PRKCA;VRK1;HASPIN;YWHAZ;MELK;RARA;BIRC5;FAM20C;TOP1;TRIB2;EPHA3;USP15;PKDCC;PRKDC;CDCA8;TTK;AURKB;CAMKK2;AURKA;PRDX4;NUAK2;IRAK1;ERBB4;MAPK1;FYN;CLSPN;MARK1;PLK4;NTRK2;CDC7;CDC42BPA;MAPK15;DCLK1;SRPK1;CDK6;ADM2;STK26;CDK2;CDK1;TAF4B;TAF5;FGFR3;FGFR1
Cluster 5	Negative Regulation Of Apoptotic Process (GO:0043066)	0.122407	1.64122e-05	0.001328	0	0	1.90281	20.9642	CNTFR;CITED2;KIF14;SH3RF1;IGF1R;NRBP2;MYDGF;DSTYK;MDK;MYC;PIM1;SOX9;MED1;BNIP3L;DFFA;TLE1;TSC22D1;F2R;NME2;PRKCA;YWHAZ;POU3F3;POU3F4;BIRC5;PHIP;ITGA5;TP53;NOTCH1;PRKDC;PIK3R3;NDNF;PIK3R1;FOXO1;HSP90B1;HSPD1;NUAK2;PTPRZ1;ERBB4;BAG1;PPARGC1A;TXNDC5;TBX1;HSPA9;NTRK2;FOXB1;XBP1;ANGPT1;CBX4;HSPA5;DHCR24;PA2G4;KLF4;TNFRSF10D;SON;BCL2;CDK1;SPRY2;CPEB4;MAD2L1
Cluster 5	Kinetochore Organization (GO:0051383)	0.6	1.85049e-05	0.001437	0	0	20.1342	219.412	CENPT;CENPE;CENPF;CENPH;NUF2;DLGAP5
Cluster 5	Regulation Of Mitotic Sister Chromatid Separation (GO:0010965)	0.6	1.85049e-05	0.001437	0	0	20.1342	219.412	CCNB1;DUSP1;USP44;BIRC5;CDCA8;AURKB
Cluster 5	RNA Splicing, Via Transesterification Reactions With Bulged Adenosine As Nucleophile (GO:0000377)	0.161111	1.90563e-05	0.001451	0	0	2.60068	28.2644	DDX46;YTHDC1;PPWD1;SNU13;PRPF19;PNN;SART3;TRA2B;MAGOH;TRA2A;MTREX;RBM10;BCAS2;HNRNPA3;PPIL1;BUD31;PRPF40A;SRRM1;XAB2;SNRNP40;DDX39B;HNRNPF;SRSF3;RNPS1;PRPF31;HNRNPC;HNRNPH3;SRSF7;SRSF9
Cluster 5	Response To Insulin (GO:0032868)	0.21519	2.45232e-05	0.001832	0	0	3.69832	39.261	XBP1;GOT1;PRKDC;SORT1;IRS2;PIK3R1;SORBS1;SLC39A14;HDAC9;FOXO1;ZFP36L1;KAT2B;RAB31;EIF6;VAMP2;PCK2;ZBED3
Cluster 5	Cellular Response To Hexose Stimulus (GO:0071331)	0.36	2.74677e-05	0.002013	0	0	7.56182	79.418	XBP1;LIN28A;GPER1;TRA2B;RACK1;ZBTB20;SLC39A14;IGF1R;PCK2
Cluster 5	Mitotic Chromosome Condensation (GO:0007076)	0.466667	3.04944e-05	0.002125	0	0	11.7509	122.186	CDCA5;NUSAP1;NCAPG;KMT5A;SMC4;NCAPH;SMC2
Cluster 5	Positive Regulation Of DNA Biosynthetic Process (GO:2000573)	0.230769	3.05349e-05	0.002125	0	0	4.04314	42.035	HSP90AA1;RFC3;HSP90AB1;KLF4;MAPK15;AURKB;PKIB;DKC1;MYC;USP1;MAPK1;NEK2;CCT5;CCT4;WRAP53
Cluster 5	Regulation Of Gene Expression (GO:0010468)	2013-11-30	3.06354e-05	0.002125	0	0	1.54937	16.1031	PRDM8;APP;TNC;ZBTB20;NR3C1;CELSR2;SOX1;RUVBL2;MYC;RUVBL1;ZNF85;CPNE1;ZNF724;SOX9;EPHB2;SH3GL2;MED1;TLE1;ZNF281;SFMBT2;HCFC2;POU3F3;ZNF90;ZNF92;MYCN;ZNF714;TP53;ATF4;DNMT1;NOTCH1;CRABP2;YTHDC1;MAGED1;PIK3R3;ILDR2;ZFP36L1;TERT;STC2;ZNF423;PPARGC1A;ZNF146;FGF21;MARK1;SMAD3;FZD7;NR1D2;ZBTB11;SMARCA2;HNRNPL;OCLN;SON;CDK6;FGF19;HNRNPF;BHLHE40;CDK2;ZNF536;EZH2;GPI;CITED2;ATF7IP2;BRCA1;YBX1;BRCA2;AFF3;YB…
Cluster 5	Regulation Of Apoptotic Process (GO:0042981)	0.110638	3.11886e-05	0.002125	0	0	1.70234	17.6625	TOP2A;RBM25;CITED2;KIF14;ACTB;SH3RF1;IGF1R;MYDGF;DSTYK;MYC;TRIM2;RUVBL2;C1QBP;GPER1;RUVBL1;RACK1;PIM1;TRIM24;SOX9;CTSB;STPG1;MED1;BNIP3L;DFFA;GRID2;HSP90AA1;PRMT2;TSC22D1;NME2;YWHAZ;POU3F3;NME1;MELK;AKT1S1;BIRC5;IAPP;PHIP;TP53;PPID;ATF4;MCM2;VCP;PHLPP1;PRKDC;MAGED1;HTRA1;DDX20;PIK3R1;FOXO1;HSP90B1;HSPD1;BCLAF1;NUAK2;PNMA1;ERBB4;BAG1;PMAIP1;FYN;ECT2;TXNDC5;HSPA9;XBP1;ANGPT1;CBX4;HSPA5;DHCR24;PA2G4…
Cluster 5	Axon Guidance (GO:0007411)	0.167785	3.4965e-05	0.002341	0	0	2.72613	27.9732	CYFIP2;SEMA5B;NOTCH3;NOTCH1;NRXN1;KALRN;NTN1;DPYSL5;TUBB3;KIF5A;PLEKHG4B;SLIT1;RAC3;FYN;ARHGEF40;EPHB2;NEO1;EPHB3;SEMA6A;SEMA6D;CXCL12;NFIB;FEZ1;PLXNB2;EPHA3
Cluster 5	Maturation Of SSU-rRNA (GO:0030490)	0.289474	3.72108e-05	0.00245	0	0	5.48156	55.906	NOP14;NOB1;UTP4;UTP3;NGDN;NAT10;TSR1;SNU13;RIOK1;WDR46;WDR43
Cluster 5	Regulation Of Protein Phosphorylation (GO:0001932)	0.139623	4.00168e-05	0.002509	0	0	2.20127	22.2905	APP;PRKDC;PELI2;CDCA8;PIK3R3;KNDC1;FBLN1;PRR5L;AURKB;CAMKK2;MYDGF;ERBB4;GPER1;RACK1;PLCE1;FYN;SOX9;EPHB2;ECT2;SH3GL2;ZBED3;FGF21;TSPYL2;TBX1;NTRK2;HSP90AA1;ANGPT1;LIMCH1;NTRK3;CCNA2;OCLN;FGF19;PLXNB2;BIRC5;PHIP;PLPP3;NOP53
Cluster 5	Mitotic Cytokinesis (GO:0000281)	0.237288	4.00576e-05	0.002509	0	0	4.19097	42.4344	CKAP2;CDCA8;KIF23;AURKB;CIT;ANLN;SON;ESPL1;KIF4A;NUSAP1;BIRC5;EXOC6;ECT2;CEP55
Cluster 5	protein-DNA Complex Assembly (GO:0065004)	0.237288	4.00576e-05	0.002509	0	0	4.19097	42.4344	BRD2;SUPT16H;CENPV;NAP1L2;BAZ1A;SSRP1;CHAF1A;SART3;GRWD1;HAT1;POLE3;TCF4;SOX9;ASF1B
Cluster 5	Mitotic Nuclear Division (GO:0140014)	0.266667	4.10482e-05	0.002531	0	0	4.8946	49.4392	SGO1;KIF18A;KIF18B;ESPL1;KIFC1;NUSAP1;INO80;SMC4;KNSTRN;NDC80;ZWINT;CLASP2
Cluster 5	Cellular Response To Insulin Stimulus (GO:0032869)	0.191919	4.56927e-05	0.002773	0	0	3.20495	32.0289	BCAR3;XBP1;GOT1;PRKDC;PIK3R3;IRS2;PIK3R1;SORBS1;BAIAP2;SLC39A14;HDAC9;FOXO1;IGF1R;ZFP36L1;KAT2B;RAB31;PHIP;VAMP2;PCK2
Cluster 5	Regulation Of Mitotic Cell Cycle (GO:0007346)	0.176	4.8075e-05	0.002859	0	0	2.88505	28.6854	CUL9;YWHAE;APP;BTG3;CDCA2;CDKN1B;PRKCA;MKI67;PKMYT1;TTL;CKS1B;AURKA;CDC20;CCNB1;EIF4EBP1;CKS2;RCC1;NEK2;SOX9;KIF20B;DLGAP5;MAD2L1
Cluster 5	Positive Regulation Of Cytokinesis (GO:0032467)	0.282051	4.85903e-05	0.002859	0	0	5.28551	52.4961	SVIL;CENPV;KIF14;CDCA8;BIRC5;KIF23;PKP4;CDC6;ECT2;KIF20B;CIT
Cluster 5	Positive Regulation Of Transferase Activity (GO:0051347)	0.167832	4.95003e-05	0.00287	0	0	2.72579	27.0222	ARRDC4;DDR1;NTRK2;HSP90AA1;RFC3;HSP90AB1;DCUN1D5;NTRK3;KLF4;MAPK15;AURKB;IGF1R;PKIB;DSTYK;DKC1;ERBB4;MYC;TSPO;MAPK1;NEK2;FGFR3;FGFR1;WRAP53;CCT4
Cluster 5	Response To Glucose (GO:0009749)	0.26087	5.20458e-05	0.002973	0	0	4.75038	46.8549	XBP1;LIN28A;GPER1;TRA2B;RACK1;ZBTB20;IRS2;SLC39A14;VAMP2;IGF1R;PCK2;ZBED3
Cluster 5	Cell Cycle G2/M Phase Transition (GO:0044839)	0.275	6.2835e-05	0.003537	0	0	5.10297	49.3713	CCNA2;CCNB1;MELK;ENSA;CDK2;CDK1;FOXM1;PKMYT1;NES;AURKB;AURKA
Cluster 5	Neuron Differentiation (GO:0030182)	0.156069	6.42309e-05	0.003564	0	0	2.50125	24.1446	RTN3;RTN1;TENM3;LDB1;BCCIP;HS6ST1;NRBP2;FUT9;ERBB4;IRX1;NTRK2;XBP1;MYEF2;IRX5;FZD7;IRX3;WNT7B;SPINK5;PBX3;WNT7A;EPOP;PBX1;MANF;PTPRD;UGDH;ISL2;DDIT4
Cluster 5	Ribosomal Large Subunit Assembly (GO:0000027)	0.363636	7.13669e-05	0.003904	0	0	7.67713	73.2987	DHX30;NOP2;PPAN;BRIX1;RPF2;NOP53;NLE1;MDN1
Cluster 5	Regulation Of DNA-templated Transcription (GO:0006355)	2075-11-30	7.37548e-05	0.003979	0	0	1.3978	13.2997	PRDM8;CCNT2;CCNT1;KDM1A;ENO1;NR3C1;CELSR2;ACTB;TIAL1;SOX1;SALL2;SALL3;RUVBL2;MYC;RUVBL1;ZNF85;DPF1;ZNF724;KMT5A;SOX9;SOX5;MED1;SMARCC1;TLE1;ZNF281;F2R;DYRK1B;ARID5B;HCFC2;POU3F3;POU3F4;DKK3;ZNF90;ZNF92;MYCN;RFX4;ZNF714;ERF;TFAM;PHIP;ZNF433;TP53;ATF3;ATF4;ZNF671;ZNF791;NOTCH1;CRABP2;MAGED1;GLIS3;FOXO1;NPAS3;ZNF829;NACC2;SAFB2;ZNF423;PPARGC1A;SNX5;ZNF146;ZBED3;XBP1;SMAD3;CBX4;FZD7;PBX3;IRF2BP2;RFXA…
Cluster 5	Regulation Of Mitotic Sister Chromatid Segregation (GO:0033047)	0.625	7.60093e-05	0.004044	0	0	22.3564	212.043	CCNB1;DUSP1;USP44;CDK1;AURKB
Cluster 5	Regulation Of Cell Migration (GO:0030334)	0.119816	8.93302e-05	0.004689	0	0	1.85151	17.262	SEMA5B;LDB1;CITED2;TNC;KIF14;ROBO1;IGF1R;MDK;TMSB4X;GPER1;DPYSL3;RACK1;ENPP2;EPHB2;LIMCH1;SEMA6D;F2R;MAGI2;PRKCA;GTPBP4;CCNA2;SPATA13;MACF1;NOTCH1;PIK3R3;CXCR4;NEDD9;PRR5L;THY1;NKD1;ERBB4;HAS2;FYN;SRGAP3;SASH1;FGF21;CARMIL1;XBP1;JAG1;HSPA5;NTRK3;STAT3;PODN;MAPK15;CXCL12;STK26;DLG5;FGF19;TRIP6;PLXNB2;F2RL1;SPRY2
Cluster 5	Regulation Of Mitotic Nuclear Division (GO:0007088)	0.232143	9.56074e-05	0.004951	0	0	4.0701	37.6699	CUL9;CDCA2;DUSP1;USP44;MKI67;PKMYT1;AURKA;CCNB1;NUSAP1;RCC1;NEK2;PHIP;KIF20B
Cluster 5	Positive Regulation Of miRNA Metabolic Process (GO:2000630)	0.244898	0.000102	0.005059	0	0	4.36451	40.1296	SREBF1;LIN28B;MYCN;SMAD3;TERT;MYC;STAT3;NR3C1;KLF4;TEAD1;TP53;GNL3
Cluster 5	Positive Regulation Of Nervous System Development (GO:0051962)	0.244898	0.000102	0.005059	0	0	4.36451	40.1296	PTPRD;GRID2;SLITRK2;GPER1;SERPINF1;NRXN1;DLG5;SYNDIG1;WNT7A;EPHB2;EPHB3;FAIM
Cluster 5	Regulation Of Mitotic Metaphase/Anaphase Transition (GO:0030071)	0.244898	0.000102	0.005059	0	0	4.36451	40.1296	CDC20;SMARCD1;CENPE;SMARCC1;CCNB1;ESPL1;DUSP1;USP44;DPF1;CDC6;SMARCA2;DLGAP5
Cluster 5	Regulation Of Cell Cycle (GO:0051726)	0.130872	0.000106	0.005195	0	0	2.04211	18.6957	YWHAE;CDC123;CDKN1B;HSP90AB1;CITED2;PRCC;TXLNG;BRCA1;FOXM1;ACTB;CKS1B;TBRG4;CDC20;MECOM;MYC;PES1;RUVBL2;GPER1;RUVBL1;TP53BP2;RACK1;SOX9;DLGAP5;TSPYL2;CDT1;STAT3;DHCR24;INO80;PROX1;PER2;KAT2B;CDK6;SON;CKS2;RARA;KIF20B;TP53;NOP53;MCM2
Cluster 5	Regulation Of Cytokinesis (GO:0032465)	0.2	0.000107	0.005195	0	0	3.36919	30.8033	SVIL;CENPV;KIF14;KLHL21;KIF23;PRPF40A;CDC6;AURKB;CIT;AURKA;PRC1;CHMP4C;PKP4;FSD1;KIF20B;ECT2
Cluster 5	Centromeric Sister Chromatid Cohesion (GO:0070601)	0.8	0.00011	0.005292	0	0	53.6225	488.593	NAA50;SGO1;BUB1B;BUB1
Cluster 5	Chromatin Remodeling (GO:0006338)	0.140351	0.000117	0.00554	0	0	2.21032	20.0113	SUV39H2;SMARCD1;USP15;KDM1A;DDX21;SUPT6H;SART3;MECOM;IFI16;MYC;RUVBL2;DPF1;RUVBL1;SOX9;KDM4A;SMARCC1;CHTOP;RING1;INO80;BAZ1A;HCFC2;BAZ1B;SMARCA2;PER2;KAT2B;DEPDC1B;MYBBP1A;MTF2;POLE3;HNRNPC;TOP1;BCOR
Cluster 5	Cellular Response To Peptide Hormone Stimulus (GO:0071375)	0.191011	0.00012	0.005561	0	0	3.18295	28.7351	XBP1;GOT1;PRKDC;IRS2;PIK3R1;SORBS1;SLC30A10;SLC39A14;HDAC9;FOXO1;ZFP36L1;KAT2B;RAB31;NR4A3;GPER1;VAMP2;PCK2
Cluster 5	Cytoskeleton-Dependent Cytokinesis (GO:0061640)	0.197531	0.000125	0.005561	0	0	3.31717	29.8162	CKAP2;CDCA8;KIF23;SEPTIN3;SEPTIN11;AURKB;CIT;ANLN;SON;ESPL1;KIF4A;NUSAP1;BIRC5;EXOC6;ECT2;CEP55
Cluster 5	Positive Regulation Of Establishment Of Protein Localization (GO:1904951)	0.388889	0.000125	0.005561	0	0	8.54473	76.7769	DKC1;CENPJ;CEP120;CORO2B;CCT5;CCT4;WRAP53
Cluster 5	Regulation Of DNA Damage Checkpoint (GO:2000001)	0.388889	0.000125	0.005561	0	0	8.54473	76.7769	DEPDC1B;DDX39B;RFWD3;RPA2;BRCA1;BRCA2;THOC5
Cluster 5	Neuron Projection Guidance (GO:0097485)	0.169355	0.000125	0.005561	0	0	2.75191	24.7254	CYFIP2;SEMA5B;NOTCH3;SEMA6A;NOTCH1;SEMA6D;NRXN1;KALRN;CXCL12;DPYSL5;TUBB3;FEZ1;KIF5A;PLEKHG4B;SLIT1;FYN;ARHGEF40;EPHB2;NEO1;EPHA3;EPHB3
Cluster 5	Positive Regulation Of Chromosome Separation (GO:1905820)	0.461538	0.000126	0.005561	0	0	11.5034	103.293	CDCA8;NCAPG;BIRC5;SMC4;NCAPH;SMC2
Cluster 5	Positive Regulation Of miRNA Transcription (GO:1902895)	0.255814	0.000129	0.005624	0	0	4.62382	41.4144	SREBF1;SMAD3;MYCN;TERT;MYC;STAT3;NR3C1;KLF4;TEAD1;TP53;GNL3
Cluster 5	Cytoplasmic Translational Initiation (GO:0002183)	0.3	0.00014	0.005917	0	0	5.75984	51.1097	EIF4A1;EIF2S3;EIF5;EIF6;EIF3J;EIF3F;EIF3D;EIF3B;EIF4G1
Cluster 5	Maturation Of SSU-rRNA From Tricistronic rRNA Transcript (SSU-rRNA, 5.8S rRNA, LSU-rRNA) (GO:0000462)	0.3	0.00014	0.005917	0	0	5.75984	51.1097	NOP14;UTP4;UTP3;BMS1;NGDN;TSR1;UTP20;WDR46;WDR43
Cluster 5	mRNA Transport (GO:0051028)	0.224138	0.00014	0.005917	0	0	3.88879	34.5045	CHTOP;NUP107;NXT1;YTHDC1;THOC5;NUP160;ZFP36L1;DDX39B;PEG10;MAGOH;SRSF3;NUP88;RAE1
Cluster 5	Regulation Of Telomere Maintenance Via Telomerase (GO:0032210)	0.235294	0.000154	0.006414	0	0	4.14025	36.3568	PKIB;PINX1;STON1;NAT10;MAPK1;NEK2;HNRNPC;MAPK15;DCP2;AURKB;CCT5;CCT4
Cluster 5	Mitotic Spindle Assembly (GO:0090307)	0.25	0.000161	0.006631	0	0	4.48347	39.1559	TPX2;KIFC1;PRC1;KIF4A;BCCIP;CDCA8;BIRC5;KIF23;KIF11;AURKB;CLASP2
Cluster 5	Regulation Of Transcription By RNA Polymerase II (GO:0006357)	2081-11-30	0.000162	0.006631	0	0	1.36578	11.9189	TCERG1;APP;CCNT2;CCNT1;KDM1A;FHOD1;ZBTB20;ENO1;NOC2L;NR3C1;ACTB;TIAL1;SOX1;SALL2;SALL3;RUVBL2;MYC;RUVBL1;DPF1;KMT5A;SOX9;SOX5;LMO1;MED1;SMARCC1;ZNF281;LMO3;ZFP69B;ARID5B;HCFC2;POU3F3;POU3F4;ISL2;MYCN;RFX4;ZNF439;ERF;PHIP;ZNF433;TP53;ATF3;PPID;ATF4;ZNF671;ZNF791;NOTCH1;PRKDC;MAGED1;CTR9;GLIS3;PIK3R1;AEBP1;FOXO1;NPAS3;ZNF829;NACC2;SAFB2;NDN;PPARGC1A;LYAR;ZBED3;S100A10;AKIRIN2;XBP1;JAG1;SMAD3;AUTS2;…
Cluster 5	Nucleosome Organization (GO:0034728)	0.2	0.000174	0.007042	0	0	3.36747	29.1493	BRD2;SMARCD1;SMARCC1;SUPT16H;NAP1L2;BAZ1A;SSRP1;SUPT6H;CHAF1A;SART3;GRWD1;HAT1;POLE3;SOX9;ASF1B
Cluster 5	Positive Regulation Of Cellular Biosynthetic Process (GO:0031328)	0.149425	0.00018	0.007204	0	0	2.37406	20.4715	LPGAT1;HSP90AB1;PRKDC;NAT10;IRS2;FOXO1;RBM3;PPARGC1A;SREBF1;HSP90AA1;SMAD3;ELOVL5;PRMT1;SAMD4A;NR1D1;SORBS1;EEF2;KLF4;ASS1;KAT2B;ZEB2;EIF6;DDAH1;PLXNB2;VIM;EIF3D
Cluster 5	Regulation Of Nuclear Division (GO:0051783)	0.368421	0.000186	0.007342	0	0	7.83225	67.2598	CUL9;CDCA2;RCC1;NEK2;MKI67;PKMYT1;KIF20B
Cluster 5	Cell Cycle G1/S Phase Transition (GO:0044843)	0.230769	0.000187	0.007342	0	0	4.03652	34.6481	CCNA2;PPP6C;CDKN1B;DBF4;CDK6;MYC;CDK2;EIF4EBP1;RCC1;CDC7;BCAT1;PHF8
Cluster 5	G2/M Transition Of Mitotic Cell Cycle (GO:0000086)	0.263158	0.000202	0.007829	0	0	4.80153	40.8578	CCNA2;CCNB1;MELK;ENSA;CDK2;CDK1;FOXM1;PKMYT1;NES;AURKA
Cluster 5	Formation Of Cytoplasmic Translation Initiation Complex (GO:0001732)	0.428571	0.000207	0.007979	0	0	10.0649	85.3547	EIF5;EIF6;EIF3J;EIF3F;EIF3D;EIF3B
Cluster 5	Regulation Of Kinase Activity (GO:0043549)	0.188235	0.000225	0.008551	0	0	3.1242	26.245	DDR1;TSPYL2;NTRK2;CDKN1B;LDB1;NTRK3;IRS2;EMP2;IGF1R;CAMKK2;DSTYK;ERBB4;PLCE1;ECT2;FGFR3;FGFR1
Cluster 5	Regulation Of Cyclin-Dependent Protein Kinase Activity (GO:1904029)	0.226415	0.000227	0.008551	0	0	3.93786	33.0449	CCNA2;CCNB2;CCNB1;CCNT2;CDKN1B;HSP90AB1;CCNT1;CDC37;BCCIP;CDC6;PKMYT1;GTPBP4
Cluster 5	Chromosome Condensation (GO:0030261)	0.28125	0.000242	0.008873	0	0	5.25842	43.786	TOP2A;CDCA5;GPER1;NUSAP1;NCAPG;KMT5A;SMC4;NCAPH;SMC2
Cluster 5	Positive Regulation Of Synapse Assembly (GO:0051965)	0.28125	0.000242	0.008873	0	0	5.25842	43.786	PTPRD;GRID2;SLITRK2;NRXN1;DLG5;SYNDIG1;WNT7A;EPHB2;EPHB3
Cluster 5	DNA-templated DNA Replication (GO:0006261)	0.202899	0.000242	0.008873	0	0	3.42713	28.5341	MGME1;RFC3;RRM1;MCM7;TWNK;MCM10;POLA2;CDC45;ORC6;ORC1;POLE3;MCM3;MCM5;MCM2
Cluster 5	Maturation Of LSU-rRNA (GO:0000470)	0.35	0.00027	0.009787	0	0	7.22938	59.4145	DDX18;NIFK;EIF6;PES1;NOP2;RPF2;RRP15
Cluster 5	Nucleosome Assembly (GO:0006334)	0.222222	0.000273	0.009829	0	0	3.84389	31.5388	BRD2;SUPT16H;CHAF1A;SART3;GRWD1;HAT1;POLE3;NAP1L2;SOX9;BAZ1A;SSRP1;ASF1B
Cluster 5	DNA Repair (GO:0006281)	0.127148	0.000281	0.009996	0	0	1.97315	16.1381	FEN1;VCP;PRKDC;CDCA5;DDX1;STON1;BRCA1;BRCA2;RAD51AP1;EXO1;EXO5;FANCI;MGME1;POLQ;RMI2;RFC3;RRM1;LIG1;EYA1;ZGRF1;USP44;FANCA;RPA2;INO80;FANCB;REC8;TRAIP;DEPDC1B;NEIL3;FANCD2;RFWD3;UBE2T;PWWP3A;CDK1;TP53;NOP53;RAD18
Cluster 5	Mitotic G1/S Transition Checkpoint Signaling (GO:0044819)	0.5	0.000304	0.010435	0	0	13.4124	108.626	PRKDC;RFWD3;CDK2;RPA2;TP53
Cluster 5	Mitotic Spindle Elongation (GO:0000022)	0.5	0.000304	0.010435	0	0	13.4124	108.626	PRC1;KIF4A;BIRC5;CDCA8;KIF23
Cluster 5	Mitotic Spindle Midzone Assembly (GO:0051256)	0.5	0.000304	0.010435	0	0	13.4124	108.626	PRC1;KIF4A;BIRC5;CDCA8;KIF23
Cluster 5	Protein Localization To Condensed Chromosome (GO:1903083)	0.5	0.000304	0.010435	0	0	13.4124	108.626	ZWILCH;CDK1;TTK;KNL1;SPDL1
Cluster 5	Negative Regulation Of Nucleic Acid-Templated Transcription (GO:1903507)	0.114035	0.000306	0.010435	0	0	1.74857	14.1478	SUV39H2;CDKN1B;KDM1A;LDB1;THRA;CITED2;BHLHE41;ENO1;BRCA1;FOXM1;NR3C1;MECOM;KMT5A;SOX9;TLE1;FOXD1;RING1;PRMT2;ZNF281;ARID5B;PROX1;POU3F3;DKK3;NCOR2;MDFIC;RARA;DEPDC1;BIRC5;TP53;NOTCH1;FOXK1;HDAC9;FOXO1;BCLAF1;IFI16;NACC2;HES1;ZNF423;KDM4A;CBX4;NR1D2;NR1D1;PA2G4;KLF4;SMARCA2;HNRNPL;PER2;CENPF;MYBBP1A;BHLHE40;BCOR;EZH2
Cluster 5	Positive Regulation Of Mitotic Sister Chromatid Separation (GO:1901970)	0.4	0.000325	0.010993	0	0	8.94613	71.8388	CDC20;ESPL1;CDCA8;BIRC5;AURKB;DLGAP5
Cluster 5	Negative Regulation Of Intracellular Signal Transduction (GO:1902532)	0.134199	0.000333	0.01115	0	0	2.09643	16.7869	PHLPP1;RTKN2;NOC2L;HDAC9;HERPUD1;PBLD;IGF1R;SPRED1;NUAK2;TMSB4X;GPER1;CPNE1;RACK1;SH3BP4;SH2B3;TLE1;DUSP1;PDE4D;MAGI2;ATP2B4;MUL1;NR1D1;CIT;VEPH1;DLG5;DDIT4;AKT1S1;PDE3A;BCL2;TRIM59;NOP53
Cluster 5	Transcription By RNA Polymerase II (GO:0006366)	0.140625	0.000373	0.012389	0	0	2.21095	17.4518	GTF2A1;GTF2A2;CCNT2;ELOF1;CCNT1;THRA;CTR9;GLIS3;DDX21;SUPT6H;TRIM24;POLR2E;POLR2F;PPARGC1A;SOX5;S100A10;MED1;SUPT16H;XBP1;ANXA2;TSC22D1;ETV1;TFCP2;RARA;TAF4B;TAF5;ATF4
Cluster 5	Cellular Response To Glucose Stimulus (GO:0071333)	0.264706	0.000399	0.012905	0	0	4.83722	37.8622	XBP1;LIN28A;GPER1;TRA2B;RACK1;ZBTB20;SLC39A14;IGF1R;PCK2
Cluster 5	Glial Cell Differentiation (GO:0010001)	0.264706	0.000399	0.012905	0	0	4.83722	37.8622	BCAN;PTPRZ1;METRN;NFIB;NCAN;GPC1;STAT3;SOX9;TPPP
Cluster 5	Positive Regulation Of Transcription By RNA Polymerase I (GO:0045943)	0.264706	0.000399	0.012905	0	0	4.83722	37.8622	DHX33;MYBBP1A;NCL;DDX21;BAZ1B;LYAR;WDR43;PHF8;ATF4
Cluster 5	Phosphorylation (GO:0016310)	0.114219	0.000434	0.01394	0	0	1.75015	13.5494	GPI;APP;CCNT1;PRAG1;HK2;PIM1;PRKG2;TLK1;NEK2;EPHB2;EPHB3;PDK1;BRD2;DYRK1B;PRKCA;VRK1;HASPIN;YWHAZ;MELK;HKDC1;RARA;BIRC5;FAM20C;TOP1;TRIB2;EPHA3;PRKDC;CDCA8;AURKB;CAMKK2;AURKA;NUAK2;IRAK1;MAPK1;FYN;MARK1;PLK4;STAT3;CDC42BPA;DCLK1;SRPK1;CDK6;ADM2;STK26;CDK2;CDK1;TAF4B;TAF5;FGFR1
Cluster 5	DNA Replication (GO:0006260)	0.191781	0.000446	0.014107	0	0	3.19409	24.6418	FEN1;RFC3;MCM7;STON1;RPA2;BAZ1A;POLA2;GRWD1;CDK2;POLE3;CDK1;MCM5;TOP1;MCM2
Cluster 5	Regulation Of Nucleic Acid-Templated Transcription (GO:1903506)	0.112832	0.000447	0.014107	0	0	1.72677	13.3195	PRDM8;GPI;ATF7IP2;YBX1;BRCA2;NR3C1;CELSR2;SOX1;RUVBL2;ZNF280C;RUVBL1;ZNF85;ZNF724;ZNF486;ZNF281;EDF1;BAZ1A;HCFC2;POU5F1;KAT2B;ZNF90;ZNF92;SETBP1;MTF2;ZNF714;TP53;ATF4;NOTCH1;MYCBP;CRABP2;MAGED1;SRRT;ZNF423;PPARGC1A;ZNF146;ZNF100;SMAD3;UTP4;FZD7;CNBP;STAT3;NR1D2;ZBTB11;SMARCA2;MYBBP1A;NFIA;ZNF736;BHLHE40;ZNF536;EZH2;ZNF695
Cluster 5	Cellular Response To Growth Factor Stimulus (GO:0071363)	0.148387	0.000458	0.014337	0	0	2.35157	18.0818	TBX1;MED1;RAMP2;SEMA6A;NOTCH1;SMAD3;NTRK3;MAGI2;WNT7A;NDNF;NR3C1;KLF4;KNSTRN;ZFP36L1;MTSS2;DSTYK;PDE3A;RACK1;HAS2;SPRY2;SOX9;VSTM2A;SOX5
Cluster 5	RNA Export From Nucleus (GO:0006405)	0.2	0.000463	0.014382	0	0	3.36403	25.8293	POM121;CHTOP;NUP107;NXT1;YTHDC1;THOC5;NUP160;DDX39B;MAGOH;XPO5;SRSF3;NUP88;RAE1
Cluster 5	Cellular Response To Glucose Starvation (GO:0042149)	0.238095	0.000486	0.014989	0	0	4.20043	32.0442	XBP1;NUAK2;IFI16;HSPA5;MYBBP1A;PMAIP1;PLIN2;TP53;ATF4;CPEB4
Cluster 5	Nuclear Chromosome Segregation (GO:0098813)	0.375	0.00049	0.014992	0	0	8.05108	61.3544	TOP2A;CENPF;KIF2C;KIF22;FAM83D;NDC80
Cluster 5	Positive Regulation Of Cell Projection Organization (GO:0031346)	0.161017	0.000499	0.01511	0	0	2.5872	19.6712	SCARB2;DDR1;CARMIL1;NTRK2;TENM3;METRN;NTRK3;MAGI2;NEDD9;NDNF;ATP1B2;PTN;ROBO1;PTPRD;FUT9;MDK;DPYSL3;PLXNB2;EPHA3
Cluster 5	Regulation Of G2/M Transition Of Mitotic Cell Cycle (GO:0010389)	0.257143	0.000504	0.01511	0	0	4.65093	35.315	CCNB1;RRM1;CENPF;CDK6;PINX1;CDK2;KIF14;CDK1;CDC7
Cluster 5	Negative Regulation Of Macromolecule Metabolic Process (GO:0010605)	0.139785	0.000521	0.01511	0	0	2.19458	16.5909	APP;DNMT1;NOTCH1;HSP90AB1;CITED2;ROBO1;AURKA;TERT;STC2;GPER1;CPNE1;RACK1;ITGB8;SH3GL2;MARK1;KDM4A;SMAD3;SFMBT2;ZNF281;STAT3;ATP2B4;KLF4;SLC7A5;OCLN;MYCN;FGF19
Cluster 5	Negative Regulation Of Myeloid Cell Differentiation (GO:0045638)	0.318182	0.000524	0.01511	0	0	6.26479	47.3194	HSPA9;MEIS1;CDK6;LDB1;PRMT1;CTR9;ZFP36L1
Cluster 5	Double-Strand Break Repair Via Break-Induced Replication (GO:0000727)	0.454545	0.000525	0.01511	0	0	11.1764	84.4017	MCM7;MCM3;CDC7;MCM5;MCM2
Cluster 5	Positive Regulation Of Protein Localization To Chromosome, Telomeric Region (GO:1904816)	0.454545	0.000525	0.01511	0	0	11.1764	84.4017	DKC1;CCT5;CCT4;GNL3;WRAP53
Cluster 5	Protein Localization To Kinetochore (GO:0034501)	0.454545	0.000525	0.01511	0	0	11.1764	84.4017	ZWILCH;CDK1;TTK;KNL1;SPDL1
Cluster 5	Regulation Of Cell Cycle Checkpoint (GO:1901976)	0.454545	0.000525	0.01511	0	0	11.1764	84.4017	DEPDC1B;RFWD3;RPA2;BRCA1;BRCA2
Cluster 5	Negative Regulation Of DNA-templated Transcription (GO:0045892)	1998-11-30	0.000531	0.015167	0	0	1.46203	11.0246	TCERG1;KDM1A;ZBTB20;ENO1;NOC2L;NR3C1;SOX1;MYC;KMT5A;SOX9;MED1;TLE1;ZNF281;ZFP69B;ARID5B;HCFC2;POU3F3;DKK3;ZNF439;ERF;TP53;ATF3;PPID;ATF4;NOTCH1;MAGED1;CTR9;GLIS3;AEBP1;FOXO1;NACC2;NDN;ZNF423;LYAR;SMAD3;CBX4;PTCH1;IRF2BP2;NR1D2;NR1D1;PA2G4;SMARCA2;HNRNPL;NR4A3;CNOT1;BHLHE40;ZNF536;MAFK;EZH2;MXD4;SUV39H2;CDKN1B;LDB1;THRA;CITED2;BHLHE41;BRCA1;FOXM1;IRF2BPL;MECOM;C1QBP;TGIF1;KLF12;FOXD1;RING1;PRMT2;P…
Cluster 5	Nervous System Development (GO:0007399)	0.113164	0.000536	0.015191	0	0	1.73154	13.0414	CNTFR;NCKAP1;APP;LDB1;MSI2;CELSR1;ROBO1;IRF2BPL;DPYSL5;MDK;DPF1;DNER;CHAC1;EPHB2;SH3GL2;APC2;SEMA6A;SPINK5;GFRA1;PROX1;NAV2;POU3F3;ZEB2;FEZ1;ADGRB1;GPM6A;NRXN1;CXCR4;WDR62;PTN;KALRN;DHX30;PTPRZ1;ERBB4;BTBD3;HES1;ECT2;GPM6B;JAG1;STAT3;ZIC5;DCLK1;P2RX5;PCDHB2;FABP7;FGF19;CSPG5;TPP1;NES
Cluster 5	Regulation Of DNA Replication (GO:0006275)	0.186667	0.000594	0.016717	0	0	3.08903	22.9475	BCAR3;TSPYL2;CDT1;ATAD5;STON1;BAZ1A;ESCO2;CDC6;INO80;GTPBP4;CCNA2;RUVBL2;RUVBL1;POLE3
Cluster 5	Interstrand Cross-Link Repair (GO:0036297)	0.25	0.000631	0.017462	0	0	4.47843	32.9992	RAD51AP1;FANCI;VCP;NEIL3;FANCD2;RFWD3;FANCA;EXO5;FANCB
Cluster 5	Negative Regulation Of Transcription By RNA Polymerase II (GO:0000122)	0.100917	0.000632	0.017462	0	0	1.52977	11.2688	TCERG1;SUV39H2;KDM1A;LDB1;THRA;CITED2;BHLHE41;ZBTB20;ENO1;NOC2L;FOXM1;NR3C1;IRF2BPL;SOX1;MYC;C1QBP;KMT5A;SOX9;TGIF1;MED1;KLF12;ZNF281;ZFP69B;ARID5B;PROX1;HCFC2;YWHAZ;POU5F1;ETV5;ETV6;NCOR2;ZEB2;ZNF439;RARA;ERF;TP53;ATF3;PPID;ATF4;NOTCH1;UHRF1;MAGED1;CTR9;GLIS3;DDX20;AEBP1;HDAC9;AURKB;IFI16;NACC2;MXI1;NDN;HES1;LYAR;IRX1;SMAD3;CBX4;CNBP;IRX3;PTCH1;STAT3;IRF2BP2;NR1D2;NR1D1;KLF4;SMARCA2;PER2;PER3;NR…
Cluster 5	RNA Metabolic Process (GO:0016070)	0.162162	0.000636	0.017462	0	0	2.60811	19.1975	RBM39;CELF2;WDR74;DDX20;DNTTIP2;NUDT3;TBRG4;ATXN2L;HNRNPL;RBM3;EXOSC7;SNRNP40;DDX39B;DKC1;HNRNPF;EXOSC8;MTREX;HNRNPH3
Cluster 5	Regulation Of Synapse Assembly (GO:0051963)	0.215686	0.000638	0.017462	0	0	3.69747	27.2004	PTPRD;GRID2;SLITRK2;NRXN1;DLG5;SLIT1;SYNDIG1;WNT7A;EPHB2;EPHB3;EIF4G1
Cluster 5	Regulation Of RNA Splicing (GO:0043484)	0.166667	0.000645	0.017523	0	0	2.69426	19.7921	RBM39;YTHDC1;ILDR2;PIK3R1;RRP1B;QKI;SRRM1;SRPK1;HNRNPL;KAT2B;SON;HNRNPF;TRA2B;SRSF3;HNRNPH3;MBNL3;MCM2
Cluster 5	Lens Fiber Cell Development (GO:0070307)	0.571429	0.000689	0.018341	0	0	17.8722	130.103	WNT7B;WNT7A;PROX1;ATF4
Cluster 5	Positive Regulation Of Chromosome Condensation (GO:1905821)	0.571429	0.000689	0.018341	0	0	17.8722	130.103	NCAPG;SMC4;NCAPH;SMC2
Cluster 5	Regulation Of Chromosome Condensation (GO:0060623)	0.571429	0.000689	0.018341	0	0	17.8722	130.103	NCAPG;SMC4;NCAPH;SMC2
Cluster 5	Microtubule Depolymerization (GO:0007019)	0.352941	0.000713	0.018591	0	0	7.31877	53.0299	KIF18A;KIF18B;NCKAP5L;KIF14;KATNB1;KIF2C
Cluster 5	Positive Regulation Of Glial Cell Differentiation (GO:0045687)	0.352941	0.000713	0.018591	0	0	7.31877	53.0299	NOTCH1;PTPRZ1;MDK;CXCR4;HES1;PTN
Cluster 5	Regulation Of Telomerase RNA Localization To Cajal Body (GO:1904872)	0.352941	0.000713	0.018591	0	0	7.31877	53.0299	DKC1;RUVBL2;RUVBL1;CCT5;DCP2;CCT4
Cluster 5	Establishment Of Protein Localization To Mitochondrion (GO:0072655)	0.227273	0.000722	0.018696	0	0	3.95292	28.5932	TIMM8B;TIMM9;TIMM13;TSPO;TIMM44;TIMM10;DNAJC15;TOMM20;HK2;HSPD1
Cluster 5	Regulation Of Mitotic Cell Cycle Phase Transition (GO:1901990)	0.174419	0.00081	0.02083	0	0	2.84406	20.2461	SMARCD1;SMARCC1;CDKN1B;KIF14;CDC6;INO80;SMARCA2;AURKA;ZFP36L1;ANLN;CENPE;CENPF;CDK6;DPF1;CDK2
Cluster 5	Attachment Of Mitotic Spindle Microtubules To Kinetochore (GO:0051315)	0.416667	0.000849	0.021548	0	0	9.57926	67.7413	CDT1;CENPE;NUF2;KIF2C;NDC80
Cluster 5	Histone Monoubiquitination (GO:0010390)	0.416667	0.000849	0.021548	0	0	9.57926	67.7413	DEPDC1B;RING1;UHRF1;BRCA1;BRCA2
Cluster 5	Chromosome Organization (GO:0051276)	0.222222	0.000871	0.021973	0	0	3.83978	27.0536	TOP2A;CENPT;CENPV;LDB1;CENPH;MYC;NUF2;HAT1;CDCA8;RAE1
Cluster 5	Positive Regulation Of Cell Junction Assembly (GO:1901890)	0.196721	0.000884	0.022148	0	0	3.29352	23.1574	PTPRD;GRID2;SLITRK2;NRXN1;IRX3;DLG5;SYNDIG1;WNT7A;THY1;EPHB2;EPHB3;S100A10
Cluster 5	Regulation Of Microtubule Depolymerization (GO:0031114)	0.291667	0.000941	0.023432	0	0	5.52716	38.5155	APC2;TPX2;MAP1B;CKAP2;KATNB1;ARHGEF2;CLASP2
Cluster 5	Protein Localization To Chromosome, Centromeric Region (GO:0071459)	0.333333	0.001007	0.024465	0	0	6.70851	46.2926	ZWILCH;CDK1;TTK;KNL1;SPDL1;HASPIN
Cluster 5	Regulation Of Cell Cycle G2/M Phase Transition (GO:1902749)	0.333333	0.001007	0.024465	0	0	6.70851	46.2926	CENPF;CDK6;CDK2;KIF14;TP53;AURKA
Cluster 5	Regulation Of Oligodendrocyte Differentiation (GO:0048713)	0.333333	0.001007	0.024465	0	0	6.70851	46.2926	NOTCH1;SOX1;PTPRZ1;MDK;HES1;PTN
Cluster 5	Positive Regulation Of Gene Expression (GO:0010628)	0.108333	0.001008	0.024465	0	0	1.64835	11.3735	APP;CITED2;TNC;NAT10;BRCA1;NOC2L;ROBO1;RBM3;MYC;GPER1;ITGB8;SOX9;EPHB2;MED1;TLE1;FOXD1;PRMT1;POU3F3;KAT2B;MYCN;VSTM2A;TP53;ATF4;SMARCD1;DNMT1;RAMP2;NOTCH1;PRKDC;PIK3R3;PIK3R1;IFI16;PPARGC1A;FGF21;MARK1;NTRK2;SMAD3;ANGPT1;NTRK3;CARD9;STAT3;SAMD4A;EEF2;KLF4;OCLN;EIF6;ADM2;FGF19;PLXNB2;SPRY2;FAM98A;VIM;EIF3D
Cluster 5	Negative Regulation Of Neuron Death (GO:1901215)	0.170455	0.001035	0.024822	0	0	2.76584	19.0098	CHGA;CNTFR;FOXB1;NTRK2;F2R;KIF14;NDNF;NRBP2;PTPRZ1;MDK;BCL2;PPARGC1A;ATF4;CPEB4;EIF4G1
Cluster 5	Positive Regulation Of Plasma Membrane Bounded Cell Projection Assembly (GO:0120034)	0.170455	0.001035	0.024822	0	0	2.76584	19.0098	NCKAP1;GPM6A;AUTS2;CEP120;PIK3R1;FNBP1L;ANLN;OCLN;DPYSL3;PLCE1;CDC42EP1;F2RL1;FAM98A;PFN1;AGRN
Cluster 5	Regulation Of mRNA Catabolic Process (GO:0061013)	0.217391	0.001045	0.024895	0	0	3.73292	25.6226	PCBP4;CNOT1;MAGOH;SERBP1;PRR5L;PRKCA;ZC3HAV1;VIM;DCP2;ZFP36L1
Cluster 5	Regulation Of Double-Strand Break Repair Via Homologous Recombination (GO:0010569)	0.183099	0.001111	0.026304	0	0	3.01505	20.5108	POLQ;RMI2;PARPBP;KDM1A;KLHL15;RPA2;FANCB;ACTB;RAD51AP1;RUVBL2;RUVBL1;KMT5A;WRAP53
Cluster 5	Positive Regulation Of Protein Metabolic Process (GO:0051247)	0.132653	0.001149	0.027039	0	0	2.06437	13.974	CYFIP2;APP;VCP;CDKN1B;LDB1;PRKDC;UHRF1;NAT10;OAZ1;NKD1;FOXO1;RBM3;GPC3;APC2;HSP90AA1;PRMT1;CARD9;SAMD4A;WNT7A;EEF2;KLF4;EIF6;PLXNB2;VIM;EIF3D;EIF4G1
Cluster 5	Positive Regulation Of DNA Repair (GO:0045739)	0.168539	0.001167	0.027204	0	0	2.72832	18.4262	SMARCD1;SMARCC1;EYA1;BRCA1;INO80;FOXM1;SMARCA2;ACTB;DEPDC1B;FAM168A;RUVBL2;DPF1;RUVBL1;USP1;WRAP53
Cluster 5	Regulation Of Protein Kinase B Signaling (GO:0051896)	0.147059	0.00117	0.027204	0	0	2.32382	15.6882	NTRK2;HSP90AA1;HSP90AB1;PHLPP1;ANGPT1;NTRK3;MAGI2;MUL1;IGF1R;MYDGF;LIN28A;C1QBP;GPER1;CPNE1;RACK1;SPRY2;IAPP;SH2B3;NOP53;FGFR1
Cluster 5	Negative Regulation Of Gene Expression (GO:0010629)	0.116071	0.001181	0.0273	0	0	1.77714	11.9806	APP;SUV39H2;DNMT1;NOTCH1;CITED2;YBX1;TYMS;HDAC9;ROBO1;AURKA;TERT;STC2;TRIM2;GPER1;CPNE1;RACK1;ITGB8;SH3GL2;MARK1;KDM4A;SMAD3;IFRD2;SFMBT2;ZNF281;STAT3;ATP2B4;PUS7;KLF4;KAT2B;SLC7A5;OCLN;MYCN;LIN28A;CNOT1;NCL;FGF19;SERBP1;DCP2;EZH2
Cluster 5	Insulin Receptor Signaling Pathway (GO:0008286)	0.212766	0.001246	0.028526	0	0	3.63183	24.2903	BCAR3;PIK3R3;IRS2;PHIP;PIK3R1;SORBS1;BAIAP2;SLC39A14;FOXO1;IGF1R
Cluster 5	Positive Regulation Of Translation (GO:0045727)	0.157407	0.001249	0.028526	0	0	2.5158	16.8193	CDC123;USP16;PRKDC;PRMT1;CNBP;SAMD4A;NAT10;YBX1;EEF2;YBX3;RBM3;LIN28A;EIF6;C1QBP;PLXNB2;VIM;EIF3D
Cluster 5	Regulation Of Transcription By RNA Polymerase I (GO:0006356)	0.25	0.001257	0.028526	0	0	4.47591	29.895	DHX33;MYBBP1A;DDX21;BAZ1B;LYAR;WDR43;PHF8;ATF4
Cluster 5	Negative Regulation Of Cell Adhesion (GO:0007162)	0.180556	0.001271	0.028526	0	0	2.96379	19.7633	SEMA6A;NOTCH1;JAG1;ANGPT1;DUSP1;FZD7;FBLN1;CORO2B;GTPBP4;RND1;MDK;PLXNB2;EPHB2
Cluster 5	Response To Ionizing Radiation (GO:0010212)	0.180556	0.001271	0.028526	0	0	2.96379	19.7633	EYA1;BRCA1;INO80;BRCA2;RAD51AP1;DEPDC1B;IFI16;FANCD2;MYC;RFWD3;INTS7;ECT2;TP53
Cluster 5	Central Nervous System Development (GO:0007417)	0.120141	0.001322	0.029508	0	0	1.84599	12.2364	APP;NCKAP1;RTN3;RTN1;AMIGO2;CXCR4;MSI2;CELSR1;PHF8;DHX30;ADGRG1;PTPRZ1;DNER;PHGDH;JHY;SOX9;TPPP;SH3GL2;UTP3;PTCH1;STAT3;SPINK5;PBX3;PROX1;ZIC5;DCLK1;PBX1;POU3F3;MEIS1;NFIB;DDIT4;PLXNB2;TPP1;NES
Cluster 5	RNA-templated DNA Biosynthetic Process (GO:0006278)	0.315789	0.001386	0.030414	0	0	6.19214	40.7524	HSP90AA1;HSP90AB1;TERT;DKC1;PINX1;WRAP53
Cluster 5	Nucleotide Biosynthetic Process (GO:0009165)	0.315789	0.001386	0.030414	0	0	6.19214	40.7524	PRPS2;RRM1;PNP;PPAT;NMNAT2;PFAS
Cluster 5	Telomere Maintenance Via Telomerase (GO:0007004)	0.315789	0.001386	0.030414	0	0	6.19214	40.7524	HSP90AA1;HSP90AB1;TERT;DKC1;PINX1;WRAP53
Cluster 5	Transmembrane Receptor Protein Tyrosine Kinase Signaling Pathway (GO:0007169)	0.119718	0.001404	0.030634	0	0	1.8385	12.0762	DDR1;BCAR3;PIK3R3;NEDD9;IRS2;PIK3R1;KALRN;FOXO1;IGF1R;ERBB4;MAPK1;FYN;ANKS1A;EPHB2;ANKS1B;EPHB3;FGF21;NTRK2;ANGPT1;SORT1;NTRK3;STAT3;SORBS1;BAIAP2;SLC39A14;SHCBP1;MTSS1;NR4A3;FGF19;DDIT4;PHIP;FGFR3;EPHA3;FGFR1
Cluster 5	Mitotic DNA Damage Checkpoint Signaling (GO:0044773)	0.196429	0.00145	0.031462	0	0	3.28575	21.4764	DEPDC1B;FANCD2;PRKDC;RFWD3;CDK2;CDK1;RPA2;BRCA1;CLSPN;TP53;NOP53
Cluster 5	Regulation Of Epithelial Cell Proliferation (GO:0050678)	0.164835	0.001471	0.03175	0	0	2.65623	17.3227	TBX1;ANGPT1;MAGED1;PRKDC;UHRF1;NME2;NR1D1;MCC;MTSS1;NME1;ZFP36L1;CDK6;NR4A3;MYC;SOX9
Cluster 5	Positive Regulation Of Chromosome Organization (GO:2001252)	0.242424	0.001559	0.033401	0	0	4.29665	27.7717	FEN1;CDK1;NCAPG;SMC4;AURKB;NCAPH;SMC2;GNL3
Cluster 5	Wnt Signaling Pathway, Planar Cell Polarity Pathway (GO:0060071)	0.269231	0.001582	0.033401	0	0	4.94482	31.8885	DAAM1;FZD7;MAGI2;PRICKLE2;WNT7A;CELSR1;CELSR2
Cluster 5	Mitotic G1 DNA Damage Checkpoint Signaling (GO:0031571)	0.269231	0.001582	0.033401	0	0	4.94482	31.8885	CDKN1B;PRKDC;RFWD3;CDK2;RPA2;GTSE1;TP53
Cluster 5	Telomere Maintenance Via Telomere Lengthening (GO:0010833)	0.269231	0.001582	0.033401	0	0	4.94482	31.8885	HSP90AA1;HSP90AB1;TERT;DKC1;PINX1;STON1;WRAP53
Cluster 5	Positive Regulation Of Neuron Projection Development (GO:0010976)	0.163043	0.001647	0.034584	0	0	2.62159	16.8008	DDR1;SCARB2;NTRK2;TENM3;NTRK3;MAGI2;NDNF;ATP1B2;PTN;TUBB2B;MDK;FUT9;DPYSL3;PLXNB2;EPHA3
Cluster 5	Cytoskeleton Organization (GO:0007010)	0.153153	0.001698	0.035262	0	0	2.43511	15.5322	SEMA6A;DST;ARAP3;NEDD9;PRPF40A;THY1;CNN2;DIAPH3;FMNL2;MDK;DPYSL2;PLCE1;CSPG5;RAC3;PHIP;NECTIN2;MARK1
Cluster 5	Double-Strand Break Repair Via Homologous Recombination (GO:0000724)	0.153153	0.001698	0.035262	0	0	2.43511	15.5322	FEN1;RMI2;MCM7;STON1;RPA2;CDC7;FANCB;INO80;BRCA1;BRCA2;RAD54B;RAD51AP1;CDC45;RFWD3;MCM3;MCM5;MCM2
Cluster 5	DNA Unwinding Involved In DNA Replication (GO:0006268)	0.3	0.001864	0.038114	0	0	5.74954	36.1345	CDC45;MCM7;TWNK;MCM3;MCM5;MCM2
Cluster 5	Negative Regulation Of Microtubule Depolymerization (GO:0007026)	0.3	0.001864	0.038114	0	0	5.74954	36.1345	APC2;TPX2;CKAP2;KATNB1;ARHGEF2;CLASP2
Cluster 5	protein-DNA Complex Disassembly (GO:0032986)	0.3	0.001864	0.038114	0	0	5.74954	36.1345	SMARCD1;SMARCC1;SUPT16H;GRWD1;MYC;SSRP1
Cluster 5	Establishment Of Chromosome Localization (GO:0051303)	0.357143	0.001908	0.038197	0	0	7.44973	46.6485	CENPF;KIF2C;KIF22;FAM83D;NDC80
Cluster 5	Establishment Of Spindle Localization (GO:0051293)	0.357143	0.001908	0.038197	0	0	7.44973	46.6485	ESPL1;NUSAP1;LLGL1;CLASP2;ZBED3
Cluster 5	Positive Regulation Of Histone Acetylation (GO:0035066)	0.357143	0.001908	0.038197	0	0	7.44973	46.6485	MYBBP1A;DDX21;BRCA1;BAZ1B;PPARGC1A
Cluster 5	Positive Regulation Of Telomerase RNA Localization To Cajal Body (GO:1904874)	0.357143	0.001908	0.038197	0	0	7.44973	46.6485	DKC1;RUVBL2;RUVBL1;CCT5;CCT4
Cluster 5	Protein Localization To Nucleus (GO:0034504)	0.147541	0.00194	0.038632	0	0	2.33087	14.557	YWHAE;AKIRIN2;POM121;NUP107;NXT1;CSE1L;PINX1;STAT3;RPF2;LMNB2;IPO5;LMNB1;NUAK2;FAM53C;HEATR3;NUP88;KPNA2;NOP53
Cluster 5	Mitochondrion Organization (GO:0007005)	0.135802	0.001966	0.038966	0	0	2.11833	13.2005	TIMM8B;BNIP3L;MGME1;STOML2;TIMM9;TIMM13;MUL1;TIMM44;PLD6;TIMM10;TOMM20;HSD17B10;HK2;THG1L;HSPD1;COX7A2L;TERT;LONP1;TSPO;MTFR1;SPATA18;PPARGC1A
Cluster 5	Microtubule Polymerization Or Depolymerization (GO:0031109)	0.259259	0.002009	0.039615	0	0	4.69733	29.1702	KIF18A;KIF18B;NCKAP5L;KIF14;KATNB1;KIF2C;TPPP
Cluster 5	Regulation Of Epithelial Cell Migration (GO:0010632)	0.2	0.002043	0.039884	0	0	3.3589	20.802	MACF1;ENPP2;EMP2;SOX9;PTN;PFN1;MCC;SASH1;PFN2;CLASP2
Cluster 5	Ribosome Assembly (GO:0042255)	0.2	0.002043	0.039884	0	0	3.3589	20.802	EIF6;C1QBP;NOP2;PPAN;BRIX1;RPF2;EIF2S1;NOP53;MDN1;NLE1
Cluster 5	Nuclear-Transcribed mRNA Catabolic Process (GO:0000956)	0.164706	0.002103	0.040844	0	0	2.65253	16.3509	SAMD4A;SAMD4B;PNRC1;ZFP36L1;PNRC2;EXOSC7;CNOT6;CNOT1;MAGOH;MRTO4;EXOSC8;TUT1;RNPS1;DCP2
Cluster 5	Negative Regulation Of Programmed Cell Death (GO:0043069)	0.110236	0.002124	0.041043	0	0	1.6766	10.3186	PRKDC;CITED2;AMIGO2;KIF14;PIK3R1;SH3RF1;FOXO1;IGF1R;HSP90B1;HSPD1;MYDGF;DSTYK;NUAK2;MECOM;ERBB4;MYC;BAG1;PIM1;SOX9;TXNDC5;HSPA9;MED1;BNIP3L;XBP1;TSC22D1;CBX4;HSPA5;ANGPT1;NME2;DHCR24;PA2G4;YWHAZ;POU3F3;TNFRSF10D;SON;BCL2;CDK1;BIRC5;SPRY2;PHIP;TP53;MAD2L1
Cluster 5	Kinetochore Assembly (GO:0051382)	0.444444	0.002216	0.041584	0	0	10.7222	65.5334	CENPT;CENPE;CENPF;DLGAP5
Cluster 5	Positive Regulation Of ATP Metabolic Process (GO:1903580)	0.444444	0.002216	0.041584	0	0	10.7222	65.5334	VCP;TMSB4X;ENO1;PPARGC1A
Cluster 5	Positive Regulation Of Establishment Of Protein Localization To Telomere (GO:1904851)	0.444444	0.002216	0.041584	0	0	10.7222	65.5334	DKC1;CCT5;CCT4;WRAP53
Cluster 5	Positive Regulation Of Smooth Muscle Contraction (GO:0045987)	0.444444	0.002216	0.041584	0	0	10.7222	65.5334	GPER1;F2R;NMU;SPX
Cluster 5	Regulation Of Attachment Of Spindle Microtubules To Kinetochore (GO:0051988)	0.444444	0.002216	0.041584	0	0	10.7222	65.5334	CCNB1;NEK2;ECT2;KNSTRN
Cluster 5	Regulation Of Endoplasmic Reticulum Unfolded Protein Response (GO:1900101)	0.444444	0.002216	0.041584	0	0	10.7222	65.5334	XBP1;HSPA5;RACK1;PIK3R1
Cluster 5	Glucose Metabolic Process (GO:0006006)	0.186441	0.002251	0.042031	0	0	3.07989	18.7763	PER2;GPI;HKDC1;IRS2;ENO1;ENO2;SLC39A14;PPARGC1A;HK2;ATF4;PCK2
Cluster 5	Hexose Biosynthetic Process (GO:0019319)	0.228571	0.002335	0.043389	0	0	3.97795	24.1057	PER2;GPI;ENO1;ENO2;PPARGC1A;SLC39A14;PCK2;ATF4
Cluster 5	Regulation Of Cell Adhesion (GO:0030155)	0.138889	0.002357	0.04359	0	0	2.17295	13.1473	LAMA2;ANGPT1;DUSP1;LAMA1;TNC;KIF14;CXCR4;PRKCA;FBLN1;NID1;CELSR2;RND1;ADGRG1;CXCL12;MDK;C1QBP;PLXNB2;PKP4;EPHB2;EPHB3
Cluster 5	Cellular Component Assembly (GO:0022607)	0.119231	0.002369	0.043596	0	0	1.82806	11.051	CYFIP2;SPAG16;NCKAP1;RTN3;RTN1;NEDD9;ADD1;THSD4;DPYSL3;RAC3;HAS2;JHY;HES1;SOX9;PPARGC1A;TEAD1;GPM6B;CARD10;NIFK;FANCA;WNT7A;BAIAP2;YWHAZ;MTSS2;PTPRD;OCLN;NEMF;TP53;LLGL1;VAMP2;PPID
Cluster 5	Cellular Response To Organonitrogen Compound (GO:0071417)	0.152381	0.002414	0.043596	0	0	2.41952	14.5813	XBP1;P2RY11;ATP2B4;AKAP6;BRCA1;ACTB;GABRG2;IPO5;HSP90B1;ZFP36L1;RRAGD;PDE3A;CTNNA1;SH3BP4;SOX9;CPEB4
Cluster 5	Regulation Of Neuron Apoptotic Process (GO:0043523)	0.152381	0.002414	0.043596	0	0	2.41952	14.5813	CNTFR;FOXB1;NTRK2;GRID2;F2R;KIF14;NDNF;NRBP2;PTPRZ1;MDK;TRIM2;AKT1S1;BCL2;PPARGC1A;ATF4;CPEB4
Cluster 5	mRNA Transcription (GO:0009299)	0.209302	0.002434	0.043596	0	0	3.55506	21.3949	MED1;TFCP2;RARA;TAF4B;TAF5;SUPT6H;TP53;S100A10;ATF4
Cluster 5	Positive Regulation Of Cell Division (GO:0051781)	0.209302	0.002434	0.043596	0	0	3.55506	21.3949	SVIL;CENPV;KIF14;KIF23;PKP4;CDC6;ECT2;KIF20B;CIT
Cluster 5	Regulation Of Cell-Cell Adhesion (GO:0022407)	0.209302	0.002434	0.043596	0	0	3.55506	21.3949	TENM3;JAG1;MEGF10;CITED2;FUT9;PLPP3;CELSR2;GTPBP4;EPHB3
Cluster 5	Negative Regulation Of Double-Strand Break Repair Via Homologous Recombination (GO:2000042)	0.285714	0.002458	0.043596	0	0	5.36594	32.2404	POLQ;RMI2;PARPBP;KLHL15;FANCB;KMT5A
Cluster 5	Regulation Of Anoikis (GO:2000209)	0.285714	0.002458	0.043596	0	0	5.36594	32.2404	NOTCH1;TLE1;MYBBP1A;BCL2;PIK3R3;ITGA5
Cluster 5	Regulation Of Cell-Substrate Junction Assembly (GO:0090109)	0.285714	0.002458	0.043596	0	0	5.36594	32.2404	MACF1;LDB1;LIMCH1;FYN;EPHA3;GPM6B
Cluster 5	Positive Regulation Of Cell Migration (GO:0030335)	0.117647	0.002517	0.044435	0	0	1.80078	10.7772	SEMA5B;NOTCH1;PIK3R3;CXCR4;NEDD9;IGF1R;MDK;C1QBP;GPER1;RACK1;ENPP2;HAS2;SOX9;EPHB2;CLASP2;CARMIL1;XBP1;SEMA6A;HSPA5;SEMA6D;NTRK3;STAT3;F2R;PRKCA;CCNA2;CXCL12;TRIP6;F2RL1;SPRY2;ARHGEF2;KIF20B;PFN1
Cluster 5	Negative Regulation Of Protein Modification Process (GO:0031400)	0.166667	0.002683	0.0468	0	0	2.68934	15.9226	PRKDC;NTRK3;ATP2B4;FBLN1;PRR5L;OCLN;ENSA;TSPO;TPPP;EPHB2;PLPP3;SH3GL2;ZBED3
Cluster 5	Negative Regulation Of mRNA Processing (GO:0050686)	0.333333	0.002699	0.0468	0	0	6.7044	39.6556	PCBP4;C1QBP;RNPS1;SRSF7;SRSF9
Cluster 5	Regulation Of mRNA Metabolic Process (GO:1903311)	0.333333	0.002699	0.0468	0	0	6.7044	39.6556	MAGOH;SAFB2;SAFB;SUPT6H;SRPK1
Cluster 5	Retrograde Axonal Transport (GO:0008090)	0.333333	0.002699	0.0468	0	0	6.7044	39.6556	DLG2;DST;KIF5A;TMEM108;PAFAH1B1
Cluster 5	Cellular Response To Ionizing Radiation (GO:0071479)	0.192308	0.002773	0.047718	0	0	3.19861	18.8323	RAD51AP1;DEPDC1B;KDM1A;IFI16;INTS7;BRCA1;INO80;BRCA2;ECT2;TP53
Cluster 5	Neuron Projection Morphogenesis (GO:0048812)	0.136986	0.002777	0.047718	0	0	2.13823	12.5868	APP;NCKAP1;GPM6A;WNT7A;BAIAP2;CELSR2;DCLK1;ISL2;SLITRK2;MAP2;MAP1B;BTBD3;ADGRB1;CPNE1;SRGAP3;EPHB2;KIF20B;LLGL1;EPHB3;GAS7
Cluster 5	Regulation Of Erythrocyte Differentiation (GO:0045646)	0.222222	0.002822	0.048111	0	0	3.83567	22.5171	HSPA9;MED1;CDK6;LDB1;PRKDC;PRMT1;STAT3;ZFP36L1
Cluster 5	Positive Regulation Of Macromolecule Metabolic Process (GO:0010604)	0.10989	0.002824	0.048111	0	0	1.66959	9.7997	APP;RAMP2;DNMT1;NOTCH1;CITED2;UHRF1;TNC;PIK3R3;BRCA1;ROBO1;MYC;GPER1;ITGB8;SOX9;EPHB2;PPARGC1A;FGF21;MARK1;MED1;NTRK2;FOXD1;TLE1;SMAD3;ANXA2;ANGPT1;NTRK3;STAT3;WNT7A;KLF4;POU3F3;OCLN;MYCN;ADM2;FGF19;SPRY2;FAM98A;VSTM2A;TP53;ATF4;EIF4G1
Cluster 5	Regulation Of Cellular Response To Stress (GO:0080135)	0.149533	0.002934	0.048733	0	0	2.36609	13.7974	RPA2;INO80;BRCA1;BRCA2;CORO2B;MANF;DNAJC2;KAT2B;DEPDC1B;RUVBL2;RFWD3;RUVBL1;USP1;KMT5A;TAF5;EIF4G1
Cluster 5	Positive Regulation Of Phosphorylation (GO:0042327)	0.121212	0.002958	0.048733	0	0	1.86116	10.8377	DDR1;APP;PELI2;CDCA8;PIK3R3;KNDC1;AURKB;CAMKK2;IGF1R;MYDGF;DSTYK;ERBB4;GPER1;RACK1;SOX9;FGF21;TBX1;NTRK2;HSP90AA1;ANGPT1;LIMCH1;FZD7;NTRK3;CCNA2;FGF19;BIRC5;FGFR3;FGFR1
Cluster 5	Positive Regulation Of Cytoskeleton Organization (GO:0051495)	0.164557	0.003012	0.048733	0	0	2.64845	15.3748	PLK4;NCKAP1;CARMIL1;PROX1;BAIAP2;MTSS1;CENPJ;CDC42EP1;F2RL1;PFDN2;PFN1;NES;PFN2
Cluster 5	Regulation Of Cyclin-Dependent Protein Serine/Threonine Kinase Activity (GO:0000079)	0.164557	0.003012	0.048733	0	0	2.64845	15.3748	CCNT2;CDKN1B;CCNT1;BCCIP;PROX1;CDC6;PKMYT1;GTPBP4;IPO5;CCNA2;CCNB2;CCNB1;CDC37
Cluster 5	Negative Regulation Of Chemokine-Mediated Signaling Pathway (GO:0070100)	0.6	0.003024	0.048733	0	0	20.0929	116.563	SLIT1;SH2B3;ROBO1
Cluster 5	Negative Regulation Of Erythrocyte Differentiation (GO:0045647)	0.6	0.003024	0.048733	0	0	20.0929	116.563	HSPA9;LDB1;ZFP36L1
Cluster 5	Positive Regulation Of Hemoglobin Biosynthetic Process (GO:0046985)	0.6	0.003024	0.048733	0	0	20.0929	116.563	LDB1;PRMT1;KLF4
Cluster 5	Positive Regulation Of Mitotic Cytokinesis (GO:1903490)	0.6	0.003024	0.048733	0	0	20.0929	116.563	BIRC5;CDCA8;KIF20B
Cluster 5	Positive Regulation Of Nuclear Cell Cycle DNA Replication (GO:0010571)	0.6	0.003024	0.048733	0	0	20.0929	116.563	DBF4;CDC7;INO80
Cluster 5	Regulation Of Circadian Sleep/Wake Cycle (GO:0042749)	0.6	0.003024	0.048733	0	0	20.0929	116.563	PER3;NR1D1;PTGDS
Cluster 5	Regulation Of Hepatocyte Proliferation (GO:2000345)	0.6	0.003024	0.048733	0	0	20.0929	116.563	XBP1;MDK;PTN
Cluster 5	Regulation Of Mitotic Spindle Checkpoint (GO:1903504)	0.6	0.003024	0.048733	0	0	20.0929	116.563	CCNB1;DUSP1;USP44
Cluster 5	Regulation Of Relaxation Of Cardiac Muscle (GO:1901897)	0.6	0.003024	0.048733	0	0	20.0929	116.563	CHGA;PDE4D;PDE4B
Cluster 5	RNA Splicing (GO:0008380)	0.153061	0.003111	0.049924	0	0	2.43129	14.0357	TCERG1;PRMT1;SRRM1;SRPK1;SNRNP40;DDX39B;TRA2B;MAGOH;RNPS1;PPIG;HNRNPC;HNRNPH3;SRSF7;PPARGC1A;BCAS2
Cluster 7	Ribosome Biogenesis (GO:0042254)	0.341935	5.60852e-21	2.1963e-17	0	0	6.25989	291.899	LTV1;DDX49;PAK1IP1;WDR3;NOC2L;WDR46;WDR43;RRP9;FBL;NOB1;RIOK1;RRP12;WDR36;DIMT1;GTF3A;WDR74;DDX54;GTPBP4;EBNA1BP2;DKC1;MRTO4;HEATR1;NOLC1;SNU13;NOC4L;RPF2;TMA16;RRP7A;EXOSC7;EXOSC5;EXOSC4;C1ORF109;PES1;DHX37;RRS1;SURF6;RRP36;IGF2BP3;LYAR;NOP56;NOP14;NOP58;NOP16;PNO1;WDR18;DDX31;WDR12;EIF2S1;BYSL;RCL1;BOP1;TBL3;NOP53
Cluster 7	Ribonucleoprotein Complex Biogenesis (GO:0022613)	0.330508	3.08349e-15	6.03748e-12	0	0	5.90057	197.154	LTV1;PAK1IP1;WDR3;HEATR1;SNU13;NOC2L;RPF2;WDR46;WDR43;TMA16;RRP9;RRP7A;FBL;C1ORF109;PES1;DHX37;RRS1;SURF6;RRP36;IGF2BP3;RIOK1;NOP56;NOP14;WDR36;NOP58;NOP16;DIMT1;PNO1;GTF3A;WDR74;DDX31;WDR12;GTPBP4;BYSL;RCL1;BOP1;EBNA1BP2;TBL3;MRTO4
Cluster 7	rRNA Processing (GO:0006364)	0.336634	9.93461e-14	9.89618e-11	0	0	6.04968	181.128	DDX49;PRKDC;WDR3;MAK16;NOLC1;SNU13;NOC4L;RRP9;RRP7A;EXOSC7;FBL;EXOSC5;EXOSC4;NOB1;PES1;RRP36;IGF2BP3;RIOK1;RRP12;LYAR;NOP56;NOP14;WDR36;NOP58;WDR18;WDR74;DDX54;EBNA1BP2;NSA2;EIF6;DKC1;MRTO4;NHP2;NOP53
Cluster 7	Cellular Respiration (GO:0045333)	0.364706	1.01085e-13	9.89618e-11	0	0	6.83531	204.532	NDUFB9;COX7B;NDUFA13;NDUFB8;NDUFB7;NDUFB10;UQCRB;NDUFB11;COX4I1;NDUFA10;NDUFB2;ETFA;UQCR11;COX6A1;COX7C;UQCRH;CHCHD5;CYC1;NDUFV3;NDUFV1;COX8A;NDUFA9;MDH2;NDUFA3;COX6C;COX6B1;OXA1L;NDUFS7;UQCRQ;NDUFS5;NDUFAB1
Cluster 7	rRNA Metabolic Process (GO:0016072)	0.32967	5.15484e-12	4.03727e-09	0	0	5.84972	152.041	TRIR;DDX49;NOLC1;NOC4L;RRP9;EXOSC7;RRP7A;FBL;EXOSC5;EXOSC4;NOB1;PES1;SPIN1;RRP36;IGF2BP3;RRP12;LYAR;NOP56;WDR36;NOP14;NOP58;WDR18;GTF3A;WDR74;DDX54;BYSL;EBNA1BP2;DKC1;MRTO4;NOP53
Cluster 7	Aerobic Electron Transport Chain (GO:0019646)	0.367647	1.99836e-11	1.30427e-08	0	0	6.8998	169.984	NDUFB9;COX7B;NDUFB8;NDUFB7;NDUFB10;UQCRB;COX4I1;NDUFA10;NDUFB2;UQCR11;COX6A1;COX7C;UQCRH;CYC1;NDUFV3;NDUFV1;COX8A;NDUFA9;NDUFA3;COX6C;COX6B1;NDUFS7;UQCRQ;NDUFS5;NDUFAB1
Cluster 7	Cholesterol Biosynthetic Process (GO:0006695)	0.6	3.95998e-11	2.04254e-08	0	0	17.7191	424.41	G6PD;HMGCS1;INSIG1;CYP51A1;MSMO1;DHCR24;HMGCR;LSS;TM7SF2;ACLY;NSDHL;SC5D;MVD;DHCR7;FDFT1
Cluster 7	Mitochondrial ATP Synthesis Coupled Electron Transport (GO:0042775)	0.357143	4.17757e-11	2.04254e-08	0	0	6.59243	157.55	NDUFB9;COX7B;NDUFB8;NDUFB7;NDUFB10;UQCRB;COX4I1;NDUFA10;NDUFB2;UQCR11;COX6A1;COX7C;UQCRH;CYC1;NDUFV3;NDUFV1;COX8A;NDUFA9;NDUFA3;COX6C;COX6B1;NDUFS7;UQCRQ;NDUFS5;NDUFAB1
Cluster 7	Proton Motive Force-Driven ATP Synthesis (GO:0015986)	0.383333	4.6943e-11	2.04254e-08	0	0	7.37008	175.276	NDUFA9;NDUFB9;NDUFA13;NDUFB8;NDUFB7;NDUFB10;NDUFB11;ATP5PB;NDUFA3;NDUFA10;ATP5MC2;NDUFB2;ATP5MC3;ATP5F1D;ATP5F1E;ATP5MC1;ATP5F1B;NDUFS7;NDUFS5;NDUFAB1;NDUFV3;ATP5MG;NDUFV1
Cluster 7	ncRNA Processing (GO:0034470)	0.3	7.50679e-11	2.93966e-08	0	0	5.09511	118.781	INTS13;POP7;DDX49;NOLC1;NOC4L;RRP9;THG1L;RRP7A;EXOSC7;FBL;EXOSC5;EXOSC4;NOB1;PES1;RRP36;IGF2BP3;RRP12;LYAR;NOP56;NOP14;WDR36;NOP58;WDR18;WDR74;DDX54;BYSL;EBNA1BP2;DKC1;MRTO4;NOP53
Cluster 7	Positive Regulation Of Telomerase RNA Localization To Cajal Body (GO:1904874)	0.785714	2.02233e-10	7.15162e-08	0	0	43.2188	964.713	CCT3;CCT6A;DKC1;RUVBL2;RUVBL1;TCP1;NHP2;CCT8;CCT5;NOP10;CCT4
Cluster 7	Protein Targeting To Mitochondrion (GO:0006626)	0.372881	2.32709e-10	7.15162e-08	0	0	7.0451	156.269	BCAP31;TIMM8B;TIMM8A;NDUFA13;HSP90AA1;PAM16;TOMM34;TIMM13;TIMM23;TIMM44;TOMM20;TOMM22;HSPD1;TIMM50;GRPEL1;TIMM17A;TOMM7;PMPCB;TSPO;PMPCA;ROMO1;TOMM5
Cluster 7	Ribosomal Large Subunit Biogenesis (GO:0042273)	0.388889	2.37413e-10	7.15162e-08	0	0	7.53679	167.024	NOP16;PAK1IP1;MAK16;PPAN;GTF3A;WDR74;NOC2L;RPF2;WDR12;GTPBP4;TMA16;NLE1;EBNA1BP2;NSA2;EIF6;C1ORF109;PES1;MRTO4;RRS1;SURF6;NOP53
Cluster 7	Secondary Alcohol Biosynthetic Process (GO:1902653)	0.583333	3.05387e-10	8.5421e-08	0	0	16.5272	362.101	G6PD;HMGCS1;INSIG1;CYP51A1;DHCR24;MSMO1;HMGCR;LSS;TM7SF2;ACLY;NSDHL;MVD;DHCR7;FDFT1
Cluster 7	Sterol Biosynthetic Process (GO:0016126)	0.535714	3.61456e-10	9.43642e-08	0	0	13.6278	296.281	G6PD;HMGCS1;INSIG1;CYP51A1;MSMO1;DHCR24;HMGCR;LSS;TM7SF2;ACLY;SQLE;NSDHL;MVD;DHCR7;FDFT1
Cluster 7	Oxidative Phosphorylation (GO:0006119)	0.349206	1.00666e-09	2.46379e-07	0	0	6.35639	131.683	NDUFA9;NDUFB9;NDUFA13;NDUFB8;NDUFB7;NDUFB10;UQCRB;NDUFB11;ATP5PB;NDUFA3;NDUFA10;NDUFB2;ATP5F1D;UQCRH;ATP5F1E;ATP5F1B;NDUFS7;NDUFS5;NDUFAB1;NDUFV3;ATP5MG;NDUFV1
Cluster 7	Proton Motive Force-Driven Mitochondrial ATP Synthesis (GO:0042776)	0.377358	1.19325e-09	2.7487e-07	0	0	7.17328	147.386	NDUFA9;NDUFB9;NDUFA13;NDUFB8;NDUFB7;NDUFB10;NDUFB11;ATP5PB;NDUFA3;NDUFA10;NDUFB2;ATP5F1D;ATP5F1E;ATP5F1B;NDUFS7;NDUFS5;NDUFAB1;NDUFV3;ATP5MG;NDUFV1
Cluster 7	Regulation Of Translation (GO:0006417)	0.212871	1.47891e-09	3.21745e-07	0	0	3.22674	65.6059	CYFIP1;DDX6;PRKDC;DDX1;NOLC1;HSPB1;YBX1;BZW2;ELAVL1;GSPT1;RBM3;FXR2;TCOF1;OGFOD1;ENC1;RACK1;EIF4H;IGF2BP1;IGF2BP3;SOX4;EIF4B;NANOS1;EIF5B;TSFM;PRMT1;IFRD2;CIRBP;PUS7;EEF2;EIF2S1;PUM3;LRPPRC;EIF1;EIF6;NCL;SERBP1;EIF3H;EIF3E;CALR;EIF4E2;EIF4G2;EIF4G1;EIF3B
Cluster 7	Establishment Of Protein Localization To Mitochondrion (GO:0072655)	0.409091	1.72913e-09	3.56383e-07	0	0	8.18667	165.171	BCAP31;TIMM8B;PAM16;TIMM13;TOMM34;TIMM23;TIMM44;TOMM20;HK2;HSPD1;TIMM50;TOMM22;GRPEL1;TIMM17A;TOMM7;TSPO;ROMO1;TOMM5
Cluster 7	Positive Regulation Of Protein Localization To Chromosome, Telomeric Region (GO:1904816)	0.818182	5.38832e-09	1.02632e-06	0	0	52.9764	1008.62	CCT3;CCT6A;GNL3L;DKC1;TCP1;CCT8;CCT5;CCT4;GNL3
Cluster 7	Regulation Of Telomerase RNA Localization To Cajal Body (GO:1904872)	0.647059	5.50374e-09	1.02632e-06	0	0	21.6059	410.897	CCT3;CCT6A;DKC1;RUVBL2;RUVBL1;TCP1;NHP2;CCT8;CCT5;NOP10;CCT4
Cluster 7	Formation Of Cytoplasmic Translation Initiation Complex (GO:0001732)	0.714286	6.61589e-09	1.17763e-06	0	0	29.4469	554.597	EIF3M;EIF3K;EIF6;EIF3L;EIF3J;EIF3G;EIF3H;EIF3E;EIF3F;EIF3B
Cluster 7	Aerobic Respiration (GO:0009060)	0.338983	1.04131e-08	1.77294e-06	0	0	6.06772	111.526	NDUFA9;NDUFB9;NDUFA13;NDUFB8;NDUFB7;NDUFB10;UQCRB;NDUFB11;MDH2;NDUFA3;NDUFA10;NDUFB2;ATP5F1D;UQCRH;OXA1L;NDUFS7;NDUFS5;NDUFAB1;NDUFV3;NDUFV1
Cluster 7	protein-RNA Complex Assembly (GO:0022618)	0.226667	1.4428e-08	2.35416e-06	0	0	3.48489	62.9165	HSP90AB1;PRKDC;DDX1;SRSF1;PPAN;CELF5;RPF2;RRP7A;RRS1;TXNL4A;SRPK2;HSP90AA1;LSM4;NLE1;SRPK1;BOP1;EIF3M;EIF2S3;EIF6;EIF3K;EIF3L;EIF3J;EIF3G;STRAP;EIF3H;GEMIN6;SNRPE;EIF3E;GEMIN7;EIF3F;NOP53;SNRPB;SRSF9;EIF3B
Cluster 7	Ribosomal Small Subunit Biogenesis (GO:0042274)	0.27381	8.01484e-08	1.25544e-05	0	0	4.46454	72.9479	LTV1;NOP56;WDR36;NOP14;NOP58;DIMT1;PNO1;WDR3;HEATR1;SNU13;WDR46;WDR43;RRP9;RRP7A;RCL1;FBL;TBL3;NOB1;DHX37;RRP36;SURF6;IGF2BP3;RIOK1
Cluster 7	Mitochondrion Organization (GO:0007005)	0.209877	1.0784e-07	1.62424e-05	0	0	3.15611	50.6322	STOML2;MTFP1;TIMM13;PLD6;TOMM20;HSD17B10;HK2;THG1L;TOMM22;TIMM50;HSPD1;CHCHD2;ATCAY;OPA1;UCP2;TIMM17A;TSPO;BCAP31;TIMM8B;BNIP3L;PNPT1;CLUH;TOMM34;TIMM23;TIMM44;ATAD3B;ATAD3A;ATP5F1D;SUPV3L1;OXA1L;APEX1;TOMM7;SLC25A33;TOMM5
Cluster 7	Cytoplasmic Translational Initiation (GO:0002183)	0.433333	1.41883e-07	2.05783e-05	0	0	9.01824	142.202	EIF4A1;EIF3M;EIF2S3;EIF3K;EIF6;EIF3L;EIF3J;EIF3G;EIF3H;EIF3E;EIF3F;EIF3B;EIF4G1
Cluster 7	NADH Dehydrogenase Complex Assembly (GO:0010257)	0.320755	3.28037e-07	4.35562e-05	0	0	5.5775	83.2728	NDUFA9;NDUFB9;NDUFA13;NDUFB8;NDUFB7;NDUFB10;NDUFB11;NDUFA3;NDUFA10;NDUFB2;OXA1L;NDUFAF8;NDUFS7;NDUFS5;NDUFAB1;NDUFAF2;NDUFAF3
Cluster 7	Mitochondrial Respiratory Chain Complex I Assembly (GO:0032981)	0.320755	3.28037e-07	4.35562e-05	0	0	5.5775	83.2728	NDUFA9;NDUFB9;NDUFA13;NDUFB8;NDUFB7;NDUFB10;NDUFB11;NDUFA3;NDUFA10;NDUFB2;OXA1L;NDUFAF8;NDUFS7;NDUFS5;NDUFAB1;NDUFAF2;NDUFAF3
Cluster 7	Nervous System Development (GO:0007399)	0.150115	3.33679e-07	4.35562e-05	0	0	2.11371	31.522	COX7B;DOC2A;ATN1;SLC2A1;STMN3;ROBO1;IRF2BPL;DPYSL5;DNER;ENC1;DPF2;EP300;NRCAM;EPHB1;SOX4;SH3GL2;DACT1;RBFOX2;RBFOX3;APLP1;DYRK1A;PROX1;NAV2;THOC6;DNM3;OLFM1;ADGRB2;HOXB2;EVL;ZNF358;TAGLN3;SHANK3;PRPS1;GPM6A;C3ORF70;GSTP1;NRXN1;NRXN2;PTN;NR2C2;KALRN;NEUROD2;RELN;PTPRZ1;IGF2BP1;IGF2BP3;NHEJ1;ARNT2;GDF11;TIMM8A;MARCKSL1;ST8SIA2;L1CAM;MARCKS;P2RX5;PCDHB2;APEX1;FABP7;NF1;APBA1;FAT4;PCDHB3;MDGA1;NEUROG…
Cluster 7	Positive Regulation Of Establishment Of Protein Localization To Telomere (GO:1904851)	0.777778	5.7685e-07	7.28692e-05	0	0	41.1512	591.166	CCT3;CCT6A;DKC1;TCP1;CCT8;CCT5;CCT4
Cluster 7	Mitochondrial Electron Transport, NADH To Ubiquinone (GO:0006120)	0.382353	8.15385e-07	9.97827e-05	0	0	7.29889	102.328	NDUFA9;NDUFB9;NDUFB8;NDUFB7;NDUFB10;NDUFA3;NDUFA10;NDUFB2;NDUFS7;NDUFS5;NDUFAB1;NDUFV3;NDUFV1
Cluster 7	Purine-Containing Compound Biosynthetic Process (GO:0072522)	0.529412	1.53882e-06	0.000179	0	0	13.2398	177.208	PRPS2;PRPS1;ADSL;PNP;MTHFD1;PPAT;PAICS;PFAS;GART
Cluster 7	Negative Regulation Of Supramolecular Fiber Organization (GO:1902904)	0.267606	1.55382e-06	0.000179	0	0	4.31741	57.7445	HSPA8;MID1IP1;DYRK1A;TWF2;KATNB1;CLU;TUBB4A;CLIP3;TAOK1;PFDN2;ARHGEF2;PFN1;SHANK3;LDLR;HDGFL3;PFDN6;PFN2;CLASP2;SNCA
Cluster 7	Positive Regulation Of Protein Localization To Cajal Body (GO:1904871)	0.7	1.79129e-06	0.00019	0	0	27.4327	363.005	CCT3;CCT6A;DKC1;TCP1;CCT8;CCT5;CCT4
Cluster 7	Regulation Of Establishment Of Protein Localization To Telomere (GO:0070203)	0.7	1.79129e-06	0.00019	0	0	27.4327	363.005	CCT3;CCT6A;DKC1;TCP1;CCT8;CCT5;CCT4
Cluster 7	Regulation Of Protein Localization To Cajal Body (GO:1904869)	0.7	1.79129e-06	0.00019	0	0	27.4327	363.005	CCT3;CCT6A;DKC1;TCP1;CCT8;CCT5;CCT4
Cluster 7	Protein Stabilization (GO:0050821)	0.177885	2.26797e-06	0.000234	0	0	2.56988	33.3998	GPI;HSP90AB1;CTNND1;WIZ;PIK3R1;CLU;HSPD1;UXT;NCLN;RUVBL2;RUVBL1;BAG1;POLR2E;EP300;DVL3;CCT8;PIM2;SOX4;CCT5;CCT4;CCT3;CCT2;HSP90AA1;USP9X;GTPBP4;CCT6A;EFNA1;CDC37;GNAQ;TCP1;PFDN2;CALR;PFN1;PPIB;NOP53;PFDN6;PFN2
Cluster 7	Axonogenesis (GO:0007409)	0.180851	3.94856e-06	0.000396	0	0	2.61953	32.5926	CYFIP1;ROBO3;RAB3A;HSP90AB1;NRXN1;PTPRO;NRXN3;KALRN;ARHGAP35;IGSF9;PPP3CB;RELN;DPYSL5;KIF5C;KIF5A;SLIT1;NRCAM;FYN;PAK3;EPHB1;NEFH;NEO1;EPHA5;HSP90AA1;AUTS2;USP9X;APLP1;L1CAM;ZDHHC17;EFNA1;AFG3L2;SLC9A6;B4GALT5;CDK5R1
Cluster 7	Mitochondrial Respiratory Chain Complex Assembly (GO:0033108)	0.233333	4.94087e-06	0.000484	0	0	3.5975	43.9541	NDUFA9;NDUFB9;NDUFA13;NDUFB8;NDUFB7;COX16;NDUFB10;NDUFB11;NDUFA3;NDUFA10;NDUFB2;OXA1L;NDUFAF8;NDUFS7;SCO2;SDHAF3;NDUFS5;NDUFAB1;NDUFAF2;NDUFAF3;SLC25A33
Cluster 7	Purine Nucleotide Metabolic Process (GO:0006163)	0.352941	5.78174e-06	0.000552	0	0	6.42673	77.5115	PRPS2;PRPS1;G6PD;MTHFD1;PPAT;IDH1;QPRT;GPD1L;NUDT15;DNPH1;PFAS;GART
Cluster 7	Positive Regulation Of DNA-templated Transcription (GO:0045893)	2039-11-30	8.08911e-06	0.000754	0	0	1.5333	17.9779	TCERG1;KDM1A;FHOD1;ETS2;CHCHD2;ZMIZ1;RUVBL2;MYC;RUVBL1;EPC1;EP300;PIM2;JUNB;SOX4;SMARCC1;MAP2K2;DYRK1A;SOX12;THOC5;GTF2F2;ILF2;MYCN;HOXB4;HOXB3;ZNF711;HOXB2;LMX1B;SQSTM1;TP53;ATF3;ATF4;KMT2E;DLX1;INO80E;ENY2;KMT2A;MAX;SHC1;PRKDC;KMT2C;MAZ;PIK3R2;PIK3R1;NPAS3;NEUROD2;NEUROD4;DHX33;DEAF1;NEUROD6;DVL3;FADD;ZNF423;NKX6-1;LYAR;PPARGC1B;ESRRA;CREBBP;XBP1;AKIRIN1;AUTS2;RFXANK;SMARCA2;PBX1;MLLT11;TFCP2;I…
Cluster 7	Response To Insulin (GO:0032868)	0.240506	8.63099e-06	0.000786	0	0	3.74013	43.6105	XBP1;PRKDC;SORT1;INSIG1;INSR;PDE3B;SYAP1;SLC2A1;PIK3R2;PIK3R1;SLC39A14;KAT2B;PKM;TBC1D4;EIF6;CPEB2;SLC25A33;RHOQ;VAMP2
Cluster 7	Mitochondrial Transport (GO:0006839)	0.283019	9.17334e-06	0.000816	0	0	4.65582	54.0038	BCAP31;TIMM8B;HSP90AA1;TOMM34;TIMM13;TIMM23;TIMM44;TOMM20;TOMM22;OXA1L;TIMM17A;PPIF;TOMM7;TSPO;TOMM5
Cluster 7	Pseudouridine Synthesis (GO:0001522)	0.583333	1.02628e-05	0.000893	0	0	16.4578	189.051	RPUSD4;TRUB2;PUS1;NHP2;PUS7;PUS7L;NOP10
Cluster 7	Axon Guidance (GO:0007411)	0.187919	1.30519e-05	0.001105	0	0	2.73989	30.8144	CYFIP1;ROBO3;NRXN1;PTPRO;NRXN3;KALRN;NTN1;ARHGAP35;IGSF9;RELN;DPYSL5;KIF5C;KIF5A;PLXNA2;SLIT1;RAC3;NRCAM;FYN;NCAM1;EPHB1;NEO1;PLXNA4;EPHA5;L1CAM;EFNA1;GAP43;NFIB;CDK5R1
Cluster 7	Negative Regulation Of Microtubule Polymerization Or Depolymerization (GO:0031111)	0.354839	1.33897e-05	0.001105	0	0	6.47684	72.6768	CLIP3;MID1IP1;TAOK1;DYRK1A;KATNB1;ARHGEF2;FKBP4;TUBB4A;HDGFL3;CLASP2;SNCA
Cluster 7	Negative Regulation Of Intrinsic Apoptotic Signaling Pathway (GO:2001243)	0.262295	1.35408e-05	0.001105	0	0	4.19478	47.0227	NDUFA13;XBP1;TMEM161A;HSPB1;ENO1;NOC2L;SOD2;CLU;YBX3;HERPUD1;OPA1;ARMC10;PPIF;HYOU1;ARHGEF2;PPIA
Cluster 7	Neuron Migration (GO:0001764)	0.272727	1.50327e-05	0.001201	0	0	4.42255	49.1136	GPM6A;NTRK2;AUTS2;USP9X;TUBB2B;RELN;DNER;DDIT4;NRCAM;NEO1;MDGA1;ASTN1;PAFAH1B1;MARK1;CDK5R1
Cluster 7	Energy Derivation By Oxidation Of Organic Compounds (GO:0015980)	0.302326	1.64384e-05	0.001287	0	0	5.10673	56.2551	COX8A;COX7B;UQCRB;COX4I1;UQCR11;COX6A1;COX6C;COX7C;UQCRH;COX6B1;CHCHD5;UQCRQ;CYC1
Cluster 7	Maturation Of SSU-rRNA (GO:0030490)	0.315789	2.12326e-05	0.001619	0	0	5.43682	58.5	NOP14;NOB1;WDR3;HEATR1;DHX37;RRP36;TSR1;SNU13;IGF2BP3;RIOK1;WDR46;WDR43
Cluster 7	mRNA Modification (GO:0016556)	0.37037	2.15037e-05	0.001619	0	0	6.9238	74.4121	RPUSD4;TRUB2;DKC1;NSUN2;PUS1;METTL8;PUS7;PUS7L;HNRNPAB;TRMT61A
Cluster 7	Positive Regulation Of Translation (GO:0045727)	0.203704	2.97181e-05	0.002136	0	0	3.02296	31.5106	TRUB2;CDC123;PRKDC;PRMT1;CNBP;RMND1;CIRBP;MPV17L2;YBX1;EEF2;ELAVL1;YBX3;RBM3;RPUSD4;FXR2;PKM;EIF6;C1QBP;IGF2BP1;EIF3E;METTL8;SOX4
Cluster 7	Negative Regulation Of Amide Metabolic Process (GO:0034249)	0.215054	2.97345e-05	0.002136	0	0	3.23566	33.726	NANOS1;DDX6;RTN3;NTRK2;RTN1;IFRD2;YBX1;PUS7;CLU;ATCAY;FXR2;NCL;APEX1;ENC1;SERBP1;RACK1;IGF2BP1;IGF2BP3;CALR;EIF4E2
Cluster 7	Positive Regulation Of Establishment Of Protein Localization (GO:1904951)	0.444444	3.08756e-05	0.002136	0	0	9.40792	97.7063	CCT3;CCT6A;DKC1;TCP1;CCT8;CORO2B;CCT5;CCT4
Cluster 7	Protein Import Into Mitochondrial Matrix (GO:0030150)	0.444444	3.08756e-05	0.002136	0	0	9.40792	97.7063	GRPEL1;PAM16;TIMM17A;TIMM23;TIMM44;ROMO1;TOMM20;TIMM50
Cluster 7	Protein Insertion Into Mitochondrial Membrane (GO:0051204)	0.357143	3.10974e-05	0.002136	0	0	6.53879	67.8621	TIMM8B;TIMM8A;NDUFA13;HSP90AA1;TIMM13;TOMM7;ROMO1;TOMM20;TOMM5;TOMM22
Cluster 7	Regulation Of mRNA Splicing, Via Spliceosome (GO:0048024)	0.212766	3.5012e-05	0.002364	0	0	3.19176	32.7469	RBM38;SRPK2;RBFOX2;RBFOX3;CIRBP;CELF5;PRDX6;QKI;SRPK1;RBM3;HNRNPL;FXR2;PCBP4;NOVA1;NCL;SRSF3;RNPS1;RBM23;SRSF7;SRSF9
Cluster 7	Inner Mitochondrial Membrane Organization (GO:0007007)	0.323529	3.62925e-05	0.002409	0	0	5.63112	57.572	TIMM8B;TIMM8A;NDUFA13;OPA1;CHCHD6;TIMM13;DNAJC11;IMMT;ROMO1;GHITM;MICOS10
Cluster 7	Cholesterol Metabolic Process (GO:0008203)	0.238806	4.78088e-05	0.00312	0	0	3.70007	36.8094	G6PD;HMGCS1;INSIG1;CYP51A1;MSMO1;DHCR24;HMGCR;LSS;TM7SF2;ACLY;SQLE;NSDHL;MVD;DHCR7;ABCG1;FDFT1
Cluster 7	ATP Biosynthetic Process (GO:0006754)	0.36	7.24724e-05	0.004652	0	0	6.61701	63.0754	ATP5F1A;ATP5F1B;ATP5PB;ATP5MC2;ATP5MC3;ATP5MG;ATP5F1D;ATP5F1E;ATP5MC1
Cluster 7	Negative Regulation Of Translation (GO:0017148)	0.196262	7.90987e-05	0.004996	0	0	2.88369	27.2359	NANOS1;DDX6;IFRD2;YBX1;PUS7;FXR2;EIF6;NCL;ENC1;SERBP1;EIF4EBP1;RACK1;IGF2BP1;IGF2BP3;EIF3E;CALR;EIF4E2;CPEB2;CPEB4;EIF4G1;TNRC6B
Cluster 7	Neurotransmitter Secretion (GO:0007269)	0.27907	8.31652e-05	0.005169	0	0	4.55867	42.8273	RAB3A;PCLO;UNC13A;DOC2A;HRH3;NRXN1;NRXN2;CPLX2;CPLX1;STX1A;VAMP2;SNCA
Cluster 7	Maturation Of 5.8S rRNA (GO:0000460)	0.4375	0.000112	0.00667	0	0	9.14125	83.1725	NSA2;EXOSC4;EIF6;PRKDC;PES1;MAK16;WDR12
Cluster 7	Mitochondrial Electron Transport, Cytochrome C To Oxygen (GO:0006123)	0.4375	0.000112	0.00667	0	0	9.14125	83.1725	COX8A;COX7B;COX4I1;COX6A1;COX6C;COX7C;COX6B1
Cluster 7	Signal Release From Synapse (GO:0099643)	0.289474	0.000114	0.00667	0	0	4.79583	43.5491	RAB3A;PCLO;UNC13A;HRH3;NRXN1;NRXN2;CPLX2;CPLX1;STX1A;VAMP2;SNCA
Cluster 7	Chaperone-Mediated Protein Complex Assembly (GO:0051131)	0.380952	0.000116	0.00667	0	0	7.23568	65.5752	CCT2;HSP90AA1;HSP90AB1;PSMG3;PSMG1;CLU;PFDN6;HSPD1
Cluster 7	Purine Nucleotide Biosynthetic Process (GO:0006164)	0.380952	0.000116	0.00667	0	0	7.23568	65.5752	PRPS2;PRPS1;ADSL;MTHFD1;PPAT;QPRT;PFAS;GART
Cluster 7	Regulation Of RNA Splicing (GO:0043484)	0.196078	0.000118	0.00667	0	0	2.87912	26.0529	SRPK2;RBM38;SF3B5;ENY2;TAF10;SRSF1;AHNAK2;DYRK1A;PIK3R1;RRP1B;PRDX6;QKI;PTBP2;SRPK1;PQBP1;HNRNPL;KAT2B;KAT2A;SRSF3;RBM23
Cluster 7	Regulation Of Telomerase Activity (GO:0051972)	0.266667	0.000135	0.00746	0	0	4.28192	38.1665	CCT2;PKIB;HSP90AA1;HSP90AB1;DKC1;MYC;TCP1;NABP2;KLF4;MAPK15;TP53;CCT4
Cluster 7	AMP Biosynthetic Process (GO:0006167)	0.625	0.000137	0.00746	0	0	19.5698	174.045	ATIC;GART;PAICS;PFAS;APRT
Cluster 7	mRNA Pseudouridine Synthesis (GO:1990481)	0.625	0.000137	0.00746	0	0	19.5698	174.045	RPUSD4;TRUB2;PUS1;PUS7;PUS7L
Cluster 7	Regulation Of Apoptotic Process (GO:0042981)	0.11773	0.000139	0.00746	0	0	1.59341	14.1505	CSRNP3;CITED2;PDCD5;HSPB1;ETFA;CLU;CCND2;OPA1;FAM162A;MYC;RUVBL2;C1QBP;ARHGDIA;RUVBL1;RACK1;TRIM24;MLST8;EPC1;PIM3;PIM2;SOX4;BNIP3L;DFFA;HSP90AA1;TSC22D1;ACTN1;SIGMAR1;NME2;OXSR1;FBXO11;ATAD3A;THOC6;NME1;RHOB;CLIP3;SUPV3L1;OLFM1;PPIF;NSMF;VDAC1;SQSTM1;FXN;TP53;PPIA;PPID;ATF4;VCP;PHLPP1;ANP32A;PRKDC;SHC1;GSTP1;PIK3R1;HSP90B1;HSPD1;PRDX2;BAG1;PDPN;IGF2BP1;FYN;NAE1;FADD;TXNDC5;SNCA;XBP1;CBX4;HSPA5;M…
Cluster 7	Positive Regulation Of Telomerase Activity (GO:0051973)	0.30303	0.000152	0.008067	0	0	5.11592	44.9624	CCT2;PKIB;HSP90AA1;HSP90AB1;DKC1;MYC;TCP1;KLF4;MAPK15;CCT4
Cluster 7	Intracellular Protein Transmembrane Transport (GO:0065002)	0.26087	0.000169	0.008739	0	0	4.15576	36.0915	SEC61A1;GRPEL1;HSPA5;PAM16;TIMM17A;TIMM23;ROMO1;TIMM44;HYOU1;TOMM20;HSPD1;TIMM50
Cluster 7	Regulation Of Mitochondrial Translation (GO:0070129)	0.363636	0.00017	0.008739	0	0	6.71848	58.3299	RPUSD4;TRUB2;TSFM;C1QBP;RMND1;MPV17L2;METTL8;LRPPRC
Cluster 7	Positive Regulation Of Transcription By RNA Polymerase I (GO:0045943)	0.294118	0.000201	0.010146	0	0	4.90249	41.7349	DHX33;MYBBP1A;CARM1;NCL;HEATR1;DDX21;PWP1;LYAR;WDR43;ATF4
Cluster 7	Response To Endoplasmic Reticulum Stress (GO:0034976)	0.184211	0.000202	0.010146	0	0	2.66562	22.6758	PDIA3;BCAP31;VCP;XBP1;HSPA5;TNFRSF10B;PIK3R2;PIK3R1;PDIA6;EIF2S1;RNF5;PDIA4;HSP90B1;BBC3;HERPUD1;ERLEC1;TMEM33;HYOU1;TP53;ATF3;ATF4
Cluster 7	Axon Extension (GO:0048675)	0.347826	0.000242	0.012006	0	0	6.27024	52.2042	CYFIP1;HSP90AA1;PPP3CB;HSP90AB1;AUTS2;SLC9A6;USP9X;SLIT1
Cluster 7	Positive Regulation Of Telomere Maintenance Via Telomere Lengthening (GO:1904358)	0.285714	0.000262	0.012801	0	0	4.70614	38.8212	CCT3;CCT6A;CCT2;PKIB;HNRNPA2B1;TCP1;CCT8;MAPK15;CCT5;CCT4
Cluster 7	Purine Ribonucleotide Biosynthetic Process (GO:0009152)	0.236364	0.000268	0.012909	0	0	3.64528	29.98	ADSL;ACOT7;NPR2;PFAS;PAICS;COASY;ATP5F1A;ATIC;ATP5F1B;IMPDH1;IMPDH2;NPPA;GART
Cluster 7	Vesicle-Mediated Transport In Synapse (GO:0099003)	0.388889	0.00027	0.012909	0	0	7.47839	61.4418	RAB3A;PCLO;CPLX2;CPLX1;STX1A;VAMP2;SNCA
Cluster 7	Regulation Of Actin Filament-Based Process (GO:0032970)	0.214286	0.000297	0.014023	0	0	3.21377	26.0993	EPHA5;LRP1;TWF2;ABRACL;CORO2B;ARHGAP35;RHOA;CNN2;TAOK1;MLST8;FSCN1;RAC3;EZR;PAK3;RHOQ
Cluster 7	Positive Regulation Of Transcription By RNA Polymerase II (GO:0045944)	0.109808	0.000332	0.015471	0	0	1.47512	11.817	TCERG1;KDM1A;FHOD1;ETS2;CHCHD2;ZMIZ1;RUVBL2;MYC;EPC1;EP300;JUNB;SOX4;SOX12;GTF2F2;MYCN;HOXB4;HOXB3;ZNF711;HOXB2;LMX1B;SQSTM1;TP53;ATF3;ATF4;DLX1;KMT2A;MAX;PRKDC;KMT2C;PIK3R2;PIK3R1;NEUROD2;NEUROD4;NEUROD6;DVL3;FADD;NKX6-1;PPARGC1B;ESRRA;CREBBP;XBP1;AKIRIN1;AUTS2;RFXANK;SMARCA2;PBX1;TFCP2;TAF4B;TCF4;RNF10;CSRNP2;CSRNP3;BMPR2;ONECUT2;THRA;CITED2;AKR1B1;YBX1;IRF2BPL;PPP3CB;MED13;ANXA2;NCOA6;TCF12;NM…
Cluster 7	Maturation Of SSU-rRNA From Tricistronic rRNA Transcript (SSU-rRNA, 5.8S rRNA, LSU-rRNA) (GO:0000462)	0.3	0.000354	0.016316	0	0	5.04016	40.0481	NOP14;TBL3;HEATR1;DHX37;RRS1;RRP36;TSR1;WDR46;WDR43
Cluster 7	Dicarboxylic Acid Metabolic Process (GO:0043648)	0.24	0.000393	0.017505	0	0	3.7175	29.1481	ACLY;MTHFD2;SDHAF3;MDH2;GPT2;IDH1;GOT2;ME2;ALDH18A1;NIT2;SLC19A1;ASS1
Cluster 7	Intracellular Iron Ion Homeostasis (GO:0006879)	0.24	0.000393	0.017505	0	0	3.7175	29.1481	GLRX3;SLC22A17;FTH1;MYC;HMOX1;FBXL5;B2M;SLC39A14;FXN;FTL;SOD1;PICALM
Cluster 7	Ribosome Assembly (GO:0042255)	0.24	0.000393	0.017505	0	0	3.7175	29.1481	RRP7A;EFNA1;EIF6;C1QBP;PPAN;DHX37;RRS1;MPV17L2;RPF2;EIF2S1;NOP53;NLE1
Cluster 7	Nucleotide Biosynthetic Process (GO:0009165)	0.368421	0.000399	0.017558	0	0	6.85482	53.6489	PRPS2;PRPS1;PNP;MTHFD1;PPAT;PFAS;GART
Cluster 7	Regulation Of Extracellular Matrix Disassembly (GO:0010715)	0.428571	0.000407	0.017651	0	0	8.80963	68.7838	DDR1;CST3;LRP1;PDPN;FSCN1;CLASP2
Cluster 7	Positive Regulation Of Protein Localization To Nucleus (GO:1900182)	0.208333	0.00041	0.017651	0	0	3.10067	24.182	CCT3;CCT2;CREBBP;PIK3R2;PIK3R1;IPO5;CCT6A;PPP3CB;DKC1;TCP1;EP300;CCT8;CCT5;JAK1;CCT4
Cluster 7	DNA-templated Transcription (GO:0006351)	0.150754	0.000432	0.018403	0	0	2.09902	16.2596	THRA;CCDC124;DDX21;PWP1;NAT14;DEAF1;HSF1;TRIM24;POLR2E;EPC1;POLR2F;POLR2H;XBP1;TSC22D1;NCOA6;TAF10;TWNK;TAF11;GTF3A;POLRMT;GTF2F2;HIPK3;COPS2;POLR3G;RNPS1;POLR3H;TP53;POLR3K;SLC25A33;ATF4
Cluster 7	Positive Regulation Of DNA Biosynthetic Process (GO:2000573)	0.215385	0.000443	0.018441	0	0	3.23341	24.9706	CCT3;CCT2;HSP90AA1;HSP90AB1;KLF4;MAPK15;CCT6A;PKIB;DKC1;MYC;TCP1;CCT8;CCT5;CCT4
Cluster 7	Regulation Of Translational Initiation (GO:0006446)	0.215385	0.000443	0.018441	0	0	3.23341	24.9706	EIF5B;CDC123;DDX1;HSPB1;BZW2;EIF1;EIF4EBP1;EIF4H;EIF3H;EIF3E;EIF4B;EIF4G2;EIF3B;EIF4G1
Cluster 7	'De Novo' AMP Biosynthetic Process (GO:0044208)	0.666667	0.000504	0.020547	0	0	23.4701	178.22	ATIC;GART;PAICS;PFAS
Cluster 7	GMP Biosynthetic Process (GO:0006177)	0.666667	0.000504	0.020547	0	0	23.4701	178.22	ATIC;GART;PAICS;PFAS
Cluster 7	Positive Regulation Of Axonogenesis (GO:0050772)	0.263158	0.000542	0.021877	0	0	4.20122	31.5949	CHODL;MACF1;NTRK2;TWF2;PLXNA2;MAP6;L1CAM;NTN1;PLXNA4;ROBO1
Cluster 7	Maturation Of LSU-rRNA (GO:0000470)	0.35	0.000572	0.022873	0	0	6.32718	47.2365	DDX18;NSA2;EIF6;PES1;MAK16;RPF2;WDR12
Cluster 7	Negative Regulation Of Macromolecule Biosynthetic Process (GO:0010558)	0.183673	0.000581	0.022967	0	0	2.65286	19.7675	NANOS1;DDX6;BMPR2;IFRD2;GSTP1;AKR1B1;YBX1;PUS7;FXR2;NCL;ENC1;SERBP1;RACK1;IGF2BP1;TSPO;IGF2BP3;CALR;EIF4E2
Cluster 7	Positive Regulation Of Telomere Maintenance Via Telomerase (GO:0032212)	0.28125	0.000602	0.023093	0	0	4.60139	34.1242	CCT3;CCT6A;CCT2;PKIB;TCP1;CCT8;MAPK15;CCT5;CCT4
Cluster 7	Protein Transmembrane Import Into Intracellular Organelle (GO:0044743)	0.28125	0.000602	0.023093	0	0	4.60139	34.1242	GRPEL1;PAM16;TIMM17A;TIMM23;ROMO1;TIMM44;TOMM20;HSPD1;TIMM50
Cluster 7	Regulation Of Transcription By RNA Polymerase I (GO:0006356)	0.28125	0.000602	0.023093	0	0	4.60139	34.1242	CREBBP;DHX33;MYBBP1A;CARM1;HEATR1;DDX21;LYAR;WDR43;ATF4
Cluster 7	Neuron Projection Guidance (GO:0097485)	0.169355	0.000656	0.024791	0	0	2.40551	17.6297	EPHA5;CYFIP1;ROBO3;NRXN1;PTPRO;NRXN3;L1CAM;KALRN;ARHGAP35;IGSF9;EFNA1;RELN;DPYSL5;KIF5C;KIF5A;SLIT1;NRCAM;FYN;EPHB1;NEO1;CDK5R1
Cluster 7	Cellular Response To Insulin Stimulus (GO:0032869)	0.181818	0.000658	0.024791	0	0	2.61997	19.1931	XBP1;PRKDC;SHC1;INSIG1;INSR;SYAP1;PDE3B;PIK3R3;PIK3R2;PIK3R1;SLC39A14;KAT2B;PKM;TBC1D4;CPEB2;SLC25A33;RHOQ;VAMP2
Cluster 7	Positive Regulation Of RNA Metabolic Process (GO:0051254)	0.272727	0.00077	0.028714	0	0	4.40942	31.6122	SUPV3L1;LIN28B;PNPT1;DIMT1;HEATR1;DYRK1A;PIK3R1;RIOK1;WDR43
Cluster 7	Central Nervous System Development (GO:0007417)	0.134276	0.000845	0.031218	0	0	1.83588	12.991	RTN3;COX7B;DLX2;NDRG4;RTN1;ABCB6;GSTP1;ATN1;SLC2A1;AFF2;RELN;PTPRZ1;DNER;DHX37;PHGDH;FLNB;NRCAM;SOX4;NHEJ1;SH3GL2;ARNT2;MARCKSL1;NCOA6;APLP1;SOX12;PROX1;MEIS2;PBX1;THOC6;MARCKS;MEIS1;NFIB;APEX1;DDIT4;NF1;TAGLN3;MDGA1;CDK5R1
Cluster 7	Transport Across Blood-Brain Barrier (GO:0150104)	0.188235	0.000872	0.0319	0	0	2.73215	19.2484	ABCC4;ABCC1;SLC16A1;LRP1;ABCC5;INSR;SLC2A1;ATP2B4;SLC1A5;SLC7A1;SLC5A6;SLC7A5;SLC6A6;FABP5;SLC19A1;SLC29A2
Cluster 7	Positive Regulation Of Nucleic Acid-Templated Transcription (GO:1903508)	0.116697	0.000891	0.032298	0	0	1.57013	11.0277	RNF10;CITED2;AKR1B1;NAT14;PPP3CB;MED13;LBH;ZMIZ1;MYC;RUVBL2;RUVBL1;SPIN1;EPC1;EP300;PIM2;TEAD2;SOX4;SMARCC1;MAP2K2;NCOA6;DYRK1A;NME2;EDF1;ILF2;UCHL5;KAT2B;KAT2A;MYCN;ZNF516;ZNF711;RBM23;TP53;ATF4;KMT2E;SF3B5;ENY2;INO80E;KMT2A;MAX;SHC1;MAZ;NPAS3;CAMKK2;MTA1;DEAF1;DVL3;ZNF423;TBX1;ARNT2;CREBBP;CNBP;TAF10;KLF4;HNRNPAB;SMARCA2;GATAD2B;GATAD2A;HIPK2;MLLT11;KLF6;NFIB;ID2;TCF4;RNF187;PICALM
Cluster 7	Negative Regulation Of Release Of Sequestered Calcium Ion Into Cytosol (GO:0051280)	0.454545	0.000926	0.032968	0	0	9.7833	68.332	FKBP1A;GSTO1;CALM3;SRI;CALM2
Cluster 7	Negative Regulation Of Ryanodine-Sensitive Calcium-Release Channel Activity (GO:0060315)	0.454545	0.000926	0.032968	0	0	9.7833	68.332	FKBP1A;GSTO1;CALM3;SRI;CALM2
Cluster 7	Chromatin Remodeling (GO:0006338)	0.140351	0.001001	0.035303	0	0	1.93017	13.3319	KDM5B;INO80E;KDM1A;SATB1;DDX21;BAZ2B;NUDT5;BMI1;LOXL2;MTA1;MYC;RUVBL2;RUVBL1;DPF2;DPF3;SRPK2;SMARCC1;BAZ1A;NPM3;SMARCA2;UCHL5;GATAD2B;GATAD2A;KAT2B;PER1;KAT2A;MYBBP1A;POLE3;HDGF;BCOR;CGGBP1;HDGFL3
Cluster 7	Negative Regulation Of Cellular Biosynthetic Process (GO:0031327)	0.160584	0.001033	0.03586	0	0	2.25707	15.5189	NANOS1;DDX6;BMPR2;IFRD2;MPV17L;ATP2B4;YBX1;PROX1;PUS7;KAT2A;FXR2;KHSRP;NCL;ENC1;SERBP1;RACK1;IGF2BP1;EP300;FYN;IGF2BP3;CALR;EIF4E2
Cluster 7	Regulation Of Release Of Cytochrome C From Mitochondria (GO:0090199)	0.243902	0.001035	0.03586	0	0	3.79404	26.0785	MLLT11;OPA1;FAM162A;PDCD5;PPIF;GHITM;CLU;FXN;TP53;BBC3
Cluster 7	IMP Biosynthetic Process (GO:0006188)	0.571429	0.001102	0.037199	0	0	15.6459	106.559	ATIC;GART;PAICS;PFAS
Cluster 7	rRNA Pseudouridine Synthesis (GO:0031118)	0.571429	0.001102	0.037199	0	0	15.6459	106.559	DKC1;RPUSD1;NHP2;NOP10
Cluster 7	Regulation Of Cyclic-Nucleotide Phosphodiesterase Activity (GO:0051342)	0.571429	0.001102	0.037199	0	0	15.6459	106.559	RACK1;CALM3;CALM2;SLC39A14
Cluster 7	Protein Targeting (GO:0006605)	0.162791	0.001111	0.037199	0	0	2.29352	15.6008	BCAP31;TIMM8B;TOMM34;TIMM13;TIMM23;KATNB1;TIMM44;TOMM20;TOMM22;YIF1B;SEC61A1;SPCS1;ZDHHC9;CDC37;APEX1;TIMM17A;TOMM7;SRPRB;TSPO;HOMER3;TOMM5
Cluster 7	RNA Processing (GO:0006396)	0.147541	0.001136	0.037696	0	0	2.04403	13.8592	TCERG1;TUT7;TUT4;SRSF1;ELAVL4;RBM3;EXOSC7;EXOSC5;EXOSC4;KHSRP;SRPK2;PRMT1;DDX54;USB1;FBXO11;LSM4;SRPK1;HNRNPL;LIN28B;DKC1;NOVA1;HNRNPA2B1;SRSF2;RNPS1;SRSF7;SNRPB;SRSF9
Cluster 7	mRNA Splicing, Via Spliceosome (GO:0000398)	0.14218	0.001149	0.037795	0	0	1.95857	13.2581	SF3B5;DDX1;SRSF1;SNU13;CASC3;PQBP1;EFTUD2;ZMAT2;SNRPB2;TXNL4A;SRPK2;HSPA8;HNRNPA3;PRPF40A;LSM4;SRPK1;NOVA1;HNRNPA2B1;SRSF2;STRAP;SRSF3;RNPS1;GEMIN6;SNRPE;GEMIN7;SRSF7;SNRPA;SRSF8;SNRPB;SRSF9
Cluster 7	Hexose Biosynthetic Process (GO:0019319)	0.257143	0.001222	0.039868	0	0	4.0698	27.2982	SLC25A1;GPI;G6PC3;MDH2;KHSRP;SORD;ENO1;SLC39A14;ATF4
Cluster 7	Negative Regulation Of Protein Phosphorylation (GO:0001933)	0.154362	0.001391	0.045011	0	0	2.15376	14.1671	CADM4;LRP1;PRKDC;PDE4D;GSTP1;SORD;HSPB1;THY1;PRKCZ;DBNDD1;GNAQ;NF1;RACK1;TERF2IP;CALM3;GPD1L;PPIA;CALM2;SH3GL2;YWHAG;EIF4G1;RTRAF;SNCA
Cluster 7	Regulation Of Programmed Cell Death (GO:0043067)	0.14359	0.001417	0.045482	0	0	1.9802	12.9886	VCP;PHLPP1;ANP32A;ETFA;CLU;PRDX2;RUVBL2;RUVBL1;TRIM24;EPC1;FYN;NAE1;BNIP3L;DFFA;HSP90AA1;ACTN1;NME2;TNFRSF10B;ZDHHC17;FBXO11;NME1;RSL1D1;APEX1;STK26;ANP32B;CALR;TP53;NOP53
Cluster 7	Cellular Response To Peptide Hormone Stimulus (GO:0071375)	0.179775	0.001452	0.046153	0	0	2.58188	16.872	XBP1;PRKDC;INSIG1;INSR;PDE3B;SYAP1;PIK3R2;PIK3R1;SLC39A14;KAT2B;PKM;TBC1D4;CPEB2;SLC25A33;RHOQ;VAMP2
Cluster 7	Pyruvate Metabolic Process (GO:0006090)	0.22	0.001474	0.046153	0	0	3.31803	21.6331	GPI;LDHB;PKM;PDHA1;UCP2;VDAC1;ENO1;DLAT;ME2;PFKM;HK2
Cluster 7	Aspartate Family Amino Acid Metabolic Process (GO:0009066)	0.416667	0.001485	0.046153	0	0	8.38523	54.6074	MTHFD1;GOT2;SMS;NIT2;ASS1
Cluster 7	Protein Insertion Into Mitochondrial Inner Membrane (GO:0045039)	0.416667	0.001485	0.046153	0	0	8.38523	54.6074	TIMM8B;TIMM8A;NDUFA13;TIMM13;ROMO1
Cluster 7	Regulation Of Filopodium Assembly (GO:0051489)	0.232558	0.001532	0.047244	0	0	3.56371	23.0966	GPM6A;GAP43;FXR2;DPYSL3;FSCN1;PIK3R1;FNBP1L;AGRN;CLU;RHOQ
Cluster 7	Regulation Of Neuron Death (GO:1901214)	0.206897	0.001609	0.049229	0	0	3.06964	19.7441	CHGA;SIGMAR1;SNCG;NSMF;FYN;DHCR24;NAE1;CLU;CD200;SNCA;EIF4G1;PICALM
Cluster 7	Brain Development (GO:0007420)	0.147929	0.001635	0.049644	0	0	2.04904	13.1464	RTN3;DLX2;NDRG4;RTN1;ABCB6;AFF2;RELN;DHX37;NRCAM;PHGDH;FLNB;ARNT2;NCOA6;PROX1;MEIS2;PBX1;MEIS1;NFIB;APEX1;DDIT4;NF1;SHANK3;MDGA1;PAFAH1B1;CDK5R1

## Sheet: GOBP_Leigh_SER_vs_Leigh_DMSO
Cluster	Term	Overlap	P-value	Adjusted P-value	Old P-value	Old Adjusted P-value	Odds Ratio	Combined Score	Genes
Cluster 0	Sterol Biosynthetic Process (GO:0016126)	0.5	3.54042e-26	2.97041e-23	0	0	248.65	14571.6	MVK;HMGCS1;CYP51A1;MSMO1;DHCR24;HMGCR;LSS;TM7SF2;ACLY;SQLE;NSDHL;MVD;DHCR7;FDFT1
Cluster 0	Secondary Alcohol Biosynthetic Process (GO:1902653)	0.541667	5.49637e-25	2.30573e-22	0	0	290.275	16214.9	MVK;HMGCS1;CYP51A1;DHCR24;MSMO1;HMGCR;LSS;TM7SF2;ACLY;NSDHL;MVD;DHCR7;FDFT1
Cluster 0	Cholesterol Biosynthetic Process (GO:0006695)	0.52	1.14081e-24	3.19047e-22	0	0	266.072	14668.6	MVK;HMGCS1;CYP51A1;MSMO1;DHCR24;HMGCR;LSS;TM7SF2;ACLY;NSDHL;MVD;DHCR7;FDFT1
Cluster 0	Cholesterol Metabolic Process (GO:0008203)	0.208955	7.46787e-20	1.56639e-17	0	0	65.5524	2887	MVK;HMGCS1;CYP51A1;MSMO1;DHCR24;HMGCR;LSS;TM7SF2;ACLY;SQLE;NSDHL;MVD;DHCR7;FDFT1
Cluster 0	Lipid Biosynthetic Process (GO:0008610)	0.15493	2.74687e-14	4.60924e-12	0	0	43.8365	1368.83	AGPAT5;ACLY;PCYT2;ACSS2;MVK;CYP51A1;MVD;HMGCR;LSS;FADS1;FDFT1
Cluster 0	acetyl-CoA Metabolic Process (GO:0006084)	0.3125	8.63402e-09	1.20732e-06	0	0	101.609	1886.63	ACLY;ACSS2;MVK;HMGCS1;MVD
Cluster 0	Isoprenoid Biosynthetic Process (GO:0008299)	0.5	3.15661e-08	3.78342e-06	0	0	221.133	3819.23	IDI1;MVK;MVD;HMGCR
Cluster 0	Steroid Biosynthetic Process (GO:0006694)	0.12	1.2335e-07	1.29363e-05	0	0	30.7779	489.622	SQLE;CYP51A1;MSMO1;HMGCR;LSS;FDFT1
Cluster 0	Phospholipid Biosynthetic Process (GO:0008654)	0.185185	1.53197e-07	1.42814e-05	0	0	50.7763	796.758	AGPAT5;IDI1;FDPS;PCYT2;FADS1
Cluster 0	Negative Regulation Of Protein Catabolic Process (GO:0042177)	0.092593	5.42991e-06	0.000422	0	0	22.7666	276.012	NQO1;HSP90AB1;ANXA2;CYP51A1;HMGCR
Cluster 0	Isoprenoid Metabolic Process (GO:0006720)	0.375	5.5349e-06	0.000422	0	0	131.215	1588.29	MVK;MVD;HMGCR
Cluster 0	Sterol Metabolic Process (GO:0016125)	0.083333	9.17119e-06	0.000641	0	0	20.2768	235.2	SQLE;NSDHL;CYP51A1;MSMO1;HMGCR
Cluster 0	acyl-CoA Biosynthetic Process (GO:0071616)	0.230769	2.77895e-05	0.001793	0	0	65.5912	688.108	SLC25A1;ACLY;ACSS2
Cluster 0	Negative Regulation Of Protein Metabolic Process (GO:0051248)	0.040816	6.80869e-05	0.00408	0	0	9.55754	91.702	NQO1;HSP90AB1;CYP51A1;YBX1;HMGCR;PFDN6
Cluster 0	Steroid Metabolic Process (GO:0008202)	0.054348	7.33643e-05	0.004104	0	0	12.798	121.838	CYP51A1;MSMO1;DHCR24;LSS;FDFT1
Cluster 0	Regulation Of Nuclear-Transcribed mRNA Catabolic Process, Deadenylation-Dependent Decay (GO:1900151)	0.130435	0.000166	0.008721	0	0	32.7791	285.231	TNRC6C;YBX1;ZFP36L2
Cluster 0	Fatty Acid Biosynthetic Process (GO:0006633)	0.061538	0.000249	0.012278	0	0	14.459	119.995	ACLY;SCD;ELOVL6;FADS1
Cluster 0	Phospholipid Metabolic Process (GO:0006644)	0.057971	0.000313	0.014104	0	0	13.5665	109.466	AGPAT5;PCYT2;FADS1;FDFT1
Cluster 0	Organic Cyclic Compound Biosynthetic Process (GO:1901362)	0.103448	0.000336	0.014104	0	0	25.2071	201.6	CYP51A1;LSS;FDFT1
Cluster 0	Organophosphate Biosynthetic Process (GO:0090407)	0.088235	0.000541	0.021627	0	0	21.1361	158.975	AGPAT5;PCYT2;FADS1
Cluster 0	Cellular Response To Chemical Stress (GO:0062197)	0.044944	0.000823	0.030035	0	0	10.3639	73.6058	PRDX2;NQO1;GSR;ZFP36L2
Cluster 0	Organic Hydroxy Compound Biosynthetic Process (GO:1901617)	0.071429	0.001011	0.033918	0	0	16.7937	115.829	SQLE;MSMO1;HMGCR
Cluster 1	Cholesterol Biosynthetic Process (GO:0006695)	0.6	8.81107e-23	1.41065e-19	0	0	121.802	6185.55	MVK;HMGCS1;INSIG1;CYP51A1;MSMO1;DHCR24;HMGCR;HSD17B7;LSS;TM7SF2;NSDHL;SC5D;MVD;DHCR7;FDFT1
Cluster 1	Sterol Biosynthetic Process (GO:0016126)	0.535714	9.75255e-22	7.80692e-19	0	0	93.68	4532.18	MVK;HMGCS1;INSIG1;CYP51A1;MSMO1;DHCR24;HMGCR;HSD17B7;LSS;TM7SF2;SQLE;NSDHL;MVD;DHCR7;FDFT1
Cluster 1	Secondary Alcohol Biosynthetic Process (GO:1902653)	0.583333	4.33128e-21	2.31146e-18	0	0	113.216	5308.54	MVK;HMGCS1;INSIG1;CYP51A1;DHCR24;MSMO1;HMGCR;HSD17B7;LSS;TM7SF2;NSDHL;MVD;DHCR7;FDFT1
Cluster 1	Cholesterol Metabolic Process (GO:0008203)	0.253731	8.46577e-18	3.38843e-15	0	0	27.7812	1092.09	MVK;HMGCS1;INSIG1;CYP51A1;MSMO1;DHCR24;HMGCR;HSD17B7;LSS;TM7SF2;SQLE;NSDHL;PIP4P1;MVD;DHCR7;ABCG1;FDFT1
Cluster 1	Lipid Biosynthetic Process (GO:0008610)	0.15493	1.72007e-09	5.50765e-07	0	0	14.6088	294.818	AGPAT5;PCYT2;ACSS2;MVK;CYP51A1;LPCAT1;MVD;HMGCR;LSS;FADS1;FDFT1
Cluster 1	Phospholipid Biosynthetic Process (GO:0008654)	0.259259	3.90373e-08	1.04165e-05	0	0	27.5008	469.129	AGPAT5;IDI1;FDPS;SAMD8;PCYT2;LPCAT1;FADS1
Cluster 1	Isoprenoid Biosynthetic Process (GO:0008299)	0.5	1.81833e-06	0.000416	0	0	77.7087	1027.12	IDI1;MVK;MVD;HMGCR
Cluster 1	Phospholipid Metabolic Process (GO:0006644)	0.115942	2.91581e-06	0.000584	0	0	10.3245	131.589	AGPAT5;PIP4P1;PCYT2;LIPG;LPCAT1;PNPLA3;FADS1;FDFT1
Cluster 1	Chaperone-Mediated Protein Complex Assembly (GO:0051131)	0.238095	5.9052e-06	0.00105	0	0	24.3651	293.348	HSP90AA1;HSP90AB1;PFDN6;TMEM35A;HSPD1
Cluster 1	Sterol Metabolic Process (GO:0016125)	0.116667	1.1814e-05	0.001891	0	0	10.3603	117.55	SQLE;NSDHL;PIP4P1;CYP51A1;MSMO1;HMGCR;ABCG1
Cluster 1	Regulation Of Amyloid Fibril Formation (GO:1905906)	0.266667	3.30182e-05	0.004651	0	0	28.2477	291.472	APP;PFDN2;LDLR;PFDN6
Cluster 1	Cholesterol Homeostasis (GO:0042632)	0.097222	3.95126e-05	0.004651	0	0	8.44248	85.5974	FABP3;INSIG1;LIPG;TMEM97;CD24;LDLR;ABCG1
Cluster 1	Steroid Biosynthetic Process (GO:0006694)	0.12	4.29387e-05	0.004651	0	0	10.6591	107.185	SQLE;CYP51A1;MSMO1;HMGCR;LSS;FDFT1
Cluster 1	Sterol Homeostasis (GO:0055092)	0.09589	4.32278e-05	0.004651	0	0	8.31414	83.549	FABP3;INSIG1;LIPG;TMEM97;CD24;LDLR;ABCG1
Cluster 1	acetyl-CoA Metabolic Process (GO:0006084)	0.25	4.3579e-05	0.004651	0	0	25.8924	259.984	ACSS2;MVK;HMGCS1;MVD
Cluster 1	Long-Chain fatty-acyl-CoA Biosynthetic Process (GO:0035338)	0.235294	5.64116e-05	0.005645	0	0	23.8995	233.804	ELOVL5;ACSL4;ELOVL6;ACSL3
Cluster 1	Regulation Of Autophagy Of Mitochondrion (GO:1903146)	0.210526	9.00229e-05	0.008478	0	0	20.7108	192.93	VDAC1;HDAC6;SREBF2;CAMKK2
Cluster 1	Isoprenoid Metabolic Process (GO:0006720)	0.375	0.000113	0.009678	0	0	46.44	421.944	MVK;MVD;HMGCR
Cluster 1	Cellular Respiration (GO:0045333)	0.082353	0.000115	0.009678	0	0	7.03075	63.7818	MDH2;NDUFA4;NDUFA10;UQCRC1;COX6A1;NDUFV1;COX6B1
Cluster 1	Negative Regulation Of Protein Metabolic Process (GO:0051248)	0.061224	0.000126	0.010089	0	0	5.13462	46.1036	HSP90AB1;NCL;CYP51A1;SERBP1;PFDN2;HMGCR;LDLR;PFDN6;HDAC6
Cluster 1	Long-Chain fatty-acyl-CoA Metabolic Process (GO:0035336)	0.173913	0.000197	0.015056	0	0	16.3473	139.44	ELOVL5;ACSL4;ELOVL6;ACSL3
Cluster 1	Aerobic Electron Transport Chain (GO:0019646)	0.088235	0.000244	0.017223	0	0	7.5576	62.875	NDUFA4;NDUFA10;UQCRC1;COX6A1;NDUFV1;COX6B1
Cluster 1	Response To Unfolded Protein (GO:0006986)	0.113636	0.000247	0.017223	0	0	9.98429	82.9137	HSPA8;HSP90AA1;HSP90AB1;HSPE1;HSPD1
Cluster 1	fatty-acyl-CoA Biosynthetic Process (GO:0046949)	0.16	0.000276	0.018301	0	0	14.7889	121.172	ELOVL5;ACSL4;ELOVL6;ACSL3
Cluster 1	Mitochondrial ATP Synthesis Coupled Electron Transport (GO:0042775)	0.085714	0.000286	0.018301	0	0	7.32069	59.739	NDUFA4;NDUFA10;UQCRC1;COX6A1;NDUFV1;COX6B1
Cluster 1	Negative Regulation Of Amyloid Fibril Formation (GO:1905907)	0.272727	0.000324	0.019968	0	0	29.0206	233.149	PFDN2;LDLR;PFDN6
Cluster 1	Fatty Acid Elongation (GO:0030497)	0.25	0.000428	0.023643	0	0	25.7948	200.059	ELOVL5;ELOVL6;HACD3
Cluster 1	Very Long-Chain Fatty Acid Biosynthetic Process (GO:0042761)	0.25	0.000428	0.023643	0	0	25.7948	200.059	ELOVL5;ELOVL6;HACD3
Cluster 1	Phospholipid Homeostasis (GO:0055091)	0.25	0.000428	0.023643	0	0	25.7948	200.059	FABP3;LIPG;ABCG1
Cluster 1	Pyruvate Metabolic Process (GO:0006090)	0.1	0.000453	0.024191	0	0	8.65042	66.5992	LDHB;ALDOC;VDAC1;ENO1;PFKM
Cluster 1	Long-Chain Fatty Acid Metabolic Process (GO:0001676)	0.076923	0.000514	0.026538	0	0	6.50463	49.2634	ELOVL5;PNPLA3;ACSL4;ELOVL6;ACSL3;FADS1
Cluster 1	Regulation Of Calcium Ion Transmembrane Transporter Activity (GO:1901019)	0.125	0.000732	0.036631	0	0	11.0877	80.0479	YWHAE;FKBP1A;CACNB3;PRKACA
Cluster 1	Negative Regulation Of Synaptic Transmission (GO:0050805)	0.2	0.000861	0.041153	0	0	19.3431	136.519	ATAD1;ARF1;STXBP1
Cluster 1	Regulation Of Neuron Death (GO:1901214)	0.086207	0.000902	0.041153	0	0	7.34171	51.4747	CHGA;NSMF;FYN;DHCR24;SNCA
Cluster 1	Regulation Of Neuronal Synaptic Plasticity (GO:0048168)	0.117647	0.000925	0.041153	0	0	10.3475	72.2806	APP;RAB3A;NSMF;SYP
Cluster 1	Organophosphate Biosynthetic Process (GO:0090407)	0.117647	0.000925	0.041153	0	0	10.3475	72.2806	AGPAT5;PCYT2;LPCAT1;FADS1
Cluster 1	Regulation Of Programmed Cell Death (GO:0043067)	0.046154	0.001001	0.043074	0	0	3.80023	26.2473	PRDX2;BNIP3L;HSP90AA1;RUVBL1;NME2;FYN;ACTB;CTSB;NME1
Cluster 1	Intracellular Cholesterol Transport (GO:0032367)	0.1875	0.001049	0.043074	0	0	17.8543	122.474	STARD4;LDLR;ABCG1
Cluster 1	Mitochondrial Electron Transport, Cytochrome C To Oxygen (GO:0006123)	0.1875	0.001049	0.043074	0	0	17.8543	122.474	NDUFA4;COX6A1;COX6B1
Cluster 2	Cholesterol Biosynthetic Process (GO:0006695)	0.4	1.4116e-15	2.01576e-12	0	0	93.1127	3183.9	ACLY;NSDHL;HMGCS1;INSIG1;SC5D;MSMO1;DHCR24;MVD;HMGCR;FDFT1
Cluster 2	Secondary Alcohol Biosynthetic Process (GO:1902653)	0.375	7.89691e-14	5.6384e-11	0	0	83.2154	2510.58	ACLY;NSDHL;HMGCS1;INSIG1;DHCR24;MSMO1;MVD;HMGCR;FDFT1
Cluster 2	Sterol Biosynthetic Process (GO:0016126)	0.321429	4.06538e-13	1.93512e-10	0	0	65.6831	1874.01	ACLY;NSDHL;HMGCS1;INSIG1;MSMO1;DHCR24;MVD;HMGCR;FDFT1
Cluster 2	Cholesterol Metabolic Process (GO:0008203)	0.149254	8.16143e-11	2.91363e-08	0	0	24.4514	567.983	ACLY;NSDHL;HMGCS1;INSIG1;FDX1;MSMO1;MVD;DHCR24;HMGCR;FDFT1
Cluster 2	Negative Regulation Of Protein Metabolic Process (GO:0051248)	0.054422	1.69015e-05	0.00413	0	0	7.8773	86.5566	TRIM71;ILF3;LIN28A;HSP90AB1;FLNA;HMGCR;LDLR;PFDN6
Cluster 2	Chaperone-Mediated Protein Complex Assembly (GO:0051131)	0.190476	1.7353e-05	0.00413	0	0	31.5278	345.6	HSP90AA1;HSP90AB1;PFDN6;HSPD1
Cluster 2	Response To Unfolded Protein (GO:0006986)	0.113636	2.02964e-05	0.00414	0	0	17.2763	186.672	HSP90AA1;HSP90AB1;HSPA4L;HSPB1;HSPD1
Cluster 2	Isoprenoid Biosynthetic Process (GO:0008299)	0.375	2.34364e-05	0.004183	0	0	79.9047	851.882	IDI1;MVD;HMGCR
Cluster 2	Cell Projection Assembly (GO:0030031)	0.25	9.00361e-05	0.014286	0	0	44.3826	413.437	NCKAP1;GSN;NEFH
Cluster 2	Fatty Acid Biosynthetic Process (GO:0006633)	0.076923	0.000136	0.019392	0	0	11.2177	99.8858	ACLY;GPX4;SCD;FASN;ELOVL6
Cluster 2	Lipid Biosynthetic Process (GO:0008610)	0.070423	0.000206	0.026671	0	0	10.1948	86.511	ACLY;FASN;MVD;HMGCR;FDFT1
Cluster 2	acetyl-CoA Metabolic Process (GO:0006084)	0.1875	0.000224	0.026671	0	0	30.7202	258.152	ACLY;HMGCS1;MVD
Cluster 2	Negative Regulation Of Fibroblast Proliferation (GO:0048147)	0.176471	0.000271	0.029728	0	0	28.5244	234.321	GSTP1;FTH1;MYC
Cluster 2	Neuron Fate Commitment (GO:0048663)	0.166667	0.000323	0.032941	0	0	26.6215	213.983	BHLHE22;EPOP;POU4F1
Cluster 2	Regulation Of Phosphorylation (GO:0042325)	0.060976	0.000405	0.03851	0	0	8.73354	68.2337	CDKN1B;FZD7;HSPB1;LDB2;CD24
Cluster 2	Cell Projection Organization (GO:0030030)	0.15	0.000446	0.039822	0	0	23.4872	181.198	NCKAP1;GSN;NEFH
Cluster 4	Cholesterol Biosynthetic Process (GO:0006695)	0.36	4.03038e-16	2.93008e-13	0	0	153.354	5436.03	HMGCS1;CYP51A1;SC5D;MSMO1;MVD;HMGCR;DHCR7;LSS;TM7SF2
Cluster 4	Secondary Alcohol Biosynthetic Process (GO:1902653)	0.333333	3.92022e-14	1.425e-11	0	0	134.473	4151.19	HMGCS1;CYP51A1;MSMO1;MVD;HMGCR;DHCR7;LSS;TM7SF2
Cluster 4	Sterol Biosynthetic Process (GO:0016126)	0.285714	1.63506e-13	3.96229e-11	0	0	107.557	3166.68	HMGCS1;CYP51A1;MSMO1;MVD;HMGCR;DHCR7;LSS;TM7SF2
Cluster 4	Cholesterol Metabolic Process (GO:0008203)	0.134328	7.34766e-12	1.33544e-09	0	0	42.2154	1082.26	HMGCS1;CYP51A1;MSMO1;MVD;HMGCR;DHCR7;LSS;TM7SF2;APOL2
Cluster 4	Negative Regulation Of Protein Catabolic Process (GO:0042177)	0.092593	2.76602e-06	0.000402	0	0	26.3305	336.98	NQO1;HSP90AB1;ANXA2;CYP51A1;HMGCR
Cluster 4	Isoprenoid Biosynthetic Process (GO:0008299)	0.375	3.66503e-06	0.000444	0	0	151.238	1893	IDI1;MVD;HMGCR
Cluster 4	Negative Regulation Of Protein Metabolic Process (GO:0051248)	0.040816	3.14742e-05	0.003269	0	0	11.0733	114.79	NQO1;ILF3;HSP90AB1;CYP51A1;HMGCR;PFDN6
Cluster 4	Steroid Biosynthetic Process (GO:0006694)	0.08	5.23584e-05	0.004758	0	0	22.1538	218.379	CYP51A1;MSMO1;HMGCR;LSS
Cluster 4	Sterol Metabolic Process (GO:0016125)	0.066667	0.000107	0.008681	0	0	18.1886	166.214	CYP51A1;MSMO1;HMGCR;APOL2
Cluster 4	Lipid Biosynthetic Process (GO:0008610)	0.056338	0.000207	0.011573	0	0	15.194	128.892	CYP51A1;MVD;HMGCR;LSS
Cluster 4	Superoxide Metabolic Process (GO:0006801)	0.088235	0.000363	0.016478	0	0	24.3614	192.993	PRDX2;PREX1;NQO1
Cluster 4	Negative Regulation Of Protein Secretion (GO:0050709)	0.076923	0.000546	0.021383	0	0	20.9726	157.575	MIDN;CYP51A1;HMGCR
Cluster 4	Negative Regulation Of Secretion By Cell (GO:1903531)	0.075	0.000588	0.021383	0	0	20.4047	151.778	CYP51A1;HMGCR;TNFRSF1A
Cluster 4	Monocarboxylic Acid Metabolic Process (GO:0032787)	0.041237	0.000681	0.023567	0	0	10.9319	79.7186	LDHB;CPT1A;GATM;MSMO1
Cluster 4	Regulation Of Cell Development (GO:0060284)	0.057692	0.00127	0.038474	0	0	15.3983	102.686	ANXA2;PTN;S100A10
Cluster 4	Regulation Of Exocytosis (GO:0017157)	0.055556	0.001417	0.040922	0	0	14.793	97.0288	ANXA2;CADPS;S100A10
Cluster 4	Regulation Of Protein Catabolic Process (GO:0042176)	0.032787	0.001597	0.042221	0	0	8.60495	55.4112	NQO1;EEF1A2;CYP51A1;HMGCR

## Sheet: GOBP_Leigh_TAL_vs_Leigh_DMSO
Cluster	Term	Overlap	P-value	Adjusted P-value	Old P-value	Old Adjusted P-value	Odds Ratio	Combined Score	Genes
Cluster 0	Sulfur Amino Acid Transport (GO:0000101)	0.571429	3.38431e-07	0.000524	0	0	133.983	1996.21	SLC7A5;SLC1A4;SLC3A2;SLC7A11
Cluster 0	Glial Cell Differentiation (GO:0010001)	0.176471	1.01711e-06	0.000788	0	0	21.7264	299.792	BCAN;PTPRZ1;METRN;NFIB;NCAN;GPC1
Cluster 0	L-amino Acid Transport (GO:0015807)	0.192308	5.40357e-06	0.002544	0	0	24.0258	291.395	SLC7A5;SLC1A3;SLC1A4;SLC3A2;SLC7A11
Cluster 0	Amino Acid Import Across Plasma Membrane (GO:0089718)	0.185185	6.57772e-06	0.002544	0	0	22.9325	273.627	SLC7A5;SLC1A3;SLC1A4;SLC3A2;SLC1A5
Cluster 0	L-aspartate Import Across Plasma Membrane (GO:0140009)	0.6	9.85267e-06	0.002544	0	0	149.977	1728.9	SLC1A3;SLC1A4;SLC1A5
Cluster 0	L-aspartate Transmembrane Transport (GO:0070778)	0.6	9.85267e-06	0.002544	0	0	149.977	1728.9	SLC1A3;SLC1A4;SLC1A5
Cluster 0	Neutral Amino Acid Transport (GO:0015804)	0.142857	2.47791e-05	0.005483	0	0	16.8104	178.283	SLC7A5;SLC1A4;SLC3A2;SLC1A5;SLC7A11
Cluster 0	L-alpha-amino Acid Transmembrane Transport (GO:1902475)	0.125	4.82204e-05	0.009337	0	0	14.4052	143.184	SLC7A5;SLC1A3;SLC1A4;SLC3A2;SLC7A11
Cluster 0	Gliogenesis (GO:0042063)	0.166667	8.98604e-05	0.013966	0	0	20.0802	187.092	BCAN;METRN;NFIB;NCAN
Cluster 0	Amino Acid Transport (GO:0006865)	0.108696	9.56643e-05	0.013966	0	0	12.2934	113.772	SLC7A5;SLC1A4;SLC3A2;SLC1A5;SLC7A11
Cluster 0	Cellular Response To Hexose Stimulus (GO:0071331)	0.16	0.000106	0.013966	0	0	19.123	174.99	LIN28A;UCP2;SOX4;PCK2
Cluster 0	Positive Regulation Of Neurogenesis (GO:0050769)	0.08	0.000108	0.013966	0	0	8.79822	80.3417	BCAN;NTRK2;PLXND1;METRN;NCAN;SERPINF1
Cluster 0	Axon Guidance (GO:0007411)	0.053691	0.000134	0.016019	0	0	5.779	51.5164	DRAXIN;NOTCH1;PLXND1;TUBB3;NFIB;RAC1;EPHB1;EPHA3
Cluster 0	Carboxylic Acid Transport (GO:0046942)	0.09434	0.000189	0.020933	0	0	10.4969	89.9871	SLC7A5;SLC25A10;SLC1A4;SLC3A2;SLC1A5
Cluster 0	Nitrogen Compound Transport (GO:0071705)	0.04908	0.000249	0.0257	0	0	5.25328	43.5948	ARRDC4;SLC7A5;ARRDC3;TXNIP;SLC1A4;SLC25A10;SLC3A2;SLC1A5
Cluster 0	L-glutamate Transmembrane Transport (GO:0015813)	0.214286	0.000335	0.030565	0	0	27.2562	218.051	SLC1A3;SLC1A4;SLC7A11
Cluster 0	Positive Regulation Of Cytoplasmic Translation (GO:2000767)	0.214286	0.000335	0.030565	0	0	27.2562	218.051	LIN28A;IGF2BP1;YBX1
Cluster 0	Cellular Response To Glucose Stimulus (GO:0071333)	0.117647	0.000363	0.031201	0	0	13.38	106.001	LIN28A;UCP2;SOX4;PCK2
Cluster 0	L-glutamate Import (GO:0051938)	0.2	0.000416	0.033932	0	0	24.9836	194.481	SLC1A3;SLC1A4;SLC7A11
Cluster 0	Regulation Of Oxidative Phosphorylation (GO:0002082)	0.176471	0.000613	0.041503	0	0	21.4123	158.395	SHMT2;UQCC2;AK4
Cluster 0	Positive Regulation Of Glial Cell Differentiation (GO:0045687)	0.176471	0.000613	0.041503	0	0	21.4123	158.395	NOTCH1;PTPRZ1;MDK
Cluster 0	Regulation Of Aerobic Respiration (GO:1903715)	0.176471	0.000613	0.041503	0	0	21.4123	158.395	SHMT2;UQCC2;AK4
Cluster 0	Positive Regulation Of Transferase Activity (GO:0051347)	0.048951	0.000616	0.041503	0	0	5.21684	38.5621	ARRDC4;PDGFRA;NTRK2;HSP90AA1;MYC;ARRDC3;FGFR3
Cluster 0	Regulation Of Oligodendrocyte Differentiation (GO:0048713)	0.166667	0.00073	0.047117	0	0	19.9838	144.332	NOTCH1;PTPRZ1;MDK
Cluster 0	Positive Regulation Of Translation (GO:0045727)	0.055556	0.000782	0.048459	0	0	5.94178	42.5047	LIN28A;UQCC2;IGF2BP1;YBX1;EEF2;SOX4
Cluster 0	Translational Elongation (GO:0006414)	0.095238	0.000822	0.048967	0	0	10.5589	75.0092	EEF1G;EEF1A2;EEF2;TUFM
Cluster 1	Axo-Dendritic Transport (GO:0008088)	0.8	1.33272e-06	0.003048	0	0	172.167	2329.13	APP;HSPA8;DCTN1;MAPT
Cluster 1	Sterol Biosynthetic Process (GO:0016126)	0.25	2.46224e-06	0.003048	0	0	14.4279	186.329	SQLE;MVK;HMGCS1;INSIG1;MVD;LSS;FDFT1
Cluster 1	Regulation Of Neuronal Synaptic Plasticity (GO:0048168)	0.205882	9.93416e-06	0.005284	0	0	11.2183	129.229	APP;RAB3A;NSMF;SYP;GRIN2B;RAB5A;GRIN1
Cluster 1	Regulation Of Cell Differentiation (GO:0045595)	0.082902	1.00921e-05	0.005284	0	0	3.96043	45.5598	APC2;HSP90AB1;ACTL6A;NREP;CHD3;PTK2;SLC6A6;NEUROD4;BIN1;CAMK1;PRKACA;CD24;EPHA3;YWHAG;CDK5R1;YWHAH
Cluster 1	Secondary Alcohol Biosynthetic Process (GO:1902653)	0.25	1.3231e-05	0.005284	0	0	14.3982	161.735	MVK;HMGCS1;INSIG1;MVD;LSS;FDFT1
Cluster 1	Regulation Of Apoptotic Process (GO:0042981)	0.049645	1.64821e-05	0.005284	0	0	2.33062	25.6676	ARF4;ARL6IP1;CLU;ACTB;HSP90B1;HSPD1;PRDX2;OPA1;CFL1;RUVBL1;PDPN;CCNL2;TMEM14A;BNIP3L;HSP90AA1;GRID2;EGR3;CBX4;GADD45A;ACTL6A;SIGMAR1;SEPTIN4;YWHAZ;PTK2;NME1;RHOB;VEGFA;TJP1;GCLC;BIN1;STK26;NSMF;VDAC1;ATF5;BCAR1
Cluster 1	Axon Development (GO:0061564)	0.111111	1.65858e-05	0.005284	0	0	5.44016	59.8796	NTNG1;APP;BRSK1;RAB3A;NEUROD4;NEUROD6;RTN4RL1;NREP;MAPT;NMNAT2;CDK5R1
Cluster 1	Cholesterol Biosynthetic Process (GO:0006695)	0.24	1.70742e-05	0.005284	0	0	13.6397	149.736	MVK;HMGCS1;INSIG1;MVD;LSS;FDFT1
Cluster 1	Axonogenesis (GO:0007409)	0.079787	2.98495e-05	0.008212	0	0	3.79095	39.4993	EPHA5;NTNG1;APP;BRSK1;HSP90AA1;RAB3A;NOTCH1;HSP90AB1;NRXN1;PTK2;TUBB3;SLIT1;ARHGEF40;EPHA3;CDK5R1
Cluster 1	Neuron Migration (GO:0001764)	0.145455	3.37032e-05	0.008345	0	0	7.37399	75.9368	GPM6A;TUBB2B;DNER;DDIT4;SEPTIN4;ASTN1;VEGFA;CDK5R1
Cluster 1	Regulation Of Neuron Death (GO:1901214)	0.137931	4.99713e-05	0.011248	0	0	6.93049	68.64	CHGA;GRID2;SIGMAR1;SNCG;NSMF;MAPT;CLU;GRIN2B
Cluster 1	Response To Unfolded Protein (GO:0006986)	0.159091	5.80831e-05	0.011863	0	0	8.18212	79.8054	HSPA8;HSP90AA1;HSP90AB1;HSPH1;DDIT3;HERPUD1;HSPD1
Cluster 1	Response To Endoplasmic Reticulum Stress (GO:0034976)	0.096491	6.22856e-05	0.011863	0	0	4.64432	44.9745	SCAMP5;PDIA3;PPP1R15A;DDIT3;SEC16A;ATP2A2;TRIB3;CHAC1;UBXN6;HSP90B1;HERPUD1
Cluster 1	Nervous System Development (GO:0007399)	0.055427	6.75801e-05	0.011952	0	0	2.58691	24.84	APC2;APP;GPM6A;MARCKSL1;ADGRV1;DCTN1;NRXN1;ACTL6A;CHD7;STMN3;PAX6;LDB2;POU3F2;DCLK1;VEGFA;NHLH1;DNER;HOXB2;PCDHB3;CHAC1;LRCH4;SCN2A;PAFAH1B3;NES
Cluster 1	Regulation Of Postsynaptic Membrane Potential (GO:0060078)	0.171429	0.000129	0.016753	0	0	8.9318	79.9966	NPAS4;GRID2;GABRA5;INSYN1;GRIN2B;GRIN1
Cluster 1	Regulation Of Regulated Secretory Pathway (GO:1903305)	0.171429	0.000129	0.016753	0	0	8.9318	79.9966	SYT5;SYT4;RAB3A;RIMS3;RAB5A;SYN1
Cluster 1	Glutamate Receptor Signaling Pathway (GO:0007215)	0.171429	0.000129	0.016753	0	0	8.9318	79.9966	GRM3;GRID2;GRIN2B;GRIA4;GRIN1;CDK5R1
Cluster 1	Regulation Of Cardiac Muscle Contraction (GO:0055117)	0.171429	0.000129	0.016753	0	0	8.9318	79.9966	CHGA;PDE4D;ATP2A2;ANK2;PRKACA;ATP1B1
Cluster 1	Negative Regulation Of Growth (GO:0045926)	0.08871	0.000133	0.016753	0	0	4.23114	37.7492	GJA1;CDKN1A;BTG1;CDKN1B;CCDC85B;GNG4;SESN2;SLIT1;ENO1;FGFR3;DCBLD2
Cluster 1	Cellular Respiration (GO:0045333)	0.105882	0.000141	0.016753	0	0	5.13404	45.5114	NDUFB8;MDH2;NDUFA10;UQCRC1;NDUFC2;COX6A1;NDUFV1;PPARGC1A;COX6B1
Cluster 1	Cholesterol Metabolic Process (GO:0008203)	0.119403	0.000142	0.016753	0	0	5.87058	52.0077	SQLE;PIP4P1;MVK;HMGCS1;INSIG1;MVD;LSS;FDFT1
Cluster 1	Regulation Of Synapse Assembly (GO:0051963)	0.137255	0.000153	0.017206	0	0	6.87795	60.4284	SETD5;GRID2;LRFN5;LRFN4;CLSTN3;NRXN1;SLIT1
Cluster 1	Cellular Response To Calcium Ion (GO:0071277)	0.115942	0.000175	0.017306	0	0	5.67752	49.1133	SYT5;SYT4;CLIC4;ADGRV1;CPNE2;ADCY1;MCOLN1;CLU
Cluster 1	Phospholipid Metabolic Process (GO:0006644)	0.115942	0.000175	0.017306	0	0	5.67752	49.1133	PIP4P1;PCYT2;PLPPR2;PLPPR3;LPCAT1;PGPEP1;PLCD1;FDFT1
Cluster 1	Cellular Response To Oxygen-Containing Compound (GO:1901701)	0.054187	0.000186	0.017306	0	0	2.51742	21.6273	SYT5;SYT4;CLIC4;CDKN1B;ADGRV1;INSIG1;PXN;HMGB2;ADCY1;MCOLN1;CLU;ACTB;HSP90B1;CAMKK2;GNG2;SESN2;NSMF;CPNE2;MAPT;VIM;EPHA3;MAPK3
Cluster 1	Regulation Of Neuron Projection Development (GO:0010975)	0.074713	0.000194	0.017306	0	0	3.51669	30.0671	NTNG1;DDR1;BRSK1;KIDINS220;STMN2;LRRC7;RTN4RL1;CFL1;DPYSL3;GPC2;CAMK1;EPHA3;CDK5R1
Cluster 1	Positive Regulation Of Protein Polymerization (GO:0032273)	0.114286	0.000194	0.017306	0	0	5.58566	47.752	HSP90AA1;TPPP3;BIN1;DCTN1;PRKCE;MAPT;PFN2;CDK5R1
Cluster 1	Regulation Of Cyclin-Dependent Protein Kinase Activity (GO:1904029)	0.132075	0.000196	0.017306	0	0	6.57823	56.171	CDKN1A;CDKN1B;HSP90AB1;CCNI;GADD45A;CCNG1;CDK5R1
Cluster 1	Cellular Response To Salt (GO:1902075)	0.091743	0.000203	0.017332	0	0	4.38379	37.2723	SYT5;SYT4;CLIC4;CDKN1B;ADGRV1;CPNE2;ADCY1;MCOLN1;CLU;HSP90B1
Cluster 1	Synapse Assembly (GO:0007416)	0.112676	0.000214	0.017336	0	0	5.49672	46.4439	GABRB3;NPAS4;GPM6A;GRID2;NRXN1;DNER;LGI2;PCDHB3
Cluster 1	Synapse Organization (GO:0050808)	0.083969	0.000217	0.017336	0	0	3.98289	33.5972	NTNG1;APP;GPM6A;LRFN5;LRFN4;DCTN1;NRXN1;DNER;SNCG;PCDHB3;MAPT
Cluster 1	Chemical Synaptic Transmission, Postsynaptic (GO:0099565)	0.2	0.000224	0.017341	0	0	10.7737	90.5353	NPAS4;GRID2;INSYN1;GRIN2B;GRIN1
Cluster 1	Protein Phosphorylation (GO:0006468)	0.05	0.00024	0.018005	0	0	2.31761	19.3173	DDR1;GPI;BRSK1;APP;CAMKK2;CAMKV;TLK2;PAK6;PRKACA;MAPK3;EPHA5;PRKCE;CSNK1E;CDC42BPA;YWHAZ;DCLK1;PTK2;STK26;MAPKAPK2;SIK3;PKN1;CAMK1;FGFR3;EPHA3;CDK5R1
Cluster 1	Regulation Of Protein Serine/Threonine Kinase Activity (GO:0071900)	0.089286	0.000254	0.018322	0	0	4.2542	35.224	CDKN1A;CDKN1B;CCNI;GADD45A;CCNG1;TRIB3;THY1;CAMK1;ACTB;CDK5R1
Cluster 1	Positive Regulation Of Neuron Projection Development (GO:0010976)	0.097826	0.000259	0.018322	0	0	4.69936	38.8105	DDR1;TUBB2B;LRRC7;KIDINS220;DPYSL3;STMN2;GPC2;CAMK1;EPHA3
Cluster 1	Cellular Response To Peptide (GO:1901653)	0.125	0.000278	0.019092	0	0	6.17453	50.5655	APP;NGFR;GJA1;ATP1A3;ARHGEF2;VIM;GRIN1
Cluster 1	Memory (GO:0007613)	0.12069	0.000346	0.023105	0	0	5.93179	47.2703	NPAS4;ATAD1;MAPT;LRCH4;SCN2A;LDLR;PJA2
Cluster 1	Positive Regulation Of Supramolecular Fiber Organization (GO:1902905)	0.09375	0.000357	0.023105	0	0	4.48238	35.5838	APP;BIN1;DCTN1;PRKCE;STMN2;MAPT;CLU;PFN2;CDK5R1
Cluster 1	Substantia Nigra Development (GO:0021762)	0.142857	0.000364	0.023105	0	0	7.19248	56.954	SEC16A;GNB4;SYNGR3;INA;YWHAH;COX6B1
Cluster 1	Cell Communication By Electrical Coupling Involved In Cardiac Conduction (GO:0086064)	0.25	0.000397	0.024568	0	0	14.3392	112.302	GJA1;ATP1A3;ATP1B1;PRKACA
Cluster 1	Regulation Of Filopodium Assembly (GO:0051489)	0.139535	0.000415	0.025054	0	0	6.99773	54.4952	GPM6A;MYO10;DPYSL3;PALM;CLU;RAB5A
Cluster 1	Regulation Of Organelle Organization (GO:0033043)	0.09	0.000483	0.028473	0	0	4.28447	32.7142	TJP1;CLIC4;ARL6IP1;RUVBL1;STMN3;MSN;MAPT;PTK2;MAPK3
Cluster 1	Neuron Projection Development (GO:0031175)	0.067708	0.000502	0.028926	0	0	3.16011	24.0049	APP;GPM6A;NYAP1;ADGRV1;STMN2;STMN3;NMNAT2;DCLK1;MANF;NEUROD4;NEUROD6;MAPT;CDK5R1
Cluster 1	Negative Regulation Of Programmed Cell Death (GO:0043069)	0.052493	0.000539	0.030318	0	0	2.42616	18.2598	ARF4;BNIP3L;EGR3;ARL6IP1;CBX4;SLC7A11;YWHAZ;PTK2;VEGFA;HSP90B1;HSPD1;TJP1;PRDX2;GCLC;OPA1;PDPN;CFL1;VDAC1;ATF5;TMEM14A
Cluster 1	Vesicle-Mediated Transport (GO:0016192)	0.051095	0.000561	0.030878	0	0	2.35987	17.6646	ARF4;APP;SYT4;RAB3A;GOSR2;ARL1;INPPL1;NSG1;CSNK1E;SYP;AP2A2;DCLK1;RHOB;NSG2;CALY;BIN1;LRRC7;DNER;LDLR;RAB5A;SPTBN2
Cluster 1	Regulation Of Phosphorylation (GO:0042325)	0.097561	0.000576	0.031015	0	0	4.677	34.8859	APP;SDCBP;CDKN1A;CDKN1B;SESN2;LDB2;CD24;PTK2
Cluster 1	Chemical Synaptic Transmission (GO:0007268)	0.058608	0.000594	0.031291	0	0	2.71634	20.1788	GABRB3;SYT5;BRSK1;GRID2;GABRA5;NRXN1;NSG1;GRIN2B;SYN1;GRIN1;GRM3;SDCBP;SNCG;PCDHB3;SLC12A7;GRIA4
Cluster 1	Negative Regulation Of Cell Growth (GO:0030308)	0.08	0.000611	0.031518	0	0	3.77077	27.9052	GJA1;CDKN1A;BTG1;CDKN1B;CCDC85B;GNG4;SESN2;SLIT1;ENO1;DCBLD2
Cluster 1	Excitatory Postsynaptic Potential (GO:0060079)	0.222222	0.000644	0.032395	0	0	12.2895	90.3099	NPAS4;GRID2;GRIN2B;GRIN1
Cluster 1	Axon Guidance (GO:0007411)	0.073826	0.000654	0.032395	0	0	3.46017	25.3704	EPHA5;NOTCH1;TUBB3;UNC5B;NRXN1;SLIT1;ARHGEF40;EPHA3;PTK2;VEGFA;CDK5R1
Cluster 1	Response To Calcium Ion (GO:0051592)	0.084906	0.000739	0.035894	0	0	4.01821	28.9704	SYT5;SYT4;CLIC4;ADGRV1;CPNE2;ADCY1;MCOLN1;CLU;SEC31A
Cluster 1	Cellular Response To Organic Cyclic Compound (GO:0071407)	0.072368	0.000772	0.036209	0	0	3.38603	24.2648	GABRB3;HSPA8;GNG2;INSIG1;CTNNA1;MSN;ATP1A3;ADCY1;CLU;ACTB;HSP90B1
Cluster 1	Regulation Of Cell Growth (GO:0001558)	0.061674	0.000785	0.036209	0	0	2.86137	20.4596	CDKN1A;BTG1;CDKN1B;ENO1;DCBLD2;SDCBP;GJA1;CCDC85B;GNG4;SESN2;SLIT1;PAK6;TEAD1;BCAR1
Cluster 1	Negative Regulation Of Apoptotic Process (GO:0043066)	0.047718	0.000799	0.036209	0	0	2.19823	15.6792	ARF4;BNIP3L;NOTCH1;EGR3;ARL6IP1;CBX4;UNC5B;CLU;YWHAZ;PTK2;HSP90B1;VEGFA;HSPD1;TJP1;PRDX2;GCLC;OPA1;CFL1;PDPN;VDAC1;ATF5;PPARGC1A;TMEM14A
Cluster 1	Regulation Of Cellular Component Organization (GO:0051128)	0.071895	0.000815	0.036209	0	0	3.36201	23.9102	TJP1;HSPA8;SETD5;HSP90AA1;PACSIN2;TLK2;CDH13;PAK6;CCNL2;ATF5;BCAR1
Cluster 1	Apoptotic Process (GO:0006915)	0.061404	0.000819	0.036209	0	0	2.84786	20.2411	PPP1R15A;APP;NGFR;GADD45A;PRKCE;SEPTIN4;NSG1;RHOB;HSPD1;DDIT4;PAK6;VDAC1;SCN2A;ZNF385A
Cluster 1	Regulation Of Tau-Protein Kinase Activity (GO:1902947)	0.333333	0.000904	0.037747	0	0	21.4681	150.458	HSP90AA1;HSP90AB1;CLU
Cluster 1	Positive Regulation Of ATP Metabolic Process (GO:1903580)	0.333333	0.000904	0.037747	0	0	21.4681	150.458	TMSB4X;ENO1;PPARGC1A
Cluster 1	Aerobic Electron Transport Chain (GO:0019646)	0.102941	0.000917	0.037747	0	0	4.95682	34.6688	NDUFB8;NDUFA10;UQCRC1;NDUFC2;COX6A1;NDUFV1;COX6B1
Cluster 1	Intracellular Iron Ion Homeostasis (GO:0006879)	0.12	0.000945	0.037747	0	0	5.88234	40.9663	ATP6V1A;NDFIP1;SLC22A17;FTH1;HMOX1;FTL
Cluster 1	Pyruvate Metabolic Process (GO:0006090)	0.12	0.000945	0.037747	0	0	5.88234	40.9663	GPI;LDHB;PKM;VDAC1;ENO1;PFKM
Cluster 1	Phosphorylation (GO:0016310)	0.048951	0.000968	0.037747	0	0	2.25363	15.6398	EPHA5;GPI;BRSK1;APP;PRKCE;CSNK1E;CDC42BPA;YWHAZ;DCLK1;PTK2;CAMKK2;STK26;MAPKAPK2;TLK2;SIK3;PAK6;PKN1;CAMK1;PRKACA;EPHA3;MAPK3
Cluster 1	Long-Term Memory (GO:0007616)	0.2	0.000983	0.037747	0	0	10.7522	74.4619	NPAS4;LRCH4;LDLR;PJA2
Cluster 1	Cellular Response To Amyloid-Beta (GO:1904646)	0.147059	0.000991	0.037747	0	0	7.42673	51.3696	APP;NGFR;GJA1;ATP1A3;GRIN1
Cluster 1	Positive Regulation Of Neuron Death (GO:1901216)	0.147059	0.000991	0.037747	0	0	7.42673	51.3696	DDIT3;MAPT;CLU;GRIN2B;CDK5R1
Cluster 1	Peptidyl-Serine Phosphorylation (GO:0018105)	0.06962	0.001062	0.039836	0	0	3.24682	22.2333	BRSK1;GPI;CAMKV;PRKCE;MAPKAPK2;TLK2;CSNK1E;CAMK1;PKN1;PRKACA;CDK5R1
Cluster 1	Mitochondrial ATP Synthesis Coupled Electron Transport (GO:0042775)	0.1	0.001091	0.040307	0	0	4.79896	32.7334	NDUFB8;NDUFA10;UQCRC1;NDUFC2;COX6A1;NDUFV1;COX6B1
Cluster 1	Cellular Response To Metal Ion (GO:0071248)	0.074074	0.001109	0.040373	0	0	3.46732	23.5934	SYT5;SYT4;CLIC4;CDKN1B;ADGRV1;CPNE2;ADCY1;MCOLN1;CLU;MAPK3
Cluster 1	Rho Protein Signal Transduction (GO:0007266)	0.115385	0.001165	0.041571	0	0	5.62601	38.0033	NGFR;CFL1;PDPN;CDH13;ARHGAP5;RHOB
Cluster 1	Negative Regulation Of Supramolecular Fiber Organization (GO:1902904)	0.098592	0.001187	0.041571	0	0	4.72374	31.8223	APC2;HSPA8;STMN2;ARHGEF2;CLU;LDLR;PFN2
Cluster 1	Chaperone-Mediated Protein Complex Assembly (GO:0051131)	0.190476	0.001192	0.041571	0	0	10.1192	68.1231	HSP90AA1;HSP90AB1;CLU;HSPD1
Cluster 1	Regulation Of Cytoskeleton Organization (GO:0051493)	0.078947	0.001244	0.042763	0	0	3.71053	24.8228	EPHA5;TJP1;CLIC4;STMN3;MAPT;SORBS3;EPHA3;PTK2;MAPK3
Cluster 1	Neuron Projection Maintenance (GO:1990535)	0.3	0.00127	0.04307	0	0	18.4003	122.709	APP;DCTN1;ATP1A3
Cluster 1	Negative Regulation Of Amide Metabolic Process (GO:0034249)	0.086022	0.001324	0.044303	0	0	4.06944	26.9683	RTN1;LIN28A;BIN1;CNOT1;NCL;SERBP1;TYMS;CLU
Cluster 1	Negative Regulation Of Cell Migration (GO:0030336)	0.067485	0.001367	0.045124	0	0	3.1392	20.7038	NGFR;GJA1;CLIC4;STK26;DPYSL3;HMOX1;THY1;ADIPOR1;PFN2;PTPRG;RHOB
Cluster 1	Regulation Of Cellular Component Biogenesis (GO:0044087)	0.135135	0.001467	0.047808	0	0	6.72944	43.9044	TJP1;HSPA8;HSP90AA1;NOTCH1;MSN
Cluster 1	Cellular Response To Oxidative Stress (GO:0034599)	0.076923	0.001492	0.047986	0	0	3.6069	23.4717	PRDX2;SRXN1;SESN2;PXN;HMOX1;MAPT;PPARGC1A;CAMKK2;MAPK3
Cluster 2	Central Nervous System Development (GO:0007417)	0.042403	1.08722e-05	0.015612	0	0	5.12186	58.5393	NCKAP1;ADGRG1;MARCKS;GSN;CNTN6;GSTP1;DDIT4;ADAM23;STAT3;DCX;SPOCK1;POU3F3
Cluster 2	Negative Regulation Of MAPK Cascade (GO:0043409)	0.066667	4.77676e-05	0.034297	0	0	8.09565	80.5449	SEMA6A;DUSP1;MYC;LMO3;WNK2;GSTP1;APOE
Cluster 2	Regulation Of Translation (GO:0006417)	0.044554	9.63181e-05	0.046104	0	0	5.32094	49.2073	EIF4A2;ILF3;LIN28A;CNOT1;CIRBP;HSPB1;EEF2;TENT5B;LRPPRC
