# Supplementary material for: Accelerating Leigh syndrome drug discovery through deep learning screening in brain organoids
Source: Nat Commun. 2026 Apr 20;17:3570. doi: 10.1038/s41467-026-71391-2 (PMC13096141; doi:10.1038/s41467-026-71391-2)
Supplement: Supplementary file 7 — Supplementary Data 5 [file 41467_2026_71391_MOESM7_ESM.xlsx]

## Sheet: Total_values
				Total glycerophospholipid concentration (pmol/µg protein)						Total sphingolipid concentration (pmol/µg protein)
Sample	Treatment	Replicate	Cholesterol concentration (pmol/µg protein)	PA	PC	PE	PG	PI	PS	Ceramide	HexCer	Sphingomyelin
Control	DMSO	1	10.7328	0.161754	31.7387	12.316	0.45192	4.81361	3.71887	0.29987	0.19934	1.42749
Control	DMSO	2	9.6271	0.158885	27.0379	11.6059	0.545439	4.6406	3.56379	0.29654	0.16264	1.57446
Control	DMSO	3	12.9185	0.255165	39.5691	14.9785	0.625542	6.31759	4.38412	0.2488	0.13844	1.74336
Control	DMSO	4	13.0467	0.23913	39.5396	15.3252	0.609646	5.97782	4.77683	0.29138	0.16446	1.96053
Control	DMSO	5	13.4061	0.367727	38.5606	14.9335	0.549941	5.34666	4.58431	0.38446	0.16942	1.98238
Leigh	DMSO	1	11.7473	0.239304	36.2585	13.97	0.526911	5.72288	4.17875	0.29851	0.15291	1.98149
Leigh	DMSO	2	11.7631	0.207019	35.7623	15.2084	0.654449	5.92817	4.48049	0.3473	0.14765	2.08617
Leigh	DMSO	3	9.61756	0.226457	32.0569	10.7965	0.364129	5.10641	3.42156	0.29642	0.10025	1.42994
Leigh	DMSO	4	10.2468	0.245469	34.8328	11.6563	0.439286	5.33059	3.64678	0.3034	0.11107	1.89625
Leigh	DMSO	5	12.1323	0.324856	38.0519	12.0379	0.42231	5.95996	4.0358	0.41651	0.12308	1.93208
Leigh	Sertaconazole	1	8.02215	0.148233	35.0141	8.6508	1.02363	5.0476	3.77288	0.2835	0.24626	1.28912
Leigh	Sertaconazole	2	8.75543	0.147116	37.5395	10.0579	1.38313	5.33086	4.13518	0.35875	0.24321	1.49176
Leigh	Sertaconazole	3	7.89839	0.169616	36.2755	7.85314	0.616641	5.18128	3.56939	0.27542	0.19842	1.27655
Leigh	Sertaconazole	4	8.91857	0.163453	39.6873	9.49093	0.795193	6.07804	4.1461	0.45014	0.21633	1.72115
Leigh	Sertaconazole	5	9.36876	0.19024	41.2036	9.95984	0.762026	7.05728	4.18542	0.33504	0.20744	1.76279
Leigh	Talarozole	1	8.22843	0.215632	34.4243	10.6251	0.723385	5.79247	3.76468	0.62764	0.07818	1.80833
Leigh	Talarozole	2	8.42792	0.23186	35.3733	10.9057	0.94133	5.22816	3.61702	0.31036	0.06308	1.70787
Leigh	Talarozole	3	7.41785	0.206119	30.2864	10.1385	0.509901	5.27366	3.54534	0.24833	0.0541	1.70891
Leigh	Talarozole	4	9.65225	0.279725	38.3784	12.6381	0.680181	6.54013	4.25934	0.34468	0.06834	2.33984
Leigh	Talarozole	5	8.42506	0.170417	37.3324	10.3933	0.605713	6.1285	3.76657	0.30337	0.06584	2.25758

## Sheet: Sphingolipids
			Ceramides concentration (pmol/µg protein)						Hexosylceramide concentration (pmol/µg protein)						Sphingomyelin concentration (pmol/µg protein)
Sample	Treatment	Replicate	Cer 16:0	Cer 18:0	Cer 20:0	Cer 22:0	Cer 24:0	Cer 24:1	HexCer 16:0	HexCer 18:0	HexCer 20:0	HexCer 22:0	HexCer 24:0	HexCer 24:1	SM 16:0	SM 18:0	SM 20:0	SM 22:0	SM 24:0	SM 24:1
Control	DMSO	1	0.16865	0.04777	0.02333	0.00553	0.00436	0.05023	0.07981	0.04858	0.01232	0.01406	0.00538	0.03919	0.9299	0.22782	0.00924	0.02582	0.04307	0.19164
Control	DMSO	2	0.17193	0.0495	0.00634	0.00703	0.006	0.05574	0.06201	0.03979	0.00968	0.01181	0.00505	0.0343	0.9875	0.2437	0.01556	0.03274	0.0581	0.23686
Control	DMSO	3	0.14934	0.03623	0.00502	0.00585	0.00538	0.04698	0.0523	0.02667	0.00708	0.0129	0.00616	0.03333	1.14217	0.23437	0.00712	0.03871	0.06642	0.25457
Control	DMSO	4	0.16773	0.04734	0.0069	0.00716	0.00528	0.05697	0.06732	0.03583	0.01003	0.01292	0.00424	0.03412	1.26761	0.30222	0.01149	0.04508	0.06905	0.26508
Control	DMSO	5	0.22161	0.064	0.0086	0.0086	0.00736	0.07429	0.06747	0.03845	0.01002	0.0121	0.00495	0.03643	1.25604	0.30874	0.02047	0.0441	0.07245	0.28058
Leigh	DMSO	1	0.15921	0.04448	0.00609	0.0088	0.00887	0.07106	0.05128	0.02838	0.00751	0.01587	0.00933	0.04054	1.19443	0.287	0.01551	0.05195	0.08759	0.34501
Leigh	DMSO	2	0.17018	0.05227	0.01912	0.01271	0.01281	0.08021	0.0468	0.02732	0.00807	0.01649	0.0102	0.03877	1.21373	0.30579	0.02251	0.05781	0.10276	0.38357
Leigh	DMSO	3	0.15128	0.042	0.00595	0.01007	0.01367	0.07345	0.03011	0.01584	0.00412	0.0109	0.00834	0.03094	0.84624	0.19695	0.01207	0.03979	0.06973	0.26516
Leigh	DMSO	4	0.15451	0.04369	0.00632	0.01014	0.01076	0.07798	0.03434	0.01755	0.00516	0.01302	0.00755	0.03345	1.10838	0.26801	0.01658	0.05663	0.1007	0.34595
Leigh	DMSO	5	0.2056	0.05986	0.01223	0.01269	0.01409	0.11204	0.03596	0.02101	0.00593	0.01345	0.00953	0.0372	1.069	0.28561	0.01799	0.06044	0.11429	0.38475
Leigh	Sertaconazole	1	0.15336	0.03764	0.00632	0.00798	0.01052	0.06768	0.10386	0.03182	0.00889	0.02007	0.01484	0.06678	0.76904	0.16765	0.00435	0.0345	0.06584	0.24774
Leigh	Sertaconazole	2	0.19375	0.04542	0.0077	0.01143	0.01496	0.08549	0.09732	0.03255	0.00895	0.02204	0.01644	0.06591	0.86624	0.18944	0.00631	0.04402	0.08446	0.30129
Leigh	Sertaconazole	3	0.14361	0.03171	0.00478	0.00871	0.01286	0.07375	0.07443	0.02305	0.00595	0.01836	0.01613	0.0605	0.71799	0.15482	0.00242	0.03923	0.08589	0.2762
Leigh	Sertaconazole	4	0.14324	0.03431	0.13606	0.0201	0.01833	0.0981	0.08545	0.0286	0.00886	0.02131	0.01322	0.05889	0.99506	0.21038	0.01203	0.05169	0.1039	0.34809
Leigh	Sertaconazole	5	0.16157	0.03936	0.01361	0.01069	0.01477	0.09504	0.06802	0.02871	0.009	0.01919	0.01443	0.06809	0.99128	0.21095	0.01164	0.04975	0.11342	0.38575
Leigh	Talarozole	1	0.11688	0.03938	0.29072	0.04807	0.02499	0.1076	0.01916	0.01356	0.00591	0.0123	0.00573	0.02152	1.00134	0.24962	0.02037	0.06146	0.10849	0.36705
Leigh	Talarozole	2	0.15004	0.04415	0.00842	0.01335	0.01405	0.08035	0.01513	0.01023	0.00417	0.01028	0.00541	0.01786	0.90334	0.23494	0.01515	0.06215	0.12422	0.36807
Leigh	Talarozole	3	0.11753	0.0334	0.00582	0.01031	0.01326	0.06801	0.01105	0.00749	0.00291	0.00916	0.00568	0.01781	0.85405	0.22997	0.0136	0.06757	0.13935	0.40437
Leigh	Talarozole	4	0.16059	0.04696	0.01039	0.01585	0.0147	0.09619	0.01554	0.01126	0.0051	0.01155	0.0051	0.01979	1.20022	0.3249	0.0302	0.08933	0.18093	0.51426
Leigh	Talarozole	5	0.14168	0.04389	0.00669	0.01068	0.01148	0.08895	0.01408	0.01151	0.00497	0.01018	0.00521	0.01989	1.09364	0.31297	0.03559	0.08585	0.1861	0.54343

## Sheet: Glycerophospholipids
			PA concentration (pmol/µg protein)
Sample	Treatment	Replicate	32:0	32:1	32:2	34:0	34:1	34:2	36:0	36:1	36:2	36:3	36:4	38:2	38:3	38:4	38:5	40:3	40:4	40:5	40:6
Control	DMSO	1	0.00594594	0.0082855	0.00222118	0.00372228	0.0284646	0.00942991	0.00613779	0.0138133	0.0261877	0.00770701	0.00275148	0.00569561	0.00946242	0.00651644	0.00526329	0.00546194	0.00697094	0.00453692	0.00317967
Control	DMSO	2	0.00545861	0.00710775	0.00187951	0.00340438	0.0279741	0.0136324	0.00348725	0.0125824	0.0306892	0.00602371	0.00511107	0.00370125	0.00855618	0.00620455	0.00430281	0.00341918	0.00743505	0.00464631	0.00326939
Control	DMSO	3	0.00997959	0.0141619	0.00545223	0.00493106	0.0473397	0.0184283	0.00752075	0.0169681	0.0463406	0.0115516	0.00553309	0.00449702	0.0130354	0.0101839	0.00880526	0.00747144	0.00985837	0.00712671	0.00597957
Control	DMSO	4	0.0111497	0.0136737		0.00605199	0.0430945	0.0145886	0.0109451	0.0196362	0.0419903	0.0104642	0.00412129	0.00757351	0.0115689	0.00790573	0.00437607	0.00920461	0.00999454	0.00822675	0.00456408
Control	DMSO	5	0.0129951	0.0184459	0.00500587	0.00835075	0.0704886	0.0271548	0.00822282	0.0387626	0.0679173	0.0146982	0.0035853	0.0134393	0.0184469	0.0110303	0.00697201	0.011457	0.0158176	0.00894416	0.00599265
Leigh	DMSO	1	0.0102942	0.0131639	0.00354358	0.00581707	0.0445442	0.0167352	0.00573914	0.0210459	0.0401525	0.00897511	0.0042585	0.00508356	0.0111257	0.0104118	0.00569639	0.00712384	0.0117605	0.00911286	0.00472043
Leigh	DMSO	2	0.0080933	0.0119135	0.00206267	0.00491321	0.0428513	0.0137714	0.00438373	0.0113954	0.0404684	0.0120303	0.00377504	0.00556855	0.00777232	0.00985316	0.00626145	0.00475169	0.00655562	0.00639906	0.00419915
Leigh	DMSO	3	0.0102356	0.0107438	0.00216495	0.00501348	0.0408642	0.0159285	0.00362378	0.0137256	0.0418287	0.0125563	0.00674649	0.00455849	0.0109237	0.00981653	0.0100298	0.00372486	0.00870734	0.00835225	0.00691258
Leigh	DMSO	4	0.0125425	0.0125584	0.00283435	0.0051373	0.0458047	0.0172871	0.00431786	0.0179067	0.0475431	0.0128345	0.00424834	0.00609471	0.0108035	0.0104589	0.00637716	0.00518049	0.0101695	0.00776163	0.00560799
Leigh	DMSO	5	0.0150357	0.0152031	0.00423791	0.00719126	0.0622521	0.0202152	0.00463682	0.0219559	0.0686056	0.0161962	0.00554753	0.00876355	0.0147689	0.0135538	0.00648222	0.00793294	0.0161021	0.00982802	0.00634662
Leigh	Sertaconazole	1	0.00947965	0.00746224	0.00190339	0.00386847	0.0261933	0.00953599	0.00610318	0.0152902	0.0180922	0.00467412	0.0022655	0.00346871	0.00744503	0.00500109	0.00262956	0.00574928	0.00833721	0.00666057	0.00407278
Leigh	Sertaconazole	2	0.0104308	0.00545219		0.00355339	0.0230203	0.00715126	0.00873471	0.0157781	0.0201841	0.00585764	0.00418873	0.00470256	0.00593839	0.00644134		0.00514631	0.009485	0.00803021	0.00302097
Leigh	Sertaconazole	3	0.00960306	0.00803098	0.00202396	0.00759299	0.0273924	0.0088749	0.00833862	0.0149011	0.0186296	0.0063772	0.00278288	0.00556171	0.00720869	0.00832956	0.00347381	0.00372909	0.0123267	0.00897895	0.00545971
Leigh	Sertaconazole	4	0.0104021	0.00859609	0.00206095	0.0047244	0.0330179	0.00881305	0.00329383	0.0176749	0.0240324	0.00453773	0.00215898	0.00403596	0.00549353	0.00519495	0.00222232	0.00627668	0.00974058	0.00592928	0.00524745
Leigh	Sertaconazole	5	0.0110732	0.0105376	0.00308157	0.00357488	0.034227	0.011616	0.00490964	0.0176273	0.032601	0.00644184	0.00204186	0.00774477	0.00729363	0.00633159	0.0029979	0.00790217	0.00914506	0.00611075	0.00498242
Leigh	Talarozole	1	0.00967506	0.00888856		0.00427827	0.0393339	0.013427	0.00491449	0.0165793	0.0445639	0.00898635	0.00393025	0.00634381	0.0118046	0.0101329	0.00484769	0.00564142	0.00809338	0.00776691	0.00642413
Leigh	Talarozole	2	0.00856306	0.0078842	0.00275151	0.00505	0.0416009	0.0109067	0.00761918	0.0214373	0.040872	0.00899826	0.00452391	0.00741567	0.0110653	0.0107219	0.00481506	0.00648583	0.0149485	0.0105412	0.00565993
Leigh	Talarozole	3	0.0118722	0.00907956		0.00461315	0.0409945	0.01102	0.00570921	0.0159441	0.034957	0.0109697	0.00393525	0.00680665	0.00906588	0.00865212	0.00497971	0.00358526	0.0111307	0.00809619	0.00470777
Leigh	Talarozole	4	0.0135188	0.0140438	0.00281126	0.00802266	0.0568741	0.016624	0.00619474	0.0242116	0.0479225	0.0105824	0.00482555	0.0088961	0.0125081	0.0107976	0.00658487	0.00768013	0.0135582	0.00785848	0.00620959
Leigh	Talarozole	5	0.00526922	0.00601327	0.00334002	0.00518616	0.0230806	0.0147093	0.00423251	0.0148096	0.0402642	0.0138354	0.0116572	0.00588421	0.00551856	0.00472878	0.00158076	0.00208384	0.00333866	0.00280685	0.00207758
			PG concentration (pmol/µg protein)
Sample	Treatment	Replicate	32:0	32:1	34:0	34:1	34:2	36:1	36:2	36:3	36:4	38:2	38:3	38:4	38:5	40:3	40:4	40:5	40:6
Control	DMSO	1	0.0054465	0.00929226	0.00364093	0.181232	0.0280734	0.0839253	0.0754704	0.0137459	0.00373677	0.0061779	0.00819937	0.00841692	0.00332818	0.00814923	0.00629811	0.00398073	0.00280616
Control	DMSO	2	0.0106574	0.013369	0.00370835	0.233179	0.0277717	0.0847856	0.107787	0.012977	0.00572689	0.00610018	0.00873454	0.0105663	0.0047391	0.00339826	0.0046222	0.0044865	0.0028299
Control	DMSO	3	0.0122204	0.0127632	0.00778025	0.224818	0.0343755	0.130374	0.107061	0.0155152	0.00596134	0.00820926	0.0120357	0.0111737	0.00686514	0.00851637	0.0124959	0.00846526	0.00691192
Control	DMSO	4	0.0128876	0.0159956	0.00689971	0.256821	0.0290605	0.110496	0.1056	0.0140839	0.00433339	0.00885027	0.0108334	0.00766008		0.00925746	0.00793526	0.00552372	0.00340842
Control	DMSO	5	0.011459	0.0159847	0.00267878	0.23829	0.0301484	0.0990557	0.100003	0.00989154	0.00439046	0.00503768	0.00971792	0.00578544	0.0052668	0.0041526	0.00323096	0.00260397	0.00224387
Leigh	DMSO	1	0.00913487	0.0134406	0.00992208	0.203141	0.0304861	0.0920315	0.090621	0.0132845	0.00741856	0.00608813	0.00787016	0.010826	0.00713499	0.00351434	0.0101572	0.0076229	0.00421672
Leigh	DMSO	2	0.0136907	0.0179105	0.0119628	0.299262	0.0353485	0.0916803	0.110155	0.0180255	0.00619963	0.00494477	0.0105114	0.0160363	0.00811164		0.00381641	0.00362023	0.00317361
Leigh	DMSO	3	0.012792	0.00938567	0.00878205	0.144248	0.0213774	0.0643874	0.0553266	0.0139491	0.00578532	0.00295519	0.0046785	0.00813745	0.00579287		0.00236325	0.0024172	0.00175127
Leigh	DMSO	4	0.00749927	0.0111466	0.00804257	0.175923	0.021693	0.0813676	0.0682316	0.0103249	0.00512818	0.00513571	0.0071468	0.00756018	0.00542474	0.00555403	0.00904639	0.00568288	0.00437883
Leigh	DMSO	5	0.00807329	0.0105555	0.00621577	0.172866	0.0259945	0.0714685	0.0696097	0.0122364	0.00575281	0.00422431	0.00841543	0.00669694	0.00339015	0.00419036	0.00640736	0.00408006	0.0021329
Leigh	Sertaconazole	1	0.0303414	0.0265285	0.0490236	0.399464	0.0573657	0.162048	0.183685	0.0308585	0.00851026	0.0116397	0.0131389	0.0148751	0.0102347	0.00428244	0.0100392	0.00607962	0.00551363
Leigh	Sertaconazole	2	0.0465207	0.0356667	0.0721913	0.527813	0.0688762	0.216498	0.248138	0.043415	0.0122607	0.0147714	0.0195901	0.0304571	0.0152816	0.00568441	0.00995873	0.00948517	0.00652678
Leigh	Sertaconazole	3	0.0190516	0.0119981	0.0204912	0.217493	0.0259922	0.135921	0.0953685	0.0193119	0.00807147	0.00973058	0.00861365	0.0114164	0.00564452	0.00381786	0.00981136	0.00901422	0.00489426
Leigh	Sertaconazole	4	0.023422	0.01776	0.0324881	0.285644	0.0347019	0.16724	0.112404	0.0157667	0.00621352	0.0113928	0.0131121	0.0127966	0.00654317	0.0122574	0.020772	0.0128062	0.00987295
Leigh	Sertaconazole	5	0.0178145	0.0183716	0.0193079	0.309377	0.0357369	0.142454	0.13963	0.0155594	0.00558211	0.00867808	0.0122886	0.0120579	0.00637002	0.00295635	0.00693433	0.00474847	0.0041588
Leigh	Talarozole	1	0.0207956	0.0167189	0.039478	0.257821	0.0266614	0.148762	0.108705	0.0158051	0.0063495	0.00779283	0.0135109	0.0158607	0.00856936	0.00853154	0.0136478	0.0086788	0.00569675
Leigh	Talarozole	2	0.0287382	0.0199423	0.0527423	0.360365	0.0320396	0.178047	0.143649	0.020259	0.00878792	0.00977755	0.0164941	0.0242832	0.0113094	0.00738443	0.0120359	0.0098287	0.00564526
Leigh	Talarozole	3	0.0166895	0.0100037	0.0184557	0.172182	0.0222796	0.120033	0.0779973	0.0149275	0.00519261	0.00563442	0.00943496	0.0110747	0.00519839	0.00349655	0.00816604	0.00481614	0.00431874
Leigh	Talarozole	4	0.0204009	0.0135935	0.0225481	0.2547	0.0289305	0.147137	0.106584	0.0133895	0.00624478	0.00821963	0.0123533	0.0130508	0.00592297	0.00493697	0.0110257	0.00663981	0.00450427
Leigh	Talarozole	5	0.0171195	0.0163963	0.0166863	0.239797	0.0265814	0.119611	0.107174	0.0116476	0.00357526	0.00690977	0.0118817	0.0116638	0.0053574		0.00556801	0.00334372	0.00239998
			PC concentration (pmol/µg protein)
Sample	Treatment	Replicate	30:0	32:0	32:1	32:2	34:0	34:1	34:2	34:3	36:0	36:1	36:2	36:3	36:4	36:5	38:2	38:3	38:4	38:5	38:6	40:3	40:4	40:5	40:6	40:7	O-32:0	O-32:1/P-32:0	O-34:0	O-34:1/P-34:0	O-34:2/P-34:1	O-36:1/P-36:0	O-36:2/P-36:1	O-36:3/P-36:2
Control	DMSO	1	1.08182	3.06578	2.80957	0.293553	0.628315	9.7371	2.2998	0.23767	0.0481408	1.39812	3.73582	1.15926	0.455414	0.0746332	0.487729	0.816842	0.694511	0.421493	0.179492	0.134157	0.296866	0.226087	0.169229	0.127143	0.101493	0.0801572	0.0537558	0.557925	0.115723	0.0704741	0.122471	0.0581588
Control	DMSO	2	0.963718	2.59039	2.06766	0.218109	0.597814	8.44611	1.83738	0.212041	0.0504082	1.2538	2.87256	0.899462	0.495107	0.0797184	0.426704	0.711228	0.668733	0.492718	0.216253	0.118583	0.229026	0.255955	0.198813	0.144137	0.0994888	0.0647629	0.0549989	0.463937	0.0938067	0.0600978	0.0997117	0.0546868
Control	DMSO	3	1.59956	3.15308	3.34243	0.37162	0.610486	12.5078	2.50037	0.284785	0.0424545	1.96998	4.79294	1.44108	0.794797	0.128395	0.610186	0.971957	0.865698	0.704933	0.307624	0.164173	0.324476	0.320835	0.268513	0.212032	0.120826	0.0973228	0.0760699	0.586701	0.111917	0.0877727	0.134807	0.0634444
Control	DMSO	4	1.54626	3.71315	3.57785	0.321774	0.707112	12.5384	2.44052	0.231478	0.0587139	1.97275	4.84362	1.24978	0.548284	0.0898392	0.663899	1.03262	0.752714	0.46276	0.209093	0.166491	0.324652	0.262408	0.203231	0.154297	0.15116	0.114893	0.078002	0.681933	0.130868	0.0847392	0.158537	0.0678015
Control	DMSO	5	1.4837	3.59226	3.50845	0.338085	0.780506	11.8927	2.55797	0.213299	0.0339598	2.05237	4.98213	1.17424	0.423457	0.0673862	0.654565	0.993574	0.693521	0.395858	0.188147	0.161589	0.295576	0.213812	0.149548	0.120416	0.165234	0.122411	0.0956711	0.729026	0.136053	0.1066	0.160621	0.0778313
Leigh	DMSO	1	1.182	3.61067	2.80825	0.370882	0.737213	10.6541	2.45665	0.328221	0.0486082	1.59832	4.15966	1.35606	0.799024	0.128956	0.405698	0.915772	0.922385	0.794747	0.401545	0.136764	0.316616	0.355314	0.296961	0.223416	0.104329	0.0915563	0.0645816	0.60975	0.13946	0.0599156	0.114212	0.0668644
Leigh	DMSO	2	1.26656	3.49235	2.51599	0.310697	0.817435	10.3963	2.1198	0.325078	0.0697526	1.7819	4.50782	1.34266	0.764358	0.145827	0.417683	0.814399	0.914486	0.779379	0.387427	0.140161	0.31077	0.34671	0.296761	0.203662	0.0989989	0.0932921	0.0644433	0.645564	0.138916	0.0602151	0.118793	0.0740487
Leigh	DMSO	3	1.26899	3.0545	2.23542	0.281079	0.692396	10.2745	1.97799	0.312653	0.0339886	1.47291	3.34532	1.10202	0.654977	0.146599	0.370265	0.695107	0.853567	0.739747	0.366475	0.0959473	0.231811	0.316531	0.278796	0.199219	0.0887641	0.0824959	0.0585741	0.493798	0.11501	0.0519613	0.101763	0.0636927
Leigh	DMSO	4	1.28615	3.42395	2.62106	0.292738	0.966348	10.8908	2.25091	0.264651	0.0423438	1.6973	4.00926	1.17417	0.553304	0.10626	0.464086	0.88838	0.761872	0.550058	0.295849	0.150347	0.300401	0.287683	0.223937	0.180388	0.106256	0.0900992	0.0667422	0.517967	0.118035	0.062286	0.118848	0.0702828
Leigh	DMSO	5	1.36634	3.79196	3.22153	0.408788	0.859626	11.9572	2.32439	0.275151	0.060102	1.84944	4.60494	1.12624	0.437788	0.0885371	0.529932	0.97876	0.774521	0.506422	0.257116	0.147432	0.353707	0.259466	0.189517	0.190788	0.12394	0.128746	0.088041	0.642903	0.171809	0.079598	0.16112	0.0960886
Leigh	Sertaconazole	1	1.36133	4.13405	2.7253	0.231868	0.710616	10.5677	2.36361	0.280766	0.0401077	1.55395	4.23007	1.15961	0.5301	0.0848081	0.412579	0.694781	0.713721	0.482813	0.196662	0.131785	0.295748	0.327253	0.226998	0.132816	0.130809	0.112636	0.0744069	0.666489	0.141184	0.0779999	0.135956	0.0854965
Leigh	Sertaconazole	2	1.28235	4.41475	2.38345	0.237501	0.875461	11.2234	2.3834	0.291025	0.0302832	1.91611	4.68545	1.20457	0.587722	0.082624	0.54793	0.752836	0.814872	0.576519	0.248754	0.166316	0.315019	0.367124	0.251616	0.165156	0.14758	0.132191	0.0852319	0.862026	0.16647	0.0992716	0.152716	0.0897795
Leigh	Sertaconazole	3	1.33832	4.35239	2.36082	0.191192	0.837508	10.7713	2.13538	0.284263	0.0227866	2.15655	4.44997	1.1892	0.578609	0.0785653	0.522863	0.720958	0.782273	0.555132	0.244638	0.165025	0.313664	0.384812	0.262262	0.164604	0.130613	0.115292	0.0811163	0.62866	0.138329	0.0963738	0.135964	0.0860716
Leigh	Sertaconazole	4	1.41914	5.10332	2.90491	0.248582	0.847587	12.3628	2.36264	0.260973	0.0457643	2.01215	4.89208	1.10032	0.5189	0.0815663	0.473776	0.7605	0.753754	0.490711	0.220476	0.169268	0.327796	0.342215	0.231796	0.14226	0.172011	0.127645	0.0941685	0.725284	0.154244	0.105615	0.145633	0.0893973
Leigh	Sertaconazole	5	1.28099	4.31254	2.83716	0.272984	0.957736	11.9936	2.35318	0.223486	0.0556928	2.47495	6.54433	1.07144	0.427715	0.0780326	0.803726	1.00714	0.758332	0.464756	0.210263	0.225644	0.415662	0.299807	0.206367	0.171994	0.13423	0.141949	0.109465	0.79097	0.185617	0.10222	0.183514	0.108118
Leigh	Talarozole	1	1.24029	3.17382	2.80456	0.270685	0.819475	9.99899	2.03188	0.257383	0.039512	1.84663	4.28859	1.13105	0.602031	0.10429	0.486014	0.789815	0.91395	0.661121	0.252305	0.173623	0.338339	0.377997	0.306321	0.172242	0.0994798	0.125063	0.0797135	0.62887	0.143811	0.0732009	0.11804	0.0752553
Leigh	Talarozole	2	1.14829	3.09314	2.35456	0.223361	0.740915	11.4683	2.04643	0.244669	0.0506502	1.94389	4.35609	1.13712	0.679978	0.0949293	0.409047	0.728035	0.953031	0.690316	0.259884	0.142958	0.308309	0.370089	0.302035	0.163572	0.103651	0.121329	0.0989169	0.690271	0.141825	0.0878984	0.135798	0.0839701
Leigh	Talarozole	3	1.27263	2.82184	1.90148	0.184289	0.650464	8.79854	1.56488	0.193982	0.0362007	1.86925	3.92997	1.02514	0.575866	0.0885404	0.481407	0.679284	0.887133	0.659072	0.232944	0.150085	0.309524	0.39181	0.28426	0.143906	0.0991744	0.109853	0.0748519	0.508091	0.125833	0.0580952	0.102038	0.0759378
Leigh	Talarozole	4	1.66978	4.17529	2.93385	0.292481	0.94283	11.5055	2.13982	0.222581	0.0682531	2.00015	4.78823	1.06501	0.563141	0.0790733	0.485958	0.853692	0.871833	0.607483	0.244355	0.161617	0.336333	0.372663	0.277176	0.171897	0.151085	0.134445	0.0986632	0.699757	0.159025	0.0851167	0.129759	0.0915688
Leigh	Talarozole	5	1.39843	3.52846	2.6721	0.31478	0.916535	11.4127	2.22112	0.222422	0.0319435	2.27072	5.1166	0.952649	0.401208	0.0639051	0.669624	0.850912	0.686681	0.462511	0.174627	0.197542	0.375662	0.287476	0.200347	0.137997	0.141717	0.164139	0.106774	0.774135	0.205533	0.0924732	0.172744	0.1079
			PE concentration (pmol/µg protein)
Sample	Treatment	Replicate	32:0	32:1	32:2	34:0	34:1	34:2	34:3	36:0	36:1	36:2	36:3	36:4	36:5	38:0	38:1	38:2	38:3	38:4	38:5	38:6	38:7	40:3	40:4	40:5	40:6	40:7	40:8	40:9	O-34:1/P-34:0	O-34:2/P-34:1	O-36:1/P-36:0	O-36:2/P-36:1	O-36:3/P-36:2	O-36:4/P-36:3	O-36:5/P-36:4	O-38:5/P-38:4	O-38:6/P-38:5	O-40:3/P-40:2	O-40:4/P-40:3	O-40:5/P-40:4	O-40:6/P-40:5
Control	DMSO	1	0.08086	0.132725	0.0179057	0.203736	1.50236	0.355663	0.0234033	0.0134104	1.16291	2.32912	0.312551	0.129844	0.0240618	0.0478777	0.0716132	0.387552	0.760505	1.08755	0.591005	0.0982732	0.0144828	0.371199	0.690575	0.548208	0.430638	0.146933	0.0199201	0.0114087	0.0721709	0.0814802	0.0266659	0.0314438	0.0311326	0.0204156	0.0272819	0.0856961	0.0503556	0.0489854	0.10725	0.106137	0.0607172
Control	DMSO	2	0.0796046	0.124745	0.0147869	0.210378	1.41725	0.322796	0.0294483	0.0092102	1.19856	2.11752	0.299072	0.138165	0.0269678	0.0471221	0.0662323	0.326412	0.504747	1.07803	0.584475	0.0927222	0.0147219	0.254585	0.599021	0.599498	0.474902	0.174405	0.0223215	0.00936438	0.078536	0.0906068	0.0246801	0.0287567	0.0231617	0.0164631	0.0373896	0.0933751	0.0622282	0.0407151	0.0938044	0.104901	0.0742618
Control	DMSO	3	0.0961593	0.169524	0.0210163	0.239164	1.7251	0.407394	0.0373618	0.0145774	1.41342	2.75993	0.38445	0.200316	0.0399654	0.059819	0.0709929	0.443652	0.746181	1.57875	0.839461	0.129242	0.0184228	0.339199	0.764779	0.759136	0.573521	0.232249	0.0332428	0.0128827	0.0816821	0.0952145	0.0290535	0.037761	0.0269175	0.025837	0.0484696	0.120631	0.0644263	0.0538539	0.105111	0.104441	0.0752269
Control	DMSO	4	0.107577	0.176829	0.0179464	0.270821	2.03985	0.427328	0.0331738	0.0172968	1.52247	2.95636	0.391138	0.148054	0.0308524	0.059824	0.0901398	0.481296	0.874608	1.26717	0.645111	0.101268	0.0155445	0.433972	0.791702	0.672589	0.500482	0.182865	0.0176877	0.0199367	0.107804	0.115138	0.0454437	0.0425194	0.0398429	0.0302685	0.0382948	0.104718	0.0663145	0.0831894	0.145587	0.140161	0.0720599
Control	DMSO	5	0.115693	0.18699	0.0216161	0.262812	1.87249	0.441571	0.037401		1.6102	3.14657	0.334185	0.131504	0.0236119	0.0533475	0.0865444	0.504475	0.920279	1.20767	0.571107	0.0899299	0.0114769	0.452952	0.688306	0.552234	0.412267	0.179841	0.0215191	0.0161909	0.11524	0.124586	0.0379817	0.0520229	0.0429003	0.0237468	0.0332157	0.0964824	0.0592918	0.0794484	0.141789	0.119352	0.0546912
Leigh	DMSO	1	0.104446	0.1185	0.0179162	0.241415	1.78577	0.373927	0.0476489	0.00611907	1.3178	2.33008	0.376662	0.173726	0.0338259	0.0666478	0.0737247	0.29518	0.615018	1.54096	0.774909	0.127742	0.0201066	0.290589	0.803655	0.83607	0.607685	0.206333	0.0260552	0.00922243	0.0659602	0.0741542	0.0220742	0.0200011	0.0230638	0.0188808	0.0437861	0.112366	0.0724559	0.0352543	0.0828289	0.100173	0.0772796
Leigh	DMSO	2	0.108005	0.126685	0.0158276	0.296444	1.84641	0.355126	0.0400657	0.0193721	1.47811	2.34076	0.349452	0.181877	0.0311639	0.067186	0.0848196	0.312975	0.664859	1.62532	0.791545	0.127955	0.018273	0.378591	1.03856	0.941323	0.727078	0.294789	0.0372551	0.00669392	0.0792051	0.0852679	0.0197049	0.0294599	0.0248025	0.0186674	0.0487388	0.135464	0.09709	0.049858	0.0982604	0.12456	0.0907588
Leigh	DMSO	3	0.0828002	0.0912479	0.0122233	0.2297	1.3066	0.2529	0.0278115	0.0109199	1.06349	1.72735	0.279029	0.151239	0.024945	0.0503642	0.0556908	0.215208	0.393656	1.19832	0.604339	0.102772	0.0142559	0.175274	0.646123	0.719519	0.515771	0.196207	0.0256409	0.0077613	0.0556594	0.051675	0.0157527	0.021313	0.0173342	0.0138431	0.0374044	0.105191	0.0605484	0.0267711	0.05925	0.0838694	0.0667411
Leigh	DMSO	4	0.0908013	0.118939	0.0156173	0.239238	1.47788	0.316883	0.0367175	0.015178	1.15616	2.09979	0.310629	0.148164	0.0259586	0.0443901	0.0599695	0.264181	0.504733	1.0659	0.574687	0.105593	0.0154637	0.266395	0.69536	0.645745	0.499533	0.175673	0.0207701	0.00794114	0.0612444	0.0666407	0.0228355	0.0255077	0.017825	0.0177513	0.0357572	0.084624	0.0560911	0.0449646	0.0911193	0.0811116	0.0525269
Leigh	DMSO	5	0.08118	0.108631	0.0129528	0.23108	1.33312	0.26609	0.0377798	0.01449	1.26027	2.21415	0.262585	0.112395	0.0217609	0.0623979	0.0848317	0.340014	0.676445	1.0653	0.512411	0.0880236	0.0119588	0.419671	0.770699	0.636215	0.466694	0.172866	0.0196297	0.0125096	0.0556714	0.0682515	0.0202807	0.0339971	0.0291659	0.0184373	0.0334983	0.0986451	0.0556275	0.0595008	0.104964	0.10243	0.061229
Leigh	Sertaconazole	1	0.063674	0.0659441	0.00801351	0.149217	0.773753	0.166043	0.0166836	0.00968678	0.986171	1.30048	0.195252	0.0901738	0.0134011	0.0543307	0.0591437	0.197347	0.393387	0.888989	0.38333	0.0675561	0.00914864	0.255345	0.608246	0.568727	0.460102	0.133758	0.0140987	0.010018	0.0415568	0.0453729	0.0332854	0.0337759	0.0224701	0.0173261	0.0258679	0.105976	0.0608008	0.0384068	0.0916213	0.11085	0.0814584
Leigh	Sertaconazole	2	0.0864314	0.078495	0.00810818	0.185386	0.903987	0.190671	0.0190437	0.0135848	1.20656	1.37232	0.197004	0.102659	0.014446	0.0642713	0.0695123	0.218592	0.39873	1.08468	0.39071	0.0684604	0.00551659	0.288015	0.726532	0.69965	0.554663	0.151882	0.0232767	0.0161497	0.0615895	0.058037	0.0601433	0.0401746	0.0298226	0.0189333	0.035592	0.130064	0.0734138	0.0523186	0.122867	0.136018	0.0995749
Leigh	Sertaconazole	3	0.0565393	0.0473704	0.00597149	0.140451	0.659707	0.128249	0.0135215	0.0115537	0.899912	1.0571	0.160094	0.0885346	0.011077	0.0498729	0.0637276	0.179851	0.312095	0.956895	0.348718	0.0604084	0.00805297	0.178537	0.590529	0.571242	0.416171	0.123132	0.015951	0.0116257	0.0381009	0.0479465	0.0406478	0.029474	0.0190282	0.0143658	0.0295468	0.119374	0.0571372	0.0416759	0.0788143	0.0987385	0.0714044
Leigh	Sertaconazole	4	0.0746816	0.0755594	0.0084782	0.165072	0.91411	0.181209	0.0176653	0.00982635	1.07813	1.46568	0.18996	0.0965579	0.0145686	0.0520098	0.0672828	0.232551	0.422086	0.991658	0.401149	0.065134	0.00927345	0.267411	0.598153	0.588494	0.463516	0.145348	0.0194687	0.0136367	0.0588754	0.059605	0.0591123	0.0436263	0.0252982	0.0197422	0.0307195	0.124471	0.0634557	0.0521735	0.117815	0.120381	0.0869793
Leigh	Sertaconazole	5	0.0686849	0.070253	0.00776412	0.172383	0.878234	0.166056	0.0136914	0.0106659	1.20527	1.62425	0.167165	0.0722464	0.0104484	0.0589124	0.0807158	0.306957	0.556877	0.947377	0.388449	0.0600923	0.0095886	0.353112	0.671946	0.571354	0.466465	0.157328	0.0165411	0.0155335	0.0429889	0.0598408	0.0318884	0.0388835	0.0287627	0.0200955	0.0287211	0.106658	0.0582644	0.0700202	0.147348	0.128889	0.0691143
Leigh	Talarozole	1	0.0790589	0.0774621	0.00795193	0.188116	0.895637	0.199814	0.019021	0.00500745	1.3314	1.52686	0.211937	0.117643	0.0182597	0.0581245	0.0672825	0.211821	0.460236	1.19432	0.559738	0.0890664	0.00990641	0.316891	0.747537	0.729357	0.580665	0.170128	0.0206189	0.0124259	0.0411343	0.0465223	0.0284373	0.023552	0.0187493	0.0145901	0.0321255	0.104274	0.0666507	0.0555349	0.100605	0.107233	0.0794321
Leigh	Talarozole	2	0.0820908	0.061218		0.191098	0.890021	0.165416	0.0151807	0.00682171	1.39655	1.48355	0.207151	0.113311	0.0150819	0.064286	0.0679048	0.21378	0.415108	1.32453	0.548006	0.0793649	0.00928851	0.267926	0.805789	0.778422	0.631312	0.173814	0.0225833	0.0138389	0.0455118	0.0491246	0.037219	0.0255663	0.0191328	0.0157442	0.0375335	0.133805	0.0762205	0.0626848	0.124507	0.138443	0.0967867
Leigh	Talarozole	3	0.087673	0.0651997	0.00626226	0.204307	0.848268	0.156253	0.0165108	0.0102934	1.23273	1.40007	0.203374	0.112641	0.020355	0.0738896	0.0594084	0.201431	0.410145	1.22084	0.519647	0.0769554	0.00734362	0.207803	0.698337	0.773106	0.55999	0.165039	0.0200387	0.0111582	0.0460884	0.0491485	0.0317288	0.0341115	0.0174259	0.0167279	0.0366232	0.111031	0.069655	0.0535376	0.103241	0.10653	0.0936206
Leigh	Talarozole	4	0.0996543	0.0864475	0.00880012	0.224862	1.16687	0.23797	0.021976	0.0155204	1.52546	1.94056	0.24272	0.128049	0.0188604	0.0651143	0.0791309	0.26629	0.544531	1.34903	0.627623	0.0849186	0.00910324	0.340732	0.807841	0.820927	0.674993	0.216771	0.0262901	0.0202412	0.0588965	0.0607135	0.0479971	0.038986	0.0254696	0.0192532	0.0411092	0.138672	0.0758126	0.0883364	0.14958	0.141408	0.100594
Leigh	Talarozole	5	0.0827837	0.0805238	0.00754343	0.202948	0.998049	0.198673	0.0180886	0.018752	1.40106	1.65512	0.176846	0.084471	0.0119562	0.063195	0.0742665	0.277079	0.547481	1.0058	0.455795	0.0649076	0.00766012	0.320527	0.623301	0.562353	0.465442	0.144738	0.0162342	0.0152062	0.0517052	0.0633482	0.0389233	0.0392643	0.027629	0.0164759	0.0352122	0.105584	0.060944	0.0736878	0.12079	0.110723	0.0681895
			PI concentration (pmol/µg protein)
Sample	Treatment	Replicate	34:0	34:1	34:2	34:3	36:0	36:1	36:2	36:3	36:4	38:1	38:2	38:3	38:4	38:5	38:6	40:2	40:3	40:4	40:5	40:6	40:7
Control	DMSO	1	0.00516945	0.0226638	0.028473	0.00781426	0.00906276	0.0470217	0.170918	0.0861091	0.0533605	0.0168603	0.258917	1.48435	1.58127	0.325221	0.0191929	0.0205717	0.179659	0.254821	0.141277	0.0781662	0.022715
Control	DMSO	2		0.0264302	0.0293804	0.0126134	0.00446028	0.0425929	0.14938	0.0667191	0.0618512	0.0135866	0.202936	1.24463	1.741	0.403027	0.0170097	0.0157354	0.134251	0.209367	0.168008	0.0739646	0.0236557
Control	DMSO	3	0.00820877	0.0288704	0.0580327	0.0167455	0.00837915	0.0703297	0.170016	0.0978587	0.0798622	0.0283655	0.344835	1.91001	2.00277	0.456782	0.0331627	0.0257176	0.247034	0.36142	0.211188	0.117507	0.040498
Control	DMSO	4	0.00722382	0.0461172	0.0453089	0.00664883	0.00825963	0.0602356	0.221686	0.124461	0.0893327	0.026524	0.382984	1.89394	1.75427	0.386592	0.0145931	0.0359435	0.229869	0.308889	0.187638	0.119556	0.027744
Control	DMSO	5	0.00653902	0.0305646	0.0598032	0.0125034	0.00502462	0.0620876	0.233071	0.118404	0.0706824	0.0254481	0.383841	1.85597	1.4633	0.272271	0.0167338	0.0310791	0.215211	0.259522	0.140628	0.0698748	0.014104
Leigh	DMSO	1	0.00752547	0.0225724	0.0413084	0.015566	0.0116957	0.0446296	0.172937	0.0759916	0.0841769	0.0148178	0.198609	1.34865	2.28401	0.571615	0.0233861	0.0187532	0.144523	0.255882	0.230141	0.113732	0.0423537
Leigh	DMSO	2		0.028227	0.0325725	0.00655047		0.0590511	0.164933	0.0800338	0.054015	0.0130119	0.203919	1.44115	2.3886	0.574027	0.0171292	0.0228361	0.16734	0.284216	0.228549	0.120338	0.041669
Leigh	DMSO	3	0.0137508	0.0819498	0.167553	0.0214259	0.00637271	0.0558439	0.155497	0.0725638	0.0456477	0.00621837	0.139687	1.07223	1.99051	0.464722	0.0186732	0.0149459	0.132565	0.269422	0.227797	0.114328	0.0347116
Leigh	DMSO	4	0.00761885	0.0328512	0.0345137	0.013373		0.0635122	0.182147	0.0715554	0.0444607	0.0145708	0.242948	1.5077	1.81508	0.445868	0.015111	0.0300251	0.196978	0.284939	0.184775	0.107966	0.0345985
Leigh	DMSO	5		0.0435326	0.0529635	0.0178203	0.0107669	0.0790776	0.20504	0.10726	0.090078	0.0270423	0.353131	2.07242	1.66575	0.338642	0.0169577	0.0453239	0.230932	0.29972	0.188135	0.0908008	0.0245659
Leigh	Sertaconazole	1	0.0108997	0.0751937	0.0527108		0.0201721	0.210543	0.29641	0.0800903	0.0426531	0.0221661	0.212003	1.26851	1.7441	0.280336	0.0148927	0.0245739	0.161293	0.25251	0.187552	0.0752175	0.0157775
Leigh	Sertaconazole	2	0.0113562	0.0757257	0.0530173	0.0111298	0.0261699	0.202178	0.276712	0.0739657	0.0500289	0.0220539	0.244599	1.35396	1.85323	0.279944	0.0171777	0.0310041	0.187104	0.278619	0.176859	0.0883193	0.0177065
Leigh	Sertaconazole	3	0.0140308	0.0779437	0.04265	0.0099829	0.0233401	0.250595	0.279714	0.0688822	0.0456408	0.0271242	0.240756	1.2888	1.77051	0.246131	0.0142806	0.0337912	0.183564	0.293912	0.18466	0.0749758	0.0100006
Leigh	Sertaconazole	4	0.0234276	0.132023	0.0670911	0.00844892	0.0291718	0.322841	0.392212	0.101968	0.0538998	0.0319343	0.306018	1.61579	1.8109	0.330424	0.0172483	0.0369105	0.213976	0.290839	0.190327	0.0843696	0.0182188
Leigh	Sertaconazole	5	0.010607	0.0595212	0.0540288		0.0187133	0.226413	0.431776	0.0983647	0.0434488	0.0329638	0.452205	2.40851	1.74044	0.329026	0.0141936	0.0606834	0.356586	0.378043	0.227594	0.093669	0.0204937
Leigh	Talarozole	1	0.0101453	0.0476391	0.0350054	0.00664499	0.0100096	0.125733	0.250504	0.0817292	0.0367911	0.0212139	0.258388	1.57623	2.03147	0.346815	0.0117338	0.0328368	0.210471	0.324347	0.248386	0.108771	0.0176152
Leigh	Talarozole	2	0.00889009	0.0373152	0.0286285	0.00830281	0.00852168	0.124572	0.20979	0.0675186	0.0402997	0.0152665	0.213353	1.31945	1.98654	0.337025	0.0102974	0.0300024	0.174173	0.289915	0.200541	0.0942253	0.0235329
Leigh	Talarozole	3	0.00720828	0.0319167	0.0241749		0.0120215	0.114016	0.204323	0.0673941	0.0454274	0.0216174	0.243579	1.28088	2.09231	0.28853	0.0139926	0.0288346	0.170572	0.274907	0.236707	0.0977148	0.0175302
Leigh	Talarozole	4	0.0116994	0.0581101	0.0435056	0.00673445	0.0194302	0.185392	0.310839	0.090214	0.0504227	0.0259658	0.347697	1.94214	2.11466	0.374971	0.0160299	0.0363627	0.232004	0.332939	0.231412	0.0934381	0.0161647
Leigh	Talarozole	5	0.0133783	0.0566446	0.0625397	0.0180477	0.0199601	0.144244	0.359562	0.0886433	0.0289294	0.0332617	0.438418	2.18805	1.49952	0.250389	0.0163135	0.0461217	0.290358	0.290372	0.180097	0.0867245	0.0169177
			PS concentration (pmol/µg protein)
Sample	Treatment	Replicate	32:0	32:1	34:0	34:1	34:2	36:1	36:2	36:3	36:4	38:1	38:2	38:3	38:4	38:5	40:1	40:2	40:3	40:4	40:5	40:6	40:7
Control	DMSO	1	0.0196418	0.00859598	0.193379	0.315913	0.0361804	1.05489	0.328456	0.0336124	0.0102058	0.0572703	0.132747	0.17321	0.0958363	0.0199328		0.0623586	0.357452	0.377381	0.235426	0.187662	0.0187162
Control	DMSO	2	0.0180572	0.00829228	0.201225	0.296175	0.0314664	1.00696	0.296003	0.0297386	0.0131864	0.057948	0.130689	0.156461	0.0971451	0.0183424	0.00754704	0.0618639	0.245423	0.408498	0.270844	0.192098	0.0158288
Control	DMSO	3	0.0248252	0.0109882	0.227167	0.383078	0.0489284	1.17744	0.353994	0.0430841	0.016444	0.0677481	0.15273	0.194449	0.131593	0.0283008	0.0110795	0.0749165	0.306658	0.532741	0.31215	0.259511	0.0262969
Control	DMSO	4	0.0350981	0.0105414	0.267995	0.419039	0.0423018	1.38096	0.435222	0.0458738	0.01512	0.0798065	0.179288	0.195117	0.113457	0.0230831	0.0110076	0.0988382	0.395829	0.453118	0.307789	0.240388	0.02696
Control	DMSO	5	0.0291201	0.0110981	0.254819	0.409736	0.0424239	1.33941	0.397303	0.0390157	0.0129143	0.0916835	0.196014	0.201383	0.108715	0.0208801		0.100936	0.411736	0.422606	0.258334	0.21462	0.0215654
Leigh	DMSO	1	0.0303986	0.012418	0.296075	0.407208	0.0408981	1.07133	0.332187	0.0408415	0.0157281	0.0596458	0.100959	0.157059	0.118128	0.0286947	0.0102422	0.0596977	0.259144	0.528849	0.34618	0.243863	0.0191993
Leigh	DMSO	2	0.0298356	0.0105673	0.370697	0.421253	0.0369804	1.1395	0.320143	0.0379488	0.0115232	0.0751693	0.11439	0.175396	0.120101	0.0222528	0.0141395	0.0672792	0.246542	0.611659	0.377585	0.253262	0.0242649
Leigh	DMSO	3	0.0226697	0.0061892	0.25699	0.289214	0.0270309	0.860859	0.237678	0.0300836	0.0121979	0.047967	0.0759535	0.125604	0.0947835	0.018661	0.00849965	0.0457678	0.162115	0.504088	0.345339	0.229958	0.0199096
Leigh	DMSO	4	0.0234797	0.007765	0.259043	0.333677	0.0334677	0.961351	0.27632	0.0308646	0.0128047	0.0580228	0.0891701	0.142479	0.0901883	0.0221306	0.00840902	0.0605214	0.25493	0.453204	0.286858	0.221645	0.0204546
Leigh	DMSO	5	0.0215643	0.0069394	0.216062	0.309785	0.0376177	1.07917	0.320521	0.0319521	0.0133181	0.0710098	0.134941	0.16358	0.0945433	0.0193118	0.0103912	0.0762187	0.389062	0.48967	0.306859	0.220075	0.0232069
Leigh	Sertaconazole	1	0.0345253	0.00868536	0.240007	0.362743	0.0305134	1.06978	0.277346	0.0260498	0.0137536	0.0505215	0.0885459	0.112579	0.0697638	0.0158069	0.00888712	0.0511014	0.253371	0.497488	0.335444	0.213224	0.0127394
Leigh	Sertaconazole	2	0.0324259	0.0074427	0.231345	0.335749	0.0268531	1.20698	0.289718	0.0288133	0.0129146	0.0627975	0.107484	0.127423	0.0791674	0.0164727	0.0166087	0.0643403	0.254043	0.594721	0.379762	0.244327	0.0157887
Leigh	Sertaconazole	3	0.0211989	0.00473783	0.210321	0.246436	0.0196357	1.01727	0.246883	0.0257291	0.015352	0.0668486	0.0923253	0.112782	0.0752373	0.0167347	0.0114302	0.0512066	0.169553	0.549828	0.355969	0.242561	0.0173534
Leigh	Sertaconazole	4	0.0321684	0.00779976	0.237849	0.332995	0.0282234	1.19585	0.297998	0.0265429	0.0126941	0.0670387	0.104998	0.127896	0.0779464	0.0185084	0.00935574	0.0625556	0.278211	0.563625	0.362597	0.281519	0.019725
Leigh	Sertaconazole	5	0.024151	0.00561354	0.2007	0.283861	0.02643	1.25947	0.29635	0.0236538	0.00930383	0.0782791	0.141622	0.137608	0.0758631	0.0158495	0.0126838	0.0843252	0.390383	0.516242	0.325174	0.255541	0.0223193
Leigh	Talarozole	1	0.0332754	0.0102098	0.255586	0.340535	0.028169	1.17286	0.250074	0.0217869	0.0103071	0.0727728	0.107551	0.1243	0.0771894	0.0148535	0.0131418	0.0743047	0.265281	0.461972	0.260125	0.162128	0.00826259
Leigh	Talarozole	2	0.0270703	0.00811171	0.245172	0.301634	0.0220196	1.10546	0.234515	0.0233567	0.0113529	0.0729632	0.100814	0.115635	0.0735537	0.0138926	0.0102037	0.0658213	0.221553	0.493827	0.293443	0.167743	0.00887673
Leigh	Talarozole	3	0.0262013	0.0100571	0.256838	0.272605	0.0159135	1.0526	0.208394	0.0194338	0.0121212	0.0695889	0.102133	0.12128	0.0774017	0.0139192	0.0154909	0.0644459	0.192112	0.532599	0.300571	0.17184	0.00979947
Leigh	Talarozole	4	0.0433363	0.0108985	0.323131	0.386334	0.0314232	1.27379	0.279702	0.0291926	0.00968508	0.0854212	0.124465	0.143236	0.0800506	0.0146401	0.0132	0.0905883	0.288602	0.518138	0.313686	0.190223	0.00960181
Leigh	Talarozole	5	0.0282114	0.0108728	0.22578	0.306005	0.0297998	1.24137	0.263289	0.0224706	0.0122764	0.0889537	0.129345	0.120992	0.0595255	0.0142719	0.0124078	0.0852274	0.32463	0.405396	0.220773	0.155032	0.00993859
