# Supplementary material for: Accelerating Leigh syndrome drug discovery through deep learning screening in brain organoids
Source: Nat Commun. 2026 Apr 20;17:3570. doi: 10.1038/s41467-026-71391-2 (PMC13096141; doi:10.1038/s41467-026-71391-2)
Supplement: Supplementary file 8 — Supplementary Data 6 [file 41467_2026_71391_MOESM8_ESM.xlsx]

## Sheet: Sheet1
REAGENT or RESOURCE	SOURCE	IDENTIFIER
Antibodies
Anti-β-Actin monoclonal antibody (mouse)	Sigma	A54441
Anti-KIF5A Polyclonal antibody (rabbit)	Proteintech	21186-1-AP
Anti-MAP2 polyclonal antibody (guinea pig)	Synaptic Systems	188004
Anti-Neurofilament mixture of monoclonal antibodies, SMI312 (mouse)	Bio Legend	837904
Anti-Nestin monoclonal antibody, clone 10C2 (mouse)	Millipore	MAB5326
Anti-NeuN monoclonal antibody, clone A60 (mouse)	Millipore	MAB377
Anti-Nurr1 monoclonal antibody (mouse)	Santa-Cruz technologies	sc-376984
Anti-SNPH monoclonal antibody (rabbit)	Abcam	Ab192605
Anti-SOX2 polyclonal antibody (goat)	R&D systems	AF2018
Anti-Tyrosine Hydroxylase (TH) polyclonal antibody (rabbit)	Millipore	AB152
Anti-GST monoclonal antibody (rabbit)	Abcam	Ab9085
Alexa FluorTM 488 goat anti-mouse IgG (H+L)	Invitrogen	A11029
Donkey anti-Mouse IgG, Alexa Fluor® 647 Conjugate	Sigma-Aldrich	AP192SA6
Anti-Guinea Pig IgG (H+L), highly cross-adsorbed, CF™ 488A antibody produced in donkey	Sigma Aldrich	SAB4600033
Anti-Guinea Pig IgG (H+L), highly cross-adsorbed, CF™568 antibody produced in donkey	Sigma Aldrich	SAB4600470
Donkey anti-Rabbit IgG (H+L) ReadyProbes™ Secondary Antibody, Alexa Fluor™ 488	Invitrogen	R37118
Goat anti-Mouse IgG (H+L) Highly Cross-Adsorbed Secondary Antibody, Alexa Fluor 568	Invitrogen	A-11031
Amersham ECL Rabbit IgG, HRP-linked whole Ab (from donkey)	Amersham	NA934
Amersham ECL Mouse IgG, HRP-linked whole Ab (from sheep)	Amersham	NA931
Chemicals, peptides, and recombinant proteins
Neurobasal	Gibco	21103-049
DMEM/F/12	Gibco	31330038
N2 Supplement (100×)	Gibco	17502-048
B-27 with Vitamin A (50×)	Gibco	17504044
B-27 without Vitamin A (50×)	Gibco	12587010
L-glutamine	Gibco	25030081
GlutaMAX	Gibco	35050061
Non-essential amino acids (MEM-NEAA) 100X	Gibco	11140-050
Sodium Pyruvate	Gibco	11360070
Myco-Zap-Plus-CL	Lonza	VZA-2012
StemPro Accutase	Thermo Fisher Scientific	A1110501
ROCK inhibitor Y-27632	Enzo Life Sciences	ALX-270-333-M005
Matrigel, Growth Factor reduced	Corning	356231
Laminin	Sigma Aldrich	L2020
(+)-sodium L-ascorbate	Sigma Aldrich	A4034
Purmorphamine	Sigma Aldrich	540220
CHIR 99021	Sigma Aldrich	SML1046
Recombinant Human NT-3	Peprotech / Biozol	450-03
BDNF	MACS Miltenyi	130-096-811
GDNF	R & D System	212-GD-010
FGF8-a	StemCell Technologies	78156
Dibutyryl-cAMP	StemCell Technologies	73886
Human Recombinant Activin A	StemCell Technologies	78001.1
TGF-b3	StemCell Technologies	78156
Polyvinyl Alcohol	Sigma	363170
Doxycycline hydrochloride	Sigma Aldrich	D3072
16% Paraformaldehyde	Thermo Fisher Scientific	28906
Hoechst 33342	Invitrogen	H3570
MitoTrackerRed CMX Ros	Thermo Fisher Scientific	M7512
PFO-GST	Goicoechea et al. 2022	N/A
BODIPY™ 493/503	Invitrogen	D3922
Mounting Medium With DAPI	Ibidi	50011
Goat serum	Sigma	G9023
Bovine Serum Albumin	Sigma	A9647
Triton-X-100	Bio-Rad	1610407
Sodium azide	Sigma	71289
Fura-2 AM, cell permeant	Invitrogen	F1221
Dimethylsulfoxide (DMSO)	Sigma Aldrich	D8418
Pluronic F-127	Invitrogen	P6867
2-deoxy-D-glucose	Apollo Scientific	OR3900T
Sodium azide	Honeywell	13412H
Sodium chloride	NeoFroxx	LC-5932.1
Potassium chloride	VWR Chemicals	26764.3
Calcium chloride	Grüssing	10234
Magnesium chloride	Carl Roth	2189.1
Sodium bicarbonate	Thermo Fisher Scientific	S233-500
Sodium dihydrogen phosphate	AppliChem	131965
Glucose	Sigma Aldrich	49159
RIPA Lysis Buffer	Santa Cruz	sc-24948
Protease inhibitor cocktail	Sigma	P8340
Phosphatase Inhibitor cocktail 3	Sigma	P0044
NuPAGE™ LDS Sample Buffer (4X)	Thermo Fisher Scientific	NP0007
DL-Dithiothreitol (DTT)	Sigma	D0632
Dimethyl sulfoxide (DMSO)	Sigma	D2650
Sertaconazole nitrate	Selleckchem	S3161
Talarozole	Hölzel biotech	HY-14531
Critical commercial assays
Lactate-Assay kit	Sigma Aldrich	MAK064
CellTiter-Glo® Luminescent Cell Viability assay	Promega	G7571
Rnase-Free Dnase Set (50) (250)	Qiagen	79254
RNeasy Mini Kit (50)	Qiagen	74104
First strand cDNA synthesis kit	Thermo Fisher Scientific	K1612
PDS – Papain dissociation system	Cell systems	LK003150
BCA Protein Assay Reagent Kit	Thermo Fisher Scientific	23225
BM Chemiluminescence Blotting Substrate (POD): Luminescence substrate solution A, Starting solution B	Roche	11500694001
Lipofectamine 2000	Thermo Fisher Scientific	11668019
Lenti-X concentrator	Takara Clontech	631231
Precellys lising kit CK14	Bertin	P000933-LYSKO-A
SYBR Green PCR Master Mix	Applied Biosystems	4309155
BacTiter-Glo™ Microbial Cell Viability Assay	Promega	G8232
Deposited data
scRNAseq from day 90 control and Leigh cortical organoids	Inak et al. 2021	GEO: GSE152915
Bulk RNA sequencing from control and Leigh mDAN	Inak et al. 2021	GEO: GSE126360
scRNAseq from day 35 control MO	Lickfett et al. 2024	GEO: GSE271852
scRNAseq from day 35 and day 70 control MO	Zagare et al. 2022	GEO: GSE133894
Retinoic acid bound cyanobacterial CYP120A1	Kühnel K et al. 2008	PDB:2VE3
Experimental models: Cell lines
Human: Leigh NPCs homozygous c.769G>A	Inak et al. 2021	N/A
(Patient S2 in Inak et al. 2021)
Human: NPCs from iPSC line HMGUi001-A	Wang et al. 2018	https://hpscreg.eu/cell-line/HMGUi001-A
HEK 293 cells	American Type Culture Collection (ATCC)	CRL-1573
		(https://www.atcc.org/products/crl-1573)
Experimental models: Organisms/strains
Yeast: BY4743 (Diploid WT)	Horizon discovery	YSC1050
Yeast: Shy1Δ/ Shy1Δ (diploid)	Horizon discovery	YGR112W
		(YSC6275-201933332)
Oligonucleotides
CYP26B1	This paper	N/A
Forward primer: GGCAACGTGTTCAAGACGC
Reverse primer: TGCTCGCCCATGAGGATCT
YWHAZ	Artyukhov et al. 2017	N/A
Forward primer: ACTTTTGGTACATTGTGGCTTCAA
Reverse primer: CCGCCAGGACAAACCAGTAT
C1orf43	Artyukhov et al. 2017	N/A
Forward primer: ACGCCTTTCAAGGGTGTACG
Reverse primer: CAAAGACCCCTGTCCCATAGC
Recombinant DNA
pMD2.G (VSV-G)	Dull et al. 1998	Addgene plasmid #12259
pMDLg/pRRE	Dull et al. 1998	Addgene plasmid #12251
pRSV-Rev	Dull et al. 1988	Addgene plasmid #12253
pLV_hEF1a_rtTA3	Busskamp et al. 2014	Addgene plasmid #61472
pTet-O-Ngn2-puro	Zhang et al. 2013	Addgene plasmid #52047
Tet-O-FUW-EGFP	Vierbuchen et al. 2010	Addgene plasmid #30130
Software and algorithms
CellProfiler (v.4.2.5)	Carpenter et al. 2006	https://cellprofiler.org
GraphPad Prism (v.10.2.2)	GraphPad Software	http://www.graphpad.com
Illustrator (v.28.5)	Adobe	https://www.adobe.com/de/products/illustrator.html
Photoshop (v.12.1x64)	Adobe	https://www.adobe.com/de/products/photoshop.html
Cell Ranger (v.7.10)	10x Genomics	https://www.10xgenomics.com/support/software/cell-ranger/latest" \o "https://www.10xgenomics.com/support/software/cell-ranger/latest
Seurat (v.4.2.0)	Butler et al. 2018	https://github.com/satijalab/seurat" \t "_blank
Monocle3	Qiu et al. 2017	https://github.com/cole-trapnell-lab/monocle3
NIS-Elements Advanced Research (v.4.51)	Nikon	https://www.microscope.healthcare.nikon.com/en_EU/products/software/nis-elements
Excel 2021	Microsoft Office	https://www.microsoft.com/en-us/microsoft-365/excel
Origin Pro 2021	Origin Lab corporation	https://www.originlab.com/2021
R v4.1.0	CRAN	https://ourcodingclub.github.io/tutorials/intro-to-r/
Rstudio	Rstudio	https://rstudio.com/products/rstudio
ggplot2 v3.5.0	CRAN	https://ggplot2.tidyverse.org
ImageJ	NIH	https://imagej.net/Fiji/Downloads
Columbus (v. 2.9.0)	Revvity	https://www.revvity.com/de-en/product/image-data-storage-and-analysis-system-columbus
Image Lab (v.6.1.0)	Bio-Rad	https://www.bio-rad.com/de-de/product/image-lab-software?ID=KRE6P5E8Z
MassLynx software (v.4.2)	Waters	https://www.waters.com/waters/en_SE/MassLynx-Mass-Spectrometry-Software/nav.htm?locale=173&cid=513662
TagetLynx XS software	Waters	https://www.waters.com/waters/educationInstance.htm?locale=122cid=1000396&eiid=135035589
CCDC Gold (v.2022)	Jones et al. 1997	https://www.ccdc.cam.ac.uk/support-and-resources/downloads/
CCG MOE (v.2022.02)	Molecular Operating Environment (MOE)	https://www.chemcomp.com/en/index.htm
Other
CytoSmart Cell Counter	Corning	6749
Operetta® CLS™	Perkin Elmer	HH16000000
96-well Cell Culture Microplate, PS, F-Bottom, black TC, µCLEAR, 96-well black, clear bottom	Greiner Bio-One	655090
BIOFLOAT 96 well plate	FaCellitate GmbH	F202003
µ-Plate 96 Well Square	Ibidi	89626
Nikon Eclipse FN-I upright microscope	Nikon GmbH Europe	N/A
Achroplan 40x/N.A. 0.8 water immersion objective	Nikon GmbH Europe	N/A
Poly-V monochromator	Thermo Scientific/FEI	N/A
Orca 4 LT Plus metal–oxide–semiconductor (CMOS) camera	Hamamatsu Photonics	N/A
Omnipore 0.1 µm PTFE membrane filter	Sigma Aldrich	JVWP02500
Immun-Blot® PVDF Membrane For Protein Blot-ting	Bio-Rad	1620174
Pharmakon collection FDA-approved library (YSD screening)	MicroSource Discovery System	http://www.msdiscovery.com/pharmakon.html
Aphafold2 database	Jumper et al. 2021	https://alphafold.ebi.ac.uk/entry/O43174
