# Supplementary material for: Accelerating Leigh syndrome drug discovery through deep learning screening in brain organoids
Source: Nat Commun. 2026 Apr 20;17:3570. doi: 10.1038/s41467-026-71391-2 (PMC13096141; doi:10.1038/s41467-026-71391-2)
Supplement: Supplementary file 9 — Supplementary Data 7 [file 41467_2026_71391_MOESM9_ESM.xlsx]

## Sheet: training_validation_datasets
DataType	Compound	Species	Celltype
bulk	991	mouse	MEF
bulk	991	mouse	MEF
bulk	991	mouse	MEF
bulk	991	mouse	MEF
bulk	16,16-dimethylprostaglandin-e2	human	CD34+ cell
bulk	16,16-dimethylprostaglandin-e2	human	CD34+ cell
bulk	16,16-dimethylprostaglandin-e2	human	CD34+ cell
bulk	16,16-dimethylprostaglandin-e2	human	CD34+ cell
bulk	16,16-dimethylprostaglandin-e2	human	CD34+ cell
bulk	16,16-dimethylprostaglandin-e2	human	CD34+ cell
bulk	16,16-dimethylprostaglandin-e2	human	CD34+ cell
bulk	16,16-dimethylprostaglandin-e2	human	CD34+ cell
bulk	16,16-dimethylprostaglandin-e2	human	CD34+ cell
bulk	16,16-dimethylprostaglandin-e2	human	CD34+ cell
bulk	17β-estradiol	human	HUVEC
bulk	17β-estradiol	human	HUVEC
bulk	2-acetylaminofluorene	rat	liver
bulk	2-butoxyethanol	mouse	liver
bulk	2-butoxyethanol	mouse	liver
bulk	25-hydroxyvitamin	human	prostate epithelial cells
bulk	25-hydroxyvitamin	mouse	prostate progenitor/stem cells
bulk	3-nitropropionic	mouse	liver
bulk	3-nitropropionic	mouse	liver
bulk	3M003	human	Adult pDC
bulk	3M003	human	Adult pDC
bulk	3M003	human	Adult pDC
bulk	3M003	human	Adult pDC
bulk	3M003	human	conventional dendritic cells(neonate)
bulk	3M003	human	conventional dendritic cells(neonate)
bulk	3M003	human	conventional dendritic cells(neonate)
bulk	3M003	human	conventional dendritic cells(neonate)
bulk	3M003	human	conventional dendritic cells(neonate)
bulk	3M003	human	conventional dendritic cells(neonate)
bulk	4-dimethylamino-3'-methyl azobenzene	rat	liver
bulk	4-hydroxyphenazone	human	NPC
bulk	4-hydroxyphenazone	human	NPC
bulk	4-hydroxyphenazone	human	NPC
bulk	4-hydroxyphenazone	human	NPC
bulk	4-hydroxyphenazone	human	NPC
bulk	4-tert-butylpyridine	human	epidermal keratinocyte
bulk	4-tert-butylpyridine	human	epidermal keratinocyte
bulk	5z-7-oxozeanol	human	Gingival fibroblast
bulk	5Z-7-Oxozeanol	human	Gingival fibroblast
bulk	8-oxoguanine	human	fibroblast
bulk	8-oxoguanine	human	fibroblast
bulk	acetamidofluorene	rat	hepatocyte
bulk	acetaminophen	rat	hepatocyte
bulk	acetaminophen	rat	hepatocyte
bulk	acetaminophen	rat	hepatocyte
bulk	actinomycin D	human	BJ fibroblast
bulk	actinomycin D	human	BJ fibroblast
bulk	actinomycin D	human	BJ fibroblast
bulk	actinomycin D	human	BJ fibroblast
bulk	actinomycin D	mouse	myoblasts
bulk	actinomycin D	mouse	ESC
bulk	actinomycin D	mouse	ESC
bulk	actinomycin D	mouse	ESC
bulk	actinomycin D	mouse	ESC
bulk	adapin	rat	hepatocyte
bulk	adrenomedullin	human	dermal lymphatic endothelial cell
bulk	aldosterone	mouse	heart
bulk	aldosterone	rat	Cardiomyocyte
bulk	aldosterone	rat	Cardiomyocyte
bulk	alpha-ergocryptine	human	NPC
bulk	alpha-ergocryptine	human	NPC
bulk	alpha-ergocryptine	human	NPC
bulk	alpha-ergocryptine	human	NPC
bulk	amitriptyline	rat	hepatocyte
bulk	Amoxapine	human	NPC
bulk	Amoxapine	human	NPC
bulk	Amoxapine	human	NPC
bulk	Amoxapine	human	NPC
bulk	Amoxapine	human	NPC
bulk	ANDROSTERONE	human	NPC
bulk	ANDROSTERONE	human	NPC
bulk	ANDROSTERONE	human	NPC
bulk	ANDROSTERONE	human	NPC
bulk	angiotensin	rat	Glomerulosa cells
bulk	angiotensin	rat	Vascular Smooth Muscle Cells
bulk	angiotensin	rat	Vascular Smooth Muscle Cells
bulk	angiotensin	rat	Vascular Smooth Muscle Cells
bulk	ANIT	rat	bile duct
bulk	ANIT	rat	bile duct
bulk	anxa1	human	peripheral blood monocytes
bulk	apratyramide	human	keratinocyte
bulk	apratyramide	human	keratinocyte
bulk	arachidonyltrifluoromethane	human	NPC
bulk	arachidonyltrifluoromethane	human	NPC
bulk	arachidonyltrifluoromethane	human	NPC
bulk	arcaine	human	NPC
bulk	arcaine	human	NPC
bulk	arcaine	human	NPC
bulk	arcaine	human	NPC
bulk	arcaine	human	NPC
bulk	Aripiprazole	human	NPC
bulk	Aripiprazole	human	NPC
bulk	Aripiprazole	human	NPC
bulk	Aripiprazole	human	NPC
bulk	Aripiprazole	human	NPC
bulk	Aripiprazole	human	NPC
bulk	Aripiprazole	human	NPC
bulk	Aripiprazole	human	NPC
bulk	auranofin	mouse	Adipocyte
bulk	auranofin	mouse	Adipocyte
bulk	AX15839	human	HUVEC
bulk	azithromycin	human	bronchial epithelial cell
bulk	BAY K8644	human	NPC
bulk	BAY K8644	human	NPC
bulk	BAY K8644	human	NPC
bulk	BAY K8644	human	NPC
bulk	BAY K8644	human	NPC
bulk	BAY K8644	human	NPC
bulk	BAY K8644	human	NPC
bulk	BAY K8644	human	NPC
bulk	BAY K8644	human	NPC
bulk	BAY K8644	human	NPC
bulk	bcnu	mouse	Adipocyte
bulk	bcnu	mouse	Adipocyte
bulk	BCNU	mouse	Adipocyte
bulk	BCNU	mouse	Adipocyte
bulk	BCNU	mouse	Adipocyte
bulk	benzo-a-pyrene	human	amnion epithelial FL cell
bulk	benzo-a-pyrene	human	amnion epithelial FL cell
bulk	benzo-a-pyrene	human	amnion epithelial FL cell
bulk	beta-d-glucan	human	Dendritic cell
bulk	beta-d-glucan	human	Dendritic cell
bulk	betahistine	human	NA
bulk	bipyridine	mouse	MEF
bulk	bisacodyl	human	bronchial epithelial cells
bulk	Bleomycin	mouse	MEF
bulk	BMP2	human	osteoblast
bulk	BMP2	human	osteoblast
bulk	BMP2	human	osteoblast
bulk	BMP4	human	pulmonary arterial smooth muscle cells
bulk	BMP4	human	ESC
bulk	BMP4	human	Primary fibroblasts
bulk	BMP4	human	Primary fibroblasts
bulk	BMP4	human	Primary fibroblasts
bulk	BMP4	human	Primary fibroblasts
bulk	BMP4	mouse	ESC
bulk	BMP6	human	umbilical vein endothelial cells
bulk	BMP6	human	umbilical vein endothelial cells
bulk	BOSUTINIB	human	NPC
bulk	BOSUTINIB	human	NPC
bulk	BOSUTINIB	human	NPC
bulk	BUCLADESINE SODIUM	human	NPC
bulk	BUCLADESINE SODIUM	human	NPC
bulk	BUCLADESINE SODIUM	human	NPC
bulk	BUCLADESINE SODIUM	human	NPC
bulk	BUCLADESINE SODIUM	human	NPC
bulk	budesonide	human	NPC
bulk	budesonide	human	NPC
bulk	budesonide	human	NPC
bulk	budesonide	human	NPC
bulk	budesonide	human	NPC
bulk	BUFLOMEDIL HYDROCHLORIDE	human	NPC
bulk	BUFLOMEDIL HYDROCHLORIDE	human	NPC
bulk	BUFLOMEDIL HYDROCHLORIDE	human	NPC
bulk	BUFLOMEDIL HYDROCHLORIDE	human	NPC
bulk	bumetanide	human	NPC
bulk	bumetanide	human	NPC
bulk	bumetanide	human	NPC
bulk	bumetanide	human	NPC
bulk	bumetanide	human	NPC
bulk	bumetanide	human	NPC
bulk	BUPROPION HYDROCHLORIDE	human	NPC
bulk	BUPROPION HYDROCHLORIDE	human	NPC
bulk	cadmium	human	prostate epithelial cells
bulk	cadmium	human	prostate epithelial cells
bulk	cadmium	human	prostate epithelial cells
bulk	cadmium	rat	primary hepatocytes
bulk	caffeic	human	HUVEC
bulk	caffeine	rat	hepatocyte
bulk	CAIR	mouse	MEF
bulk	CAIR	mouse	MEF
bulk	CAIR	mouse	MEF
bulk	CAIR	mouse	MEF
bulk	cAMP	mouse	brown fat cells
bulk	carbachol	rat	NA
bulk	carbimazole	human	NPC
bulk	carbimazole	human	NPC
bulk	carbimazole	human	NPC
bulk	carbimazole	human	NPC
bulk	celastrol	human	NPC
bulk	celastrol	human	NPC
bulk	celastrol	human	NPC
bulk	celastrol	human	NPC
bulk	celastrol	human	NPC
bulk	celastrol	human	NPC
bulk	celastrol	human	NPC
bulk	celastrol	human	NPC
bulk	celastrol	human	NPC
bulk	celastrol	human	NPC
bulk	celastrol	human	NPC
bulk	celastrol	human	NPC
bulk	celastrol	human	NPC
bulk	celastrol	human	NPC
bulk	celecoxib	rat	Cardiomyocyte
bulk	celecoxib	rat	Cardiomyocyte
bulk	celecoxib	rat	Cardiomyocyte
bulk	celecoxib	rat	Cardiomyocyte
bulk	celecoxib	rat	Cardiomyocyte
bulk	celecoxib	rat	Cardiomyocyte
bulk	cephaeline	human	NPC
bulk	cephaeline	human	NPC
bulk	cephaeline	human	NPC
bulk	cephaeline	human	NPC
bulk	cephaeline	human	NPC
bulk	cephaeline	human	NPC
bulk	cephaeline	human	NPC
bulk	chenodeoxycholic acid	human	NPC
bulk	chenodeoxycholic acid	human	NPC
bulk	chenodeoxycholic acid	human	NPC
bulk	chenodeoxycholic acid	human	NPC
bulk	chenodeoxycholic acid	human	NPC
bulk	chenodeoxycholic acid	human	NPC
bulk	chitin	human	whole blood
bulk	chlorcyclizine	human	NPC
bulk	chlorcyclizine	human	NPC
bulk	chlorcyclizine	human	NPC
bulk	chlorcyclizine	human	NPC
bulk	chlorcyclizine	human	NPC
bulk	chlorcyclizine	human	NPC
bulk	chlorpheniramine	rat	hepatocyte
bulk	Chlorpromazine	human	NPC
bulk	Chlorpromazine	human	NPC
bulk	Chlorpromazine	human	NPC
bulk	Chlorpromazine	human	NPC
bulk	Chlorpromazine	human	NPC
bulk	Chlorpromazine	human	NPC
bulk	Chlorpromazine	human	NPC
bulk	Chlorpromazine	human	NPC
bulk	Chlorpromazine	human	NPC
bulk	chlorpropamide	rat	hepatocyte
bulk	chlorpropamide	rat	hepatocyte
bulk	Chlorthalidone	mouse	ESC
bulk	cisplatin	mouse	ESC
bulk	cisplatin	mouse	ESC
bulk	cisplatin	rat	hepatocyte
bulk	clenbuterol	human	bronchial epithelial cells
bulk	clenbuterol	human	bronchial epithelial cells
bulk	clofibrate	rat	liver
bulk	Clofibrate	human	liver
bulk	Clofibrate	human	liver
bulk	clomipramine	human	bronchial epithelial cells
bulk	clomipramine	rat	hepatocyte
bulk	CLOZAPINE	human	NPC
bulk	CLOZAPINE	human	NPC
bulk	CNTF	human	bronchial epithelial cells
bulk	CNTF	rat	NA
bulk	colchicine	rat	hepatocyte
bulk	colchicine	rat	hepatocyte
bulk	colchicine	rat	hepatocyte
bulk	CONESSINE	human	NPC
bulk	CONESSINE	human	NPC
bulk	CORTICOSTERONE	human	NPC
bulk	CORTICOSTERONE	human	NPC
bulk	CORTICOSTERONE	human	NPC
bulk	corticosterone	rat	Cardiomyocyte
bulk	corticosterone	rat	Cardiomyocyte
bulk	cortivazol	rat	Cardiomyocyte
bulk	cortivazol	rat	Cardiomyocyte
bulk	CpG	mouse	BALB/c spleen cell
bulk	CpG	mouse	BALB/c spleen cell
bulk	CpG	mouse	BALB/c spleen cell
bulk	CpGA	human	PBMC
bulk	CpGA	human	PBMC
bulk	CpGB	human	plasmacytoid dendritic cells
bulk	CpGB	human	plasmacytoid dendritic cells
bulk	CpGB	human	plasmacytoid dendritic cells
bulk	curdlan	human	Macrophage
bulk	curdlan	mouse	myeloid dendritic cells
bulk	CuSO4	human	BEAS-2B cells
bulk	CuSO4	human	BEAS-2B cells
bulk	CuSO4	human	BEAS-2B cells
bulk	CuSO4	human	BEAS-2B cells
bulk	CuSO4	human	BEAS-2B cells
bulk	cyclosporine A	rat	hepatocyte
bulk	Cytl1	human	HUVECs (nomoxia)
bulk	Cytl1	human	HUVECs (nomoxia)
bulk	Cytl1	human	HUVECs (nomoxia)
bulk	Cytl1	human	HUVECs (nomoxia)
bulk	Cytl1	human	HUVECs (nomoxia)
bulk	Cytl1	human	HUVECs (nomoxia)
bulk	cytochalasin-d	mouse	NIH 3T3 cells
bulk	danazol	rat	hepatocyte
bulk	dexamethasone	human	bronchial epithelial cells
bulk	dexamethasone	human	osteoblast
bulk	dexamethasone	human	osteoblast
bulk	dexamethasone	human	osteoblast
bulk	dexamethasone	human	HUVEC
bulk	dexamethasone	human	keratinocyte
bulk	dexamethasone	human	lens epithelial cell
bulk	dexamethasone	human	monocyte derived macrophage
bulk	dexamethasone	human	monocyte derived macrophage
bulk	dexamethasone	human	monocyte derived macrophage
bulk	dexamethasone	human	monocyte derived macrophage
bulk	dexamethasone	human	monocyte derived macrophage
bulk	dexamethasone	mouse	liver
bulk	dexamethasone	mouse	liver
bulk	dexamethasone	mouse	embryonic neural progenitor/stem cells
bulk	dexamethasone	mouse	thymocytes
bulk	dexamethasone	mouse	BMDM
bulk	dexamethasone	mouse	BMDM
bulk	dexamethasone	mouse	BMDM
bulk	dexamethasone	mouse	BMDM
bulk	dexamethasone	mouse	BMDM
bulk	dexamethasone	human	NA
bulk	dexamethasone	human	NA
bulk	dexamethasone	human	NA
bulk	dexamethasone	rat	hepatocytes
bulk	diazepam	rat	hepatocyte
bulk	diclofenac	rat	Cardiomyocyte
bulk	diclofenac	rat	Cardiomyocyte
bulk	diclofenac	rat	Cardiomyocyte
bulk	diclofenac	rat	hepatocyte
bulk	diclofenac	rat	Cardiomyocyte
bulk	diclofenac	rat	Cardiomyocyte
bulk	diclofenac	rat	Cardiomyocyte
bulk	diclofenac	rat	Cardiomyocyte
bulk	diclofenac	rat	Cardiomyocyte
bulk	diclofenamide	human	NPC
bulk	diclofenamide	human	NPC
bulk	diclofenamide	human	NPC
bulk	diethylnitrosamine	rat	liver
bulk	diflorasone	human	NPC
bulk	diflorasone	human	NPC
bulk	diflorasone	human	NPC
bulk	diflorasone	human	NPC
bulk	diflorasone	human	NPC
bulk	diflorasone	human	NPC
bulk	dihydroergocristine	human	NPC
bulk	dihydroergocristine	human	NPC
bulk	dihydroergocristine	human	NPC
bulk	dihydroergocristine	human	NPC
bulk	dihydroergocristine	human	NPC
bulk	dihydroergocristine	human	NPC
bulk	dihydroergocristine	human	NPC
bulk	DIHYDROSTILBESTROL	human	NPC
bulk	DIHYDROSTILBESTROL	human	NPC
bulk	diltiazem	human	NPC
bulk	diltiazem	human	NPC
bulk	diltiazem	human	NPC
bulk	diltiazem	human	NPC
bulk	diltiazem	human	NPC
bulk	diltiazem	human	NPC
bulk	diphemanil metilsulfate	human	NPC
bulk	diphemanil metilsulfate	human	NPC
bulk	diphemanil metilsulfate	human	NPC
bulk	diphemanil metilsulfate	human	NPC
bulk	DIPHENYLAMINOTRIAZINE	human	NPC
bulk	DIPHENYLAMINOTRIAZINE	human	NPC
bulk	DIPHENYLAMINOTRIAZINE	human	NPC
bulk	DIPHENYLAMINOTRIAZINE	human	NPC
bulk	disopyramide	rat	hepatocyte
bulk	DL-thiorphan	human	NPC
bulk	DL-thiorphan	human	NPC
bulk	DL-thiorphan	human	NPC
bulk	DL-thiorphan	human	NPC
bulk	DL-thiorphan	human	NPC
bulk	DL-thiorphan	human	NPC
bulk	DL-thiorphan	human	NPC
bulk	DORZOLAMIDE HYDROCHLORIDE	human	NPC
bulk	DORZOLAMIDE HYDROCHLORIDE	human	NPC
bulk	DORZOLAMIDE HYDROCHLORIDE	human	NPC
bulk	DORZOLAMIDE HYDROCHLORIDE	human	NPC
bulk	EGF	human	bronchial epithelial cells
bulk	EGF	human	HUVEC
bulk	EGF	human	HUVEC
bulk	EGF	human	HUVEC
bulk	EGF	human	HUVEC
bulk	EGF	human	Lung Fibroblast
bulk	EGF	human	Lung Fibroblast
bulk	EGF	human	Lung Fibroblast
bulk	EGF	human	Lung Fibroblast
bulk	EGF	human	mammary epithelial cell
bulk	EGF	human	mammary epithelial cell
bulk	EGF	human	mammary epithelial cell
bulk	EGF	rat	Astrocyte
bulk	EGF	rat	Astrocyte
bulk	emetine	human	NPC
bulk	emetine	human	NPC
bulk	emetine	human	NPC
bulk	emetine	human	NPC
bulk	emetine	human	NPC
bulk	emetine	human	NPC
bulk	emetine	human	NPC
bulk	emetine	human	NPC
bulk	enalapril	rat	hepatocyte
bulk	EPLERENONE	human	NPC
bulk	EPLERENONE	human	NPC
bulk	EPLERENONE	human	NPC
bulk	EPLERENONE	human	NPC
bulk	epo	rat	Oligodendrocyte
bulk	epo	rat	Oligodendrocyte
bulk	EPO	rat	Oligodendrocyte
bulk	EPO	rat	Oligodendrocyte
bulk	EQUILENIN	human	NPC
bulk	EQUILENIN	human	NPC
bulk	estradiol	mouse	uterus
bulk	estradiol	mouse	uterus
bulk	estradiol	mouse	uterus
bulk	estradiol	mouse	uterus
bulk	estradiol	mouse	uterus
bulk	estradiol-benzoate	rat	myometrium
bulk	estradiol-benzoate	rat	myometrium
bulk	ESTRIOL	human	NPC
bulk	ESTRIOL	human	NPC
bulk	ESTRIOL	human	NPC
bulk	ESTRIOL	human	NPC
bulk	ESTRIOL	human	NPC
bulk	ethanol	rat	hepatocyte
bulk	ethanol	rat	hepatocyte
bulk	ethionine	rat	liver
bulk	ethionine	rat	hepatocyte
bulk	ethionine	rat	hepatocyte
bulk	ethionine	rat	hepatocyte
bulk	ETHOXZOLAMIDE	human	NPC
bulk	ETHOXZOLAMIDE	human	NPC
bulk	ETHOXZOLAMIDE	human	NPC
bulk	fendiline	human	NPC
bulk	fendiline	human	NPC
bulk	fendiline	human	NPC
bulk	fendiline	human	NPC
bulk	fendiline	human	NPC
bulk	fendiline	human	NPC
bulk	fendiline	human	NPC
bulk	fendiline	human	NPC
bulk	fenofibrate	human	HUVEC
bulk	fenofibrate	human	HUVEC
bulk	fenofibrate	human	HUVEC
bulk	fenofibrate	rat	hepatocyte
bulk	fenofibrate	rat	hepatocyte
bulk	fgf15	mouse	liver
bulk	fgf19	mouse	liver
bulk	FGF2	human	ESC
bulk	flecainide	human	NPC
bulk	flecainide	human	NPC
bulk	flecainide	human	NPC
bulk	Formoterol	human	Primary lung fibroblasts
bulk	Formoterol	human	Primary lung fibroblasts
bulk	forskolin	human	bronchial epithelial cells
bulk	forskolin	human	bronchial epithelial cells
bulk	FSL1	human	bronchial epithelial cells
bulk	furosemide	human	NPC
bulk	furosemide	human	NPC
bulk	furosemide	human	NPC
bulk	furosemide	human	NPC
bulk	furosemide	rat	hepatocyte
bulk	GABAZINE	human	NPC
bulk	GABAZINE	human	NPC
bulk	GABAZINE	human	NPC
bulk	gentamicin	rat	hepatocyte
bulk	gentamicin	rat	hepatocyte
bulk	GLIPIZIDE	human	NPC
bulk	GLIPIZIDE	human	NPC
bulk	GLIPIZIDE	human	NPC
bulk	glucocorticoid	human	mononuclear cells
bulk	glucocorticoid	human	mononuclear cells
bulk	glucocorticoid	human	mononuclear cells
bulk	glucocorticoid	human	mononuclear cells
bulk	glucocorticoid	human	mononuclear cells
bulk	gnrh	rat	pituitary
bulk	haloperidol	human	NPC
bulk	haloperidol	human	NPC
bulk	haloperidol	human	NPC
bulk	haloperidol	human	NPC
bulk	haloperidol	human	NPC
bulk	haloperidol	human	NPC
bulk	haloperidol	human	NPC
bulk	haloperidol	rat	hepatocyte
bulk	HBEGF	human	bronchial epithelial cells
bulk	HBEGF	human	bronchial epithelial cells
bulk	HBEGF	human	bronchial epithelial cells
bulk	heme	mouse	Macrophage
bulk	hexestrol	human	bronchial epithelial cells
bulk	HMDI	mouse	lung
bulk	HMDI	mouse	NA
bulk	HRG	mouse	Macrophage
bulk	HRG	mouse	Macrophage
bulk	hydrocortisone	human	PBMC
bulk	hydrocortisone	human	PBMC
bulk	hydrocortisone	human	PBMC
bulk	hydrocortisone	human	PBMC
bulk	hydrocortisone	human	PBMC
bulk	hydroquinine	human	NPC
bulk	hydroquinine	human	NPC
bulk	hydroquinine	human	NPC
bulk	hydroquinine	human	NPC
bulk	hydroquinine	human	NPC
bulk	hydroquinine	human	NPC
bulk	hydroquinine	human	NPC
bulk	hydroquinine	human	NPC
bulk	hydroxyzine	rat	hepatocyte
bulk	I-BET762	human	HUVEC
bulk	Ibuprofen	human	NA
bulk	ibuprofen	human	NA
bulk	ibuprofen	rat	hepatocyte
bulk	ibuprofen	rat	hepatocyte
bulk	IFNa	human	Huh7
bulk	IFNa	human	hepatocyte
bulk	IFNa	human	nasal epithelial cells
bulk	IFNa	human	BE(2)-C neuronal cells(immature)
bulk	IFNa	human	BE(2)-C neuronal cells(immature)
bulk	IFNa	human	Macrophage
bulk	IFNa	human	liver
bulk	IFNa	human	liver
bulk	IFNa	human	primary hepatocytes
bulk	IFNa	human	primary hepatocytes
bulk	IFNa	human	primary hepatocytes
bulk	IFNa	human	primary hepatocytes
bulk	IFNa	human	HUVEC
bulk	IFNa	human	hepatocytes
bulk	IFNa	human	hepatocytes
bulk	IFNa	human	Huh7
bulk	IFNa	mouse	B Cell(CD19+ IGM+)
bulk	IFNa	mouse	B Cell(CD19+ IGM+)
bulk	IFNa	mouse	B Cell(CD19+ IGM+)
bulk	IFNa	mouse	B Cell(CD19+ IGM+)
bulk	IFNa	mouse	B Cell(CD19+ IGM+)
bulk	IFNa	mouse	B Cell(CD19+ IGM+)
bulk	IFNa	mouse	B Cell(CD19+ IGM+)
bulk	IFNa	mouse	B Cell(CD19+ IGM+)
bulk	IFNa	mouse	B Cell(CD19+ IGM+)
bulk	IFNa	mouse	B Cell(CD19+ IGM+)
bulk	IFNa	mouse	B Cell(CD19+ IGM+)
bulk	IFNa	mouse	B cell
bulk	IFNa	rat	primary hepatocytes
bulk	IFNab	human	Lung Fibroblast
bulk	IFNab	human	Lung Fibroblast
bulk	IFNab	human	Lung Fibroblast
bulk	ifnb	human	nasal epithelial cells
bulk	IFNb	human	B cell
bulk	IFNb	human	HUVEC
bulk	IFNb	human	BJ fibroblast
bulk	IFNb	mouse	BMDM
bulk	IFNb	mouse	BMDM
bulk	IFNb	mouse	BMDM
bulk	IFNb	mouse	BMDM
bulk	IFNb	mouse	BMDM
bulk	IFNB	mouse	BMDM
bulk	IFNB	mouse	BMDM
bulk	IFNB	mouse	BMDM
bulk	IFNB	mouse	BMDM
bulk	IFNB	mouse	BMDM
bulk	IFNb	mouse	Macrophage
bulk	IFNb	mouse	Macrophage
bulk	IFNb	mouse	Macrophage
bulk	IFNb	mouse	Macrophage
bulk	IFNb	mouse	Macrophage
bulk	ifng	human	nasal epithelial cells
bulk	ifng	human	2fTGH (uninfected)
bulk	ifng	human	2fTGH (uninfected)
bulk	ifng	human	2fTGH (uninfected)
bulk	IFNG	human	bronchial epithelial cells
bulk	IFNG	human	bronchial epithelial cells
bulk	IFNg	human	Lung Fibroblast
bulk	IFNg	human	Lung Fibroblast
bulk	IFNg	human	Lung Fibroblast
bulk	IFNg	human	primary microglial cells
bulk	IFNg	human	primary microglial cells
bulk	IFNg	human	primary microglial cells
bulk	IFNg	human	Foreskin fibroblast
bulk	IFNg	human	primary hepatocytes
bulk	IFNg	human	primary hepatocytes
bulk	IFNg	human	primary hepatocytes
bulk	IFNg	human	primary hepatocytes
bulk	IFNg	human	epidermal keratinocyte
bulk	IFNg	human	epidermal keratinocyte
bulk	IFNg	human	epidermal keratinocyte
bulk	IFNg	human	BJ fibroblast
bulk	IFNg	mouse	BMDM
bulk	IFNg	mouse	BMDM
bulk	IFNg	mouse	BMDM
bulk	IFNg	mouse	BMDM
bulk	IFNg	mouse	BMDM
bulk	IFNg	mouse	BMDM
bulk	IFNg	mouse	Macrophage
bulk	IFNg	mouse	Macrophage
bulk	IFNg	mouse	Macrophage
bulk	IFNg	mouse	Macrophage
bulk	IFNg	mouse	Macrophage
bulk	IGF1	human	osteoblast
bulk	IGF1	human	osteoblast
bulk	IL1	human	HUVEC
bulk	IL1	human	Lung Fibroblast
bulk	IL1	human	Lung Fibroblast
bulk	IL1	human	Lung Fibroblast
bulk	IL1	human	keratinocyte
bulk	IL1	human	keratinocyte
bulk	IL1	human	keratinocyte
bulk	IL1	human	HUVEC
bulk	IL1	human	HUVEC
bulk	IL1	human	HUVEC
bulk	IL1	human	HUVEC
bulk	il10	human	Monocyte
bulk	IL10	human	PBMC
bulk	IL10	human	PBMC
bulk	IL10	human	monocyte-derived denditic cell
bulk	IL10	human	monocyte-derived denditic cell
bulk	IL10	human	monocyte-derived denditic cell
bulk	IL10	mouse	BMDM
bulk	IL10	mouse	BMDM
bulk	IL12	human	NK cells
bulk	IL13	human	Monocyte
bulk	IL13	human	Monocyte
bulk	IL15	human	PBMC
bulk	IL15	human	PBMC
bulk	IL17	mouse	BMDM
bulk	IL17	mouse	BMDM
bulk	il17a	human	Synovial fibroblast
bulk	il17a	human	Synovial fibroblast
bulk	il17a	human	Synovial fibroblast
bulk	IL17A	human	Synovial fibroblast
bulk	IL17A	human	Synovial fibroblast
bulk	IL17A	human	Synovial fibroblast
bulk	IL17A	human	Synovial fibroblast
bulk	IL17A	human	Synovial fibroblast
bulk	IL17A	human	Synovial fibroblast
bulk	IL17A	human	Synovial fibroblast
bulk	IL17A	human	Synovial fibroblast
bulk	il1b	human	blood monocyte
bulk	IL1B	human	bronchial epithelial cells
bulk	IL1B	human	bronchial epithelial cells
bulk	IL1B	human	amnion mesenchymal cell
bulk	IL1B	human	amnion mesenchymal cell
bulk	IL1B	human	endometrial stromal cells
bulk	IL2	mouse	T lymphocyte cells
bulk	IL2	mouse	T lymphocyte cells
bulk	IL2	mouse	T lymphocyte cells
bulk	IL2	mouse	T lymphocyte cells
bulk	IL2	mouse	T lymphocyte cells
bulk	IL2	mouse	T lymphocyte cells
bulk	IL31	human	immortalized primary keratinocytes (HaCaT)
bulk	IL31	human	immortalized primary keratinocytes (HaCaT)
bulk	IL31	human	immortalized primary keratinocytes (HaCaT)
bulk	IL33	human	HUVEC
bulk	IL4	human	bronchial epithelial cells
bulk	IL4	human	bronchial epithelial cells
bulk	IL4	human	Monocyte
bulk	IL4	human	Monocyte
bulk	IL4	human	PBMC
bulk	IL4	human	PBMC
bulk	IL4	mouse	BMDM
bulk	IL4	mouse	BMDM
bulk	IL6	human	monocyte-derived denditic cell
bulk	IL6	human	monocyte-derived denditic cell
bulk	IL6	human	monocyte-derived denditic cell
bulk	IL6	human	monocyte-derived denditic cell
bulk	IL6	human	monocyte-derived denditic cell
bulk	IL6	human	monocyte-derived denditic cell
bulk	IL6	human	monocyte-derived denditic cell
bulk	IL6	human	monocyte-derived denditic cell
bulk	IL6	mouse	Macrophage
bulk	IL6	mouse	Macrophage
bulk	ILOPERIDONE	human	NPC
bulk	ILOPERIDONE	human	NPC
bulk	imipramine	rat	hepatocyte
bulk	INHBA	human	ESC
bulk	INHBA	human	ESC
bulk	INHBA	human	ESC
bulk	INHBA	human	ESC
bulk	INS	human	bronchial epithelial cells
bulk	INS	human	bronchial epithelial cells
bulk	insulin	human	Foreskin fibroblast
bulk	insulin	human	Foreskin fibroblast
bulk	insulin	human	Primary hepatocytes
bulk	insulin	human	Primary hepatocytes
bulk	Insulin	human	Adipocyte
bulk	Insulin	human	Adipocyte
bulk	insulin	human	foreskin keratinocyte
bulk	insulin	human	foreskin keratinocyte
bulk	insulin	human	foreskin keratinocyte
bulk	insulin	human	HUVEC
bulk	insulin	human	HUVEC
bulk	insulin	human	HUVEC
bulk	insulin	human	HUVEC
bulk	insulin	human	HUVEC
bulk	insulin	rat	keletal muscle myoblasts
bulk	isoniazid	human	NPC
bulk	isoniazid	human	NPC
bulk	isoniazid	rat	hepatocyte
bulk	isoniazid	rat	hepatocyte
bulk	IWP-2	mouse	EpiSC
bulk	JQ1	human	HUVEC
bulk	Kainate	rat	NA
bulk	Kainate	rat	Hippocampus
bulk	Kainate	rat	Hippocampus
bulk	KANPAULLONE	human	NPC
bulk	KANPAULLONE	human	NPC
bulk	KANPAULLONE	human	NPC
bulk	KANPAULLONE	human	NPC
bulk	la1	human	Macrophage
bulk	labetalol	rat	hepatocyte
bulk	LAMIVUDINE	human	NPC
bulk	LAMIVUDINE	human	NPC
bulk	lansoprazole	human	NPC
bulk	lansoprazole	human	NPC
bulk	lansoprazole	human	NPC
bulk	lansoprazole	human	NPC
bulk	lansoprazole	human	NPC
bulk	lansoprazole	human	NPC
bulk	levothyroxine sodium	human	NPC
bulk	levothyroxine sodium	human	NPC
bulk	levothyroxine sodium	human	NPC
bulk	levothyroxine sodium	human	NPC
bulk	LIF	mouse	osteoblast
bulk	LIF	mouse	osteoblast
bulk	lif	rat	Oligodendrocyte
bulk	lif	rat	Oligodendrocyte
bulk	lif	rat	Oligodendrocyte
bulk	LIF	rat	Oligodendrocyte
bulk	LIF	rat	Oligodendrocyte
bulk	liothyronine	human	NPC
bulk	liothyronine	human	NPC
bulk	Loratadine	mouse	ESC
bulk	Loxapine	human	NPC
bulk	Loxapine	human	NPC
bulk	Loxapine	human	NPC
bulk	Loxapine	human	NPC
bulk	LPS	human	HUVEC
bulk	lps	human	Monocyte
bulk	lps	human	Macrophage
bulk	lps	human	Monocyte
bulk	lps	human	whole blood
bulk	lps	human	Dendritic cell
bulk	lps	human	Macrophage
bulk	lps	human	monocyte-derived macrophage
bulk	lps	human	Macrophage
bulk	lps	human	peritonial macrophages
bulk	LPS	human	Macrophage
bulk	lps	human	brain vascular pericytes
bulk	lps	human	blood monocyte
bulk	lps	human	Monocyte
bulk	lps	human	blood monocyte
bulk	lps	human	blood monocyte
bulk	lps	human	Monocyte
bulk	lps	human	Macrophage
bulk	lps	human	Monocyte-derived GM-CSF macrophage
bulk	lps	human	Monocyte-derived GM-CSF macrophage
bulk	LPS	human	Dendritic cell
bulk	LPS	human	Dendritic cell
bulk	LPS	human	Dendritic cell
bulk	LPS	human	HUVEC
bulk	LPS	human	Bronchial Epithelial Cells
bulk	LPS	human	fibroblast
bulk	LPS	human	neutrophil
bulk	LPS	human	neutrophil
bulk	LPS	human	neutrophil
bulk	LPS	human	blood
bulk	LPS	human	blood
bulk	LPS	human	blood
bulk	LPS	human	blood
bulk	LPS	human	blood
bulk	LPS	human	primary monocytes
bulk	LPS	human	primary monocytes
bulk	LPS	human	keratinocytes(differentiated)
bulk	LPS	human	keratinocytes(differentiated)
bulk	LPS	human	keratinocytes(differentiated)
bulk	LPS	human	Monocyte
bulk	LPS	human	Monocyte
bulk	LPS	human	Monocyte
bulk	LPS	human	Monocyte
bulk	LPS	human	BMDM
bulk	LPS	human	BMDM
bulk	LPS	human	BMDM
bulk	LPS	human	BMDM
bulk	LPS	human	BMDM
bulk	LPS	human	BMDM
bulk	LPS	human	BMDM
bulk	lps	mouse	BMDM
bulk	lps	human	BMDM
bulk	lps	human	BMDM
bulk	lps	human	BMDM
bulk	lps	human	BMDM
bulk	lps	human	BMDM
bulk	lps	human	BMDM
bulk	lps	human	BMDM
bulk	lps	mouse	Dendritic cell
bulk	LPS	mouse	Dendritic cell
bulk	LPS	mouse	Dendritic cell
bulk	LPS	mouse	Dendritic cell
bulk	LPS	mouse	Dendritic cell
bulk	LPS	mouse	Dendritic cell
bulk	LPS	mouse	Macrophage
bulk	LPS	mouse	Macrophage
bulk	LPS	mouse	BMDM
bulk	LPS	mouse	BMDM
bulk	LPS	mouse	BMDM
bulk	LPS	mouse	BMDM
bulk	LPS	mouse	BMDM
bulk	LPS	mouse	BMDM
bulk	LPS	mouse	BMDM
bulk	LPS	mouse	BMDM
bulk	LPS	mouse	BMDM
bulk	LPS	mouse	BMDM
bulk	LPS	mouse	BMDM
bulk	LPS	mouse	Macrophage
bulk	LPS	mouse	Macrophage
bulk	LPS	mouse	Macrophage
bulk	LPS	mouse	Macrophage
bulk	LPS	mouse	Macrophage
bulk	LPS	mouse	Macrophage
bulk	LPS	mouse	Macrophage
bulk	LPS	mouse	Macrophage
bulk	LPS	mouse	Macrophage
bulk	LPS	mouse	Macrophage
bulk	LPS	mouse	Macrophage
bulk	LPS	mouse	Macrophage
bulk	LPS	mouse	Macrophage
bulk	LPS	mouse	Macrophage
bulk	LPS	mouse	Macrophage
bulk	lps	rat	Hypothalamus
bulk	lps	rat	Hypothalamus
bulk	LPS	rat	hepatic stellate cell
bulk	LTB4	human	Monocyte
bulk	LTB4	human	Monocyte
bulk	LTB4	human	Monocyte
bulk	LTB4	human	Monocyte
bulk	ltd4	human	HUVEC
bulk	ltd4	human	LAD2 cells
bulk	LTD4	human	HUVEC
bulk	LTD4	human	HUVEC
bulk	LTD4	human	HUVEC
bulk	lte4	human	LAD2 cells
bulk	LY379268	human	NPC
bulk	LY379268	human	NPC
bulk	LY379268	human	NPC
bulk	LY379268	human	NPC
bulk	LY379268	human	NPC
bulk	LY379268	human	NPC
bulk	LY379268	human	NPC
bulk	MAFENIDE HYDROCHLORIDE	human	NPC
bulk	MAFENIDE HYDROCHLORIDE	human	NPC
bulk	MAFENIDE HYDROCHLORIDE	human	NPC
bulk	MAFENIDE HYDROCHLORIDE	human	NPC
bulk	MDL 29951	human	NPC
bulk	MDL 29951	human	NPC
bulk	MDL 29951	human	NPC
bulk	MDL 29951	human	NPC
bulk	MDL 29951	human	NPC
bulk	MDL100907	human	NPC
bulk	MDL100907	human	NPC
bulk	MDL100907	human	NPC
bulk	MDL100907	human	NPC
bulk	MDL100907	human	NPC
bulk	MDL100907	human	NPC
bulk	MDL100907	human	NPC
bulk	mefenamic acid	rat	hepatocyte
bulk	mefloquine	rat	neuronal cell
bulk	melatonin	human	NPC
bulk	melatonin	human	NPC
bulk	melatonin	human	NPC
bulk	melatonin	human	NPC
bulk	melatonin	human	NPC
bulk	melatonin	human	NPC
bulk	melatonin	human	NPC
bulk	MEMANTINE HYDROCHLORIDE	human	NPC
bulk	menadione	human	HMLE-shGFP breast cells
bulk	menadione	human	HMLE-shGFP breast cells
bulk	methimazole	rat	hepatocyte
bulk	methimazole	rat	hepatocyte
bulk	METHYLPARABEN	human	NPC
bulk	METHYLPARABEN	human	NPC
bulk	METHYLPARABEN	human	NPC
bulk	methylprednisolone	rat	kidney
bulk	methylprednisolone	rat	kidney
bulk	methylprednisolone	rat	kidney
bulk	methylprednisolone	rat	kidney
bulk	methylprednisolone	rat	kidney
bulk	methylprednisolone	rat	kidney
bulk	methylprednisolone	rat	kidney
bulk	methylprednisolone	rat	kidney
bulk	methylprednisolone	rat	kidney
bulk	methylprednisolone	rat	kidney
bulk	methylprednisolone	rat	kidney
bulk	methylprednisolone	rat	liver
bulk	methylprednisolone	rat	liver
bulk	methylprednisolone	rat	liver
bulk	methylprednisolone	rat	liver
bulk	methylprednisolone	rat	liver
bulk	methylprednisolone	rat	liver
bulk	methylprednisolone	rat	liver
bulk	methylprednisolone	rat	liver
bulk	methylprednisolone	rat	liver
bulk	methylprednisolone	rat	liver
bulk	methylprednisolone	rat	liver
bulk	methylprednisolone	rat	liver
bulk	methylprednisolone	rat	liver
bulk	methylprednisolone	rat	liver
bulk	methylprednisolone	rat	liver
bulk	methylprednisolone	rat	skeletal muscle cell
bulk	methylprednisolone	rat	skeletal muscle cell
bulk	methylprednisolone	rat	skeletal muscle cell
bulk	methylprednisolone	rat	skeletal muscle cell
bulk	methylprednisolone	rat	skeletal muscle cell
bulk	methylprednisolone	rat	skeletal muscle cell
bulk	methylprednisolone	rat	skeletal muscle cell
bulk	methylprednisolone	rat	skeletal muscle cell
bulk	methylprednisolone	rat	skeletal muscle cell
bulk	methylprednisolone	rat	skeletal muscle cell
bulk	methylprednisolone	rat	skeletal muscle cell
bulk	methylprednisolone	rat	skeletal muscle cell
bulk	methylprednisolone	rat	skeletal muscle cell
bulk	methylprednisolone	rat	skeletal muscle cell
bulk	mifepristone	rat	Cardiomyocyte
bulk	Mitomycin	mouse	MEF
bulk	mnng	human	FL cell
bulk	mnng	human	FL cell
bulk	mnng	human	FL cell
bulk	mnng	human	FL cell
bulk	mnng	human	FL cell
bulk	mnng	human	FL cell
bulk	MNNG	human	amnion epithelial FL cell
bulk	MNNG	human	amnion epithelial FL cell
bulk	MOCLOBEMIDE	human	NPC
bulk	MOCLOBEMIDE	human	NPC
bulk	MOCLOBEMIDE	human	NPC
bulk	MOCLOBEMIDE	human	NPC
bulk	Mometasone	human	Primary lung fibroblasts
bulk	Mometasone	human	Primary lung fibroblasts
bulk	Mometasone	human	Primary lung fibroblasts
bulk	Mometasone	human	Primary lung fibroblasts
bulk	Mometasone	human	Primary lung fibroblasts
bulk	Mometasone	human	Primary lung fibroblasts
bulk	Monuron	rat	kidney epithelial proximal tubule cells
bulk	Monuron	rat	kidney epithelial proximal tubule cells
bulk	morphine	mouse	nucleus accumbens
bulk	moxonidine	human	NPC
bulk	moxonidine	human	NPC
bulk	moxonidine	human	NPC
bulk	moxonidine	human	NPC
bulk	moxonidine	human	NPC
bulk	moxonidine	human	NPC
bulk	moxonidine	human	NPC
bulk	muramyl	human	BMDM
bulk	muramyl	human	BMDM
bulk	muramyl	human	BMDM
bulk	muramyl	human	BMDM
bulk	muramyl	human	BMDM
bulk	muramyl	human	BMDM
bulk	muramyl	human	BMDM
bulk	muramyl	mouse	BMDM
bulk	Myeloperoxidase Inhibitor-I	human	NPC
bulk	Myeloperoxidase Inhibitor-I	human	NPC
bulk	Myeloperoxidase Inhibitor-I	human	NPC
bulk	Myeloperoxidase Inhibitor-I	human	NPC
bulk	N-acetoxy-2-acetylaminofluorene	mouse	MEF
bulk	n-methyl-n-nitrosourea	rat	Mammary gland
bulk	N6-CYCLOPENTYLADENOSINE	human	NPC
bulk	N6-CYCLOPENTYLADENOSINE	human	NPC
bulk	nadolol	human	NPC
bulk	nadolol	human	NPC
bulk	nadolol	human	NPC
bulk	nadolol	human	NPC
bulk	nadolol	human	NPC
bulk	NALOXONE HYDROCHLORIDE	human	NPC
bulk	NALOXONE HYDROCHLORIDE	human	NPC
bulk	NALOXONE HYDROCHLORIDE	human	NPC
bulk	NALTREXONE HYDROCHLORIDE	human	NPC
bulk	NALTREXONE HYDROCHLORIDE	human	NPC
bulk	naphthyl isothiocyanate	rat	hepatocyte
bulk	naphthyl isothiocyanate	rat	hepatocyte
bulk	naproxen	rat	hepatocyte
bulk	naproxen	rat	hepatocyte
bulk	naringenin	human	NPC
bulk	naringenin	human	NPC
bulk	naringenin	human	NPC
bulk	naringenin	human	NPC
bulk	naringenin	human	NPC
bulk	naringenin	human	NPC
bulk	nicl2	human	HUVEC
bulk	niclosamide	human	NPC
bulk	niclosamide	human	NPC
bulk	niclosamide	human	NPC
bulk	niclosamide	human	NPC
bulk	niclosamide	human	NPC
bulk	niclosamide	human	NPC
bulk	niclosamide	human	NPC
bulk	niclosamide	human	NPC
bulk	niclosamide	human	NPC
bulk	niclosamide	human	NPC
bulk	niclosamide	human	NPC
bulk	niclosamide	human	NPC
bulk	nifedipine	rat	hepatocyte
bulk	niflumic acid	human	NPC
bulk	niflumic acid	human	NPC
bulk	niflumic acid	human	NPC
bulk	niflumic acid	human	NPC
bulk	Nimodipine	human	NPC
bulk	Nimodipine	human	NPC
bulk	Nimodipine	human	NPC
bulk	Nimodipine	human	NPC
bulk	Nimodipine	human	NPC
bulk	Nimodipine	human	NPC
bulk	Nimodipine	human	NPC
bulk	Nimodipine	human	NPC
bulk	Nimodipine	human	NPC
bulk	Nimodipine	human	NPC
bulk	Nimodipine	human	NPC
bulk	nitrofurazone	rat	hepatocyte
bulk	norethindrone	human	NPC
bulk	norethindrone	human	NPC
bulk	norethindrone	human	NPC
bulk	NORFLOXACIN	human	NPC
bulk	NORFLOXACIN	human	NPC
bulk	NORFLOXACIN	human	NPC
bulk	NRG1	human	hepatocytes
bulk	ODN2006	human	bronchial epithelial cells
bulk	OSM	human	foreskin epidermal keratinocyte
bulk	OSM	human	foreskin epidermal keratinocyte
bulk	OSM	human	foreskin epidermal keratinocyte
bulk	OSM	human	foreskin epidermal keratinocyte
bulk	OSM	human	foreskin epidermal keratinocyte
bulk	OSM	human	foreskin epidermal keratinocyte
bulk	OSM	mouse	osteoblast
bulk	OSM	mouse	osteoblast
bulk	OSM	mouse	osteoblast
bulk	OSM	mouse	osteoblast
bulk	oxalylglycine	human	bronchial epithelial cell
bulk	oxalylglycine	human	bronchial epithelial cell
bulk	pam2csk4	human	whole blood
bulk	Pam3CSK4	human	blood
bulk	Pam3CSK4	human	blood
bulk	Pam3CSK4	human	blood
bulk	Pam3CSK4	human	blood
bulk	Pam3CSK4	human	blood
bulk	Pam3CSK4	mouse	BMDM
bulk	papaverine	rat	hepatocyte
bulk	Paracetamol	mouse	ESC
bulk	PD-98059	human	epidermal keratinocyte
bulk	PD-98059	human	epidermal keratinocyte
bulk	PD-98059	human	epidermal keratinocyte
bulk	PDBu	human	Immortalized Bronchial Epithelial Cells
bulk	PDBu	human	Immortalized Bronchial Epithelial Cells
bulk	PDGF-BB	human	Foreskin fibroblast
bulk	PDGF-BB	human	Foreskin fibroblast
bulk	PDGF-BB	human	primary bladder smooth muscle cells
bulk	PDGF-BB	human	primary bladder smooth muscle cells
bulk	PDGFB	human	NA
bulk	pep19-2.5	human	NA
bulk	PERCEPTIN	human	NPC
bulk	PERCEPTIN	human	NPC
bulk	PERCEPTIN	human	NPC
bulk	PERCEPTIN	human	NPC
bulk	PERCEPTIN	human	NPC
bulk	perhexiline	rat	hepatocyte
bulk	phenazone	human	NPC
bulk	phenazone	human	NPC
bulk	phenazone	human	NPC
bulk	phenelzine	human	NPC
bulk	phenelzine	human	NPC
bulk	phenelzine	human	NPC
bulk	phenelzine	human	NPC
bulk	phenelzine	human	NPC
bulk	phenelzine	human	NPC
bulk	phenelzine	human	NPC
bulk	phenobarbital	rat	hepatocyte
bulk	phenobarbital	rat	hepatocyte
bulk	phenobarbital	rat	hepatocyte
bulk	phenyl biguanide	human	NPC
bulk	phenyl biguanide	human	NPC
bulk	phenyl biguanide	human	NPC
bulk	phenyl biguanide	human	NPC
bulk	phenylephrine	rat	fibroblast
bulk	phenylephrine	rat	fibroblast
bulk	phenylephrine	rat	fibroblast
bulk	phenylephrine	rat	fibroblast
bulk	phenylephrine	rat	fibroblast
bulk	phenylephrine	rat	fibroblast
bulk	phenylephrine	rat	fibroblast
bulk	phenylephrine	rat	fibroblast
bulk	phenylephrine	rat	fibroblast
bulk	phenylephrine	rat	fibroblast
bulk	phenylephrine	rat	fibroblast
bulk	phenylephrine	rat	fibroblast
bulk	phenylephrine	rat	fibroblast
bulk	pirinixic	mouse	lung mesenchymal cell
bulk	pirinixic	mouse	liver
bulk	pizotifen	human	NPC
bulk	pizotifen	human	NPC
bulk	pizotifen	human	NPC
bulk	pizotifen	human	NPC
bulk	PK11195	human	NPC
bulk	PK11195	human	NPC
bulk	PK11195	human	NPC
bulk	PODOPHYLLOTOXIN	human	NPC
bulk	PODOPHYLLOTOXIN	human	NPC
bulk	PODOPHYLLOTOXIN	human	NPC
bulk	PODOPHYLLOTOXIN	human	NPC
bulk	PODOPHYLLOTOXIN	human	NPC
bulk	poly	human	Dendritic cell
bulk	poly	human	Dendritic cell
bulk	poly	human	Dendritic cell
bulk	poly	human	Vaginal Keratinocytes
bulk	poly	human	Foreskin
bulk	poly	human	Vaginal Keratinocytes
bulk	poly	human	Foreskin
bulk	poly	human	hepatocyte
bulk	poly	mouse	Dendritic cell
bulk	poly	mouse	Dendritic cell
bulk	PolyIC	human	bronchial epithelial cells
bulk	PolyIC	human	bronchial epithelial cells
bulk	POTASSIUM ESTRONE SULFATE	human	NPC
bulk	POTASSIUM ESTRONE SULFATE	human	NPC
bulk	POTASSIUM ESTRONE SULFATE	human	NPC
bulk	POTASSIUM ESTRONE SULFATE	human	NPC
bulk	prenylamine	human	NPC
bulk	prenylamine	human	NPC
bulk	prenylamine	human	NPC
bulk	prenylamine	human	NPC
bulk	prenylamine	human	NPC
bulk	Prestwick-675	human	NPC
bulk	Prestwick-675	human	NPC
bulk	Prestwick-675	human	NPC
bulk	Prestwick-675	human	NPC
bulk	Prestwick-675	human	NPC
bulk	Prestwick-675	human	NPC
bulk	Prestwick-675	human	NPC
bulk	Primidone	human	NPC
bulk	Primidone	human	NPC
bulk	Primidone	human	NPC
bulk	Primidone	human	NPC
bulk	PROK2	human	bronchial epithelial cells
bulk	promethazine	human	NA
bulk	promethazine	human	bronchial epithelial cells
bulk	promethazine	rat	hepatocyte
bulk	propylthiouracil	rat	hepatocyte
bulk	prostaglandin e2	human	osteoblast
bulk	prostaglandin e2	human	osteoblast
bulk	prostaglandin e2	human	PBMC
bulk	prostaglandin e2	human	PBMC
bulk	prostaglandin e2	human	PBMC
bulk	prostaglandin e2	human	PBMC
bulk	prostaglandin e2	human	PBMC
bulk	prostaglandin e2	human	PBMC
bulk	PTH	mouse	marrow stromal cell
bulk	PTH	mouse	marrow stromal cell
bulk	PTH	mouse	marrow stromal cell
bulk	Quetiapine	human	NPC
bulk	Quetiapine	human	NPC
bulk	Quetiapine	human	NPC
bulk	Quetiapine	human	NPC
bulk	Quetiapine	human	NPC
bulk	Quetiapine	human	NPC
bulk	quinidine	rat	hepatocyte
bulk	quinpirole	human	NPC
bulk	quinpirole	human	NPC
bulk	quinpirole	human	NPC
bulk	quinpirole	human	NPC
bulk	quinpirole	human	NPC
bulk	quinpirole	human	NPC
bulk	quinpirole	human	NPC
bulk	quinpirole	human	NPC
bulk	quinpirole	human	NPC
bulk	quinpirole	human	NPC
bulk	QUIPAZINE, N-METHYL-, DIMALEATE	human	NPC
bulk	QUIPAZINE, N-METHYL-, DIMALEATE	human	NPC
bulk	QUIPAZINE, N-METHYL-, DIMALEATE	human	NPC
bulk	QUIPAZINE, N-METHYL-, DIMALEATE	human	NPC
bulk	QUIPAZINE, N-METHYL-, DIMALEATE	human	NPC
bulk	R-547	human	PBMC
bulk	ranitidine	rat	hepatocyte
bulk	rATG	human	PBMC
bulk	repaglinide	human	NPC
bulk	repaglinide	human	NPC
bulk	repaglinide	human	NPC
bulk	repaglinide	human	NPC
bulk	repaglinide	human	NPC
bulk	resiquimod	human	Primary Monocytes
bulk	resiquimod	human	fibroblast
bulk	Retinoic Acid	human	keratinocyte
bulk	Retinoic Acid	human	keratinocyte
bulk	Retinoic Acid	human	keratinocyte
bulk	Retinoic Acid	human	keratinocytes(differentiated)
bulk	retinoic acid	mouse	ESC
bulk	riluzole	human	NA
bulk	riluzole	rat	NA
bulk	RISPERIDONE	human	NPC
bulk	RISPERIDONE	human	NPC
bulk	RISPERIDONE	human	NPC
bulk	SAHA	human	AH LCL cell
bulk	SAHA	human	AH LCL cell
bulk	SAHA	human	AH LCL cell
bulk	SAHA	human	AH LCL cell
bulk	SAHA	human	AH LCL cell
bulk	SAHA	human	AH LCL cell
bulk	SAHA	human	AH LCL cell
bulk	SAHA	human	AH LCL cell
bulk	SB-203580	human	epidermal keratinocyte
bulk	SB-203580	human	epidermal keratinocyte
bulk	SB-203580	human	epidermal keratinocyte
bulk	SB-242235	human	NPC
bulk	SB-242235	human	NPC
bulk	serotonin	human	NA
bulk	serotonin	human	bronchial epithelial cells
bulk	sMCD40L	human	HUVEC
bulk	sMCD40L	human	HUVEC
bulk	sMCD40L	human	HUVEC
bulk	sMCD40L	human	HUVEC
bulk	sodium	human	bronchial epithelial cells
bulk	sodium	human	bronchial epithelial cells
bulk	Sodium	human	lymphoblastoid cell line
bulk	Sodium	human	lymphoblastoid cell line
bulk	sotalol	human	NPC
bulk	sotalol	human	NPC
bulk	sotalol	human	NPC
bulk	sotalol	human	NPC
bulk	sotalol	human	NPC
bulk	spiradoline	human	NPC
bulk	spiradoline	human	NPC
bulk	spiradoline	human	NPC
bulk	spiradoline	human	NPC
bulk	SPIRONOLACTONE	human	NPC
bulk	SPIRONOLACTONE	human	NPC
bulk	srpin803	human	ARPE-19
bulk	SU5402	human	ESC
bulk	sulconazole	human	NPC
bulk	sulconazole	human	NPC
bulk	sulconazole	human	NPC
bulk	sulconazole	human	NPC
bulk	sulconazole	human	NPC
bulk	sulconazole	human	NPC
bulk	sulconazole	human	NPC
bulk	sulconazole	human	NPC
bulk	sulfur	human	epidermal keratinocyte
bulk	sulfur	human	epidermal keratinocyte
bulk	sulfur	human	epidermal keratinocyte
bulk	sulfur	human	epidermal keratinocyte
bulk	sulfur mustard	human	epidermal keratinocyte
bulk	sulindac	rat	hepatocyte
bulk	sulindac	rat	hepatocyte
bulk	suloctidil	human	NPC
bulk	suloctidil	human	NPC
bulk	suloctidil	human	NPC
bulk	suloctidil	human	NPC
bulk	suloctidil	human	NPC
bulk	suloctidil	human	NPC
bulk	suloctidil	human	NPC
bulk	suloctidil	human	NPC
bulk	suloctidil	human	NPC
bulk	suloctidil	human	NPC
bulk	suloctidil	human	NPC
bulk	suloctidil	human	NPC
bulk	suloctidil	human	NPC
bulk	suloctidil	human	NPC
bulk	sulpiride	rat	hepatocyte
bulk	tacrine	rat	hepatocyte
bulk	TCB-2	human	NPC
bulk	TCB-2	human	NPC
bulk	TCB-2	human	NPC
bulk	TCB-2	human	NPC
bulk	TCB-2	human	NPC
bulk	TCB-2	human	NPC
bulk	TCB-2	human	NPC
bulk	tcdd-dioxin	rat	liver
bulk	TGFA	human	bronchial epithelial cells
bulk	TGFA	human	bronchial epithelial cells
bulk	TGFa	human	foreskin keratinocyte
bulk	TGFa	human	foreskin keratinocyte
bulk	TGFa	human	foreskin keratinocyte
bulk	tgfb1	human	Gingival fibroblast
bulk	tgfb1	human	Gingival fibroblast
bulk	TGFB1	human	HSPC
bulk	TGFB1	human	HSPC
bulk	TGFB1	human	HSPC
bulk	TGFb1	human	HSC
bulk	TGFb1	human	HSC
bulk	TGFb1	human	HSC
bulk	TGFb1	human	HSC
bulk	TGFb1	human	HSC
bulk	TGFb1	mouse	hepatocyte
bulk	tgfb2	mouse	Palatal mesenchymal cell
bulk	tgfb2	mouse	Palatal mesenchymal cell
bulk	theophylline	rat	hepatocyte
bulk	theophylline	rat	hepatocyte
bulk	thioacetamide	rat	hepatocyte
bulk	thioacetamide	rat	hepatocyte
bulk	thrombin	human	HUVEC
bulk	thrombin	human	HUVEC
bulk	thrombin	human	HUVEC
bulk	thrombin	human	HUVEC
bulk	TIAGABINE	human	NPC
bulk	TIAGABINE	human	NPC
bulk	ticlopidine	rat	hepatocyte
bulk	Tienilic	rat	liver
bulk	Tienilic	rat	liver
bulk	TLR2-1L	human	Monocyte
bulk	TLR2-1L	human	Monocyte
bulk	TLR2-1L	human	Monocyte
bulk	tnf	human	Synovial fibroblast
bulk	tnf	human	Synovial fibroblast
bulk	tnf	human	Synovial fibroblast
bulk	tnf	human	HMEC
bulk	tnf	human	HUVEC
bulk	TNF	human	HUVEC
bulk	TNF	human	HUVEC
bulk	TNF	human	HUVEC
bulk	TNF	human	HUVEC
bulk	TNF	human	Synovial fibroblast
bulk	TNF	human	Synovial fibroblast
bulk	TNF	human	Synovial fibroblast
bulk	TNF	human	Synovial fibroblast
bulk	TNF	human	Synovial fibroblast
bulk	TNF	human	Synovial fibroblast
bulk	TNF	human	Synovial fibroblast
bulk	TNF	human	bronchial epithelial cells
bulk	TNF	mouse	BMDM
bulk	TNF	mouse	BMDM
bulk	tolmetin	human	NA
bulk	TRANYLCYPROMINE HYDROCHLORIDE	human	NPC
bulk	TRANYLCYPROMINE HYDROCHLORIDE	human	NPC
bulk	TRANYLCYPROMINE HYDROCHLORIDE	human	NPC
bulk	TRANYLCYPROMINE HYDROCHLORIDE	human	NPC
bulk	trazodone	human	NPC
bulk	trazodone	human	NPC
bulk	trazodone	human	NPC
bulk	trazodone	human	NPC
bulk	trazodone	human	NPC
bulk	trem1-antibody	human	Monocyte
bulk	TREM1-antibody	human	Monocyte
bulk	trichostatin A	human	NPC
bulk	trichostatin A	human	NPC
bulk	trichostatin A	human	NPC
bulk	trichostatin A	human	NPC
bulk	trichostatin A	human	NPC
bulk	trichostatin A	human	NPC
bulk	trichostatin-A	mouse	Skeletal muscle cell
bulk	trimethadione	human	NPC
bulk	trimethadione	human	NPC
bulk	trimethadione	human	NPC
bulk	trimethadione	human	NPC
bulk	trimethadione	human	NPC
bulk	trimethadione	human	NPC
bulk	trimethadione	human	NPC
bulk	trimethadione	human	NPC
bulk	trimethobenzamide	human	NPC
bulk	trimethobenzamide	human	NPC
bulk	trimethobenzamide	human	NPC
bulk	trimethobenzamide	human	NPC
bulk	trimethobenzamide	human	NPC
bulk	trimethobenzamide	human	NPC
bulk	tyloxapol	human	NPC
bulk	tyloxapol	human	NPC
bulk	tyloxapol	human	NPC
bulk	tyloxapol	human	NPC
bulk	tyloxapol	human	NPC
bulk	tyloxapol	human	NPC
bulk	tyrphostin	human	bronchial epithelial cells
bulk	tyrphostin	human	bronchial epithelial cells
bulk	tyrphostin	human	bronchial epithelial cells
bulk	U0126	rat	chondrocyte
bulk	UNC0638	human	NPC
bulk	UNC0638	human	NPC
bulk	UNC0638	human	NPC
bulk	UNC0638	human	NPC
bulk	UNC0638	human	NPC
bulk	URAPIDIL, 5-METHYL-	human	NPC
bulk	URAPIDIL, 5-METHYL-	human	NPC
bulk	URAPIDIL, 5-METHYL-	human	NPC
bulk	uridine	human	HSC
bulk	uridine	human	HSC
bulk	uridine	human	HSC
bulk	valproate	human	AH LCL cell
bulk	valproate	human	AH LCL cell
bulk	valproate	human	AH LCL cell
bulk	valproate	human	AH LCL cell
bulk	valproate	human	AH LCL cell
bulk	valproate	human	AH LCL cell
bulk	valproate	human	AH LCL cell
bulk	valproate	human	AH LCL cell
bulk	valproate	human	AH LCL cell
bulk	valproate	mouse	ESC
bulk	valproate	human	liver
bulk	valproic acid	rat	hepatocyte
bulk	valproic acid	rat	hepatocyte
bulk	valproic acid	rat	hepatocyte
bulk	vegf	human	HMVEC
bulk	vegf	human	HMVEC
bulk	vegf	human	HMVEC
bulk	vegf	human	HMVEC
bulk	vegf	human	HMVEC
bulk	vegf	human	HMVEC
bulk	vegf	human	HMVEC
bulk	vegf	human	HMVEC
bulk	VEGF	human	HUVEC
bulk	VEGF	human	HUVEC
bulk	VEGF	human	HUVEC
bulk	VEGF	human	HUVEC
bulk	VEGF	human	HUVEC
bulk	VEGF	human	HUVEC
bulk	VEGF	human	HUVEC
bulk	VEGF	human	HUVEC
bulk	VEGF	human	HUVEC
bulk	VEGF	human	HUVEC
bulk	VEGF	human	HUVEC
bulk	VEGF	human	HUVEC
bulk	VEGF	human	HUVEC
bulk	VEGF	human	HUVEC
bulk	VEGF	human	HUVEC
bulk	VEGF	human	HUVEC
bulk	VEGF	human	HUVEC
bulk	VEGF	human	HUVECs (nomoxia)
bulk	VEGF	human	HUVECs (nomoxia)
bulk	VEGF	human	HUVECs (nomoxia)
bulk	VEGF	human	HUVECs (nomoxia)
bulk	VEGF	human	HUVECs (nomoxia)
bulk	VEGF	human	HUVECs (nomoxia)
bulk	VEGFA	human	dermal lymphatic endothelia
bulk	VEGFA	human	HUVEC
bulk	VEGFA	human	HUVEC
bulk	VEGFA	human	HUVEC
bulk	VEGFA	human	HUVEC
bulk	VEGFA	human	HUVEC
bulk	vigabatrin	human	NPC
bulk	vigabatrin	human	NPC
bulk	vigabatrin	human	NPC
bulk	vigabatrin	human	NPC
bulk	vigabatrin	human	NPC
bulk	vitamin A	rat	hepatocyte
bulk	vitamin A	rat	hepatocyte
bulk	Vorinostat	human	NPC
bulk	Vorinostat	human	NPC
bulk	Vorinostat	human	NPC
bulk	Vorinostat	human	NPC
bulk	Vorinostat	human	NPC
bulk	Vorinostat	human	NPC
bulk	Vorinostat	human	NPC
bulk	Vorinostat	human	NPC
bulk	VX	human	neural cells
bulk	VX	human	neural cells
bulk	VX	human	neural cells
bulk	VX	human	neural cells
bulk	VX	human	Cardiomyocyte
bulk	VX	human	Cardiomyocyte
bulk	VX	human	Cardiomyocyte
bulk	VX	human	Cardiomyocyte
bulk	VX	human	primary hepatocytes
bulk	VX	human	primary hepatocytes
bulk	WB-4101 HYDROCHLORIDE	human	NPC
bulk	WB-4101 HYDROCHLORIDE	human	NPC
bulk	WB-4101 HYDROCHLORIDE	human	NPC
bulk	WB-4101 HYDROCHLORIDE	human	NPC
bulk	WY-14643	rat	hepatocyte
bulk	Wy14643	mouse	lung mesenchymal cell
bulk	Wy14643	mouse	lung mesenchymal cell
bulk	Wy14643	mouse	lung mesenchymal cell
bulk	Wy14643	mouse	lung mesenchymal cell
bulk	Wy14643	mouse	lung mesenchymal cell
bulk	zardaverine	human	NPC
bulk	zardaverine	human	NPC
bulk	zardaverine	human	NPC
bulk	zardaverine	human	NPC
bulk	zardaverine	human	NPC
bulk	zardaverine	human	NPC
bulk	Ziprasidone	human	NPC
bulk	Ziprasidone	human	NPC
bulk	Ziprasidone	human	NPC
bulk	Ziprasidone	human	NPC
bulk	Ziprasidone	human	NPC
bulk	Ziprasidone	human	NPC
bulk	Ziprasidone	human	NPC
bulk	Ziprasidone	human	NPC
bulk	ZymosanA	human	Macrophage
bulk	carbamazepine	mouse	ESC
bulk	hexaconazole	mouse	ESC
bulk	methylmercury chloride	mouse	ESC
bulk	mehp	mouse	ESC
bulk	warfarin	mouse	ESC
bulk	acetamidofluorene	rat	hepatocyte
bulk	acetamidofluorene	rat	hepatocyte
bulk	acetaminophen	rat	hepatocyte
bulk	acetaminophen	rat	hepatocyte
bulk	acetaminophen	rat	hepatocyte
bulk	adapin	rat	hepatocyte
bulk	ajmaline	rat	hepatocyte
bulk	amitriptyline	rat	hepatocyte
bulk	aspirin	rat	hepatocyte
bulk	caffeine	rat	hepatocyte
bulk	caffeine	rat	hepatocyte
bulk	captopril	rat	hepatocyte
bulk	captopril	rat	hepatocyte
bulk	carbamazepine	rat	hepatocyte
bulk	chloramphenicol	rat	hepatocyte
bulk	chlorpheniramine	rat	hepatocyte
bulk	ciprofloxacin	rat	hepatocyte
bulk	cisplatin	rat	hepatocyte
bulk	cisplatin	rat	hepatocyte
bulk	cisplatin	rat	hepatocyte
bulk	clofibrate	rat	hepatocyte
bulk	clofibrate	rat	hepatocyte
bulk	clomipramine	rat	hepatocyte
bulk	colchicine	rat	hepatocyte
bulk	colchicine	rat	hepatocyte
bulk	colchicine	rat	hepatocyte
bulk	coumarin	rat	hepatocyte
bulk	cyclophosphamide	rat	hepatocyte
bulk	cyclosporine a	rat	hepatocyte
bulk	danazol	rat	hepatocyte
bulk	diazepam	rat	hepatocyte
bulk	diclofenac	rat	hepatocyte
bulk	diclofenac	rat	hepatocyte
bulk	diltiazem	rat	hepatocyte
bulk	disopyramide	rat	hepatocyte
bulk	disopyramide	rat	hepatocyte
bulk	enalapril	rat	hepatocyte
bulk	enalapril	rat	hepatocyte
bulk	ethanol	rat	hepatocyte
bulk	ethinylestradiol	rat	hepatocyte
bulk	ethionine	rat	hepatocyte
bulk	ethionine	rat	hepatocyte
bulk	ethionine	rat	hepatocyte
bulk	fenofibrate	rat	hepatocyte
bulk	fenofibrate	rat	hepatocyte
bulk	fluphenazine	rat	hepatocyte
bulk	furosemide	rat	hepatocyte
bulk	haloperidol	rat	hepatocyte
bulk	hydroxyzine	rat	hepatocyte
bulk	hydroxyzine	rat	hepatocyte
bulk	ibuprofen	rat	hepatocyte
bulk	ibuprofen	rat	hepatocyte
bulk	ibuprofen	rat	hepatocyte
bulk	imipramine	rat	hepatocyte
bulk	indomethacin	rat	hepatocyte
bulk	iproniazid	rat	hepatocyte
bulk	iproniazid	rat	hepatocyte
bulk	isoniazid	rat	hepatocyte
bulk	isoniazid	rat	hepatocyte
bulk	ketoconazole	rat	hepatocyte
bulk	labetalol	rat	hepatocyte
bulk	metformin	rat	hepatocyte
bulk	methimazole	rat	hepatocyte
bulk	monocrotaline	rat	hepatocyte
bulk	monocrotaline	rat	hepatocyte
bulk	naphthyl isothiocyanate	rat	hepatocyte
bulk	naphthyl isothiocyanate	rat	hepatocyte
bulk	naproxen	rat	hepatocyte
bulk	naproxen	rat	hepatocyte
bulk	nifedipine	rat	hepatocyte
bulk	nimesulide	rat	hepatocyte
bulk	nitrofurantoin	rat	hepatocyte
bulk	nitrofurantoin	rat	hepatocyte
bulk	nitrofurazone	rat	hepatocyte
bulk	nitrofurazone	rat	hepatocyte
bulk	nitrofurazone	rat	hepatocyte
bulk	diethylnitrosamine	rat	hepatocyte
bulk	diethylnitrosamine	rat	hepatocyte
bulk	omeprazole	rat	hepatocyte
bulk	papaverine	rat	hepatocyte
bulk	penicillamine	rat	hepatocyte
bulk	phenobarbital	rat	hepatocyte
bulk	phenobarbital	rat	hepatocyte
bulk	phenobarbital	rat	hepatocyte
bulk	phenylanthranilic acid	rat	hepatocyte
bulk	phenylbutazone	rat	hepatocyte
bulk	promethazine	rat	hepatocyte
bulk	promethazine	rat	hepatocyte
bulk	propylthiouracil	rat	hepatocyte
bulk	propylthiouracil	rat	hepatocyte
bulk	quinidine	rat	hepatocyte
bulk	quinidine	rat	hepatocyte
bulk	quinidine	rat	hepatocyte
bulk	ranitidine	rat	hepatocyte
bulk	rifampicin	rat	hepatocyte
bulk	sulindac	rat	hepatocyte
bulk	sulindac	rat	hepatocyte
bulk	sulindac	rat	hepatocyte
bulk	sulpiride	rat	hepatocyte
bulk	tacrine	rat	hepatocyte
bulk	tacrine	rat	hepatocyte
bulk	tannic acid	rat	hepatocyte
bulk	theophylline	rat	hepatocyte
bulk	theophylline	rat	hepatocyte
bulk	thioacetamide	rat	hepatocyte
bulk	ticlopidine	rat	hepatocyte
bulk	tolbutamide	rat	hepatocyte
bulk	triamterene	rat	hepatocyte
bulk	trimethadione	rat	hepatocyte
bulk	valproic acid	rat	hepatocyte
bulk	valproic acid	rat	hepatocyte
bulk	valproic acid	rat	hepatocyte
bulk	wy-14643	rat	hepatocyte
bulk	wy-14643	rat	hepatocyte
bulk	wy-14643	rat	hepatocyte
bulk	acetamidofluorene	rat	hepatocyte
bulk	acetaminophen	rat	hepatocyte
bulk	acetaminophen	rat	hepatocyte
bulk	acetaminophen	rat	hepatocyte
bulk	adapin	rat	hepatocyte
bulk	amitriptyline	rat	hepatocyte
bulk	caffeine	rat	hepatocyte
bulk	chlorpheniramine	rat	hepatocyte
bulk	chlorpropamide	rat	hepatocyte
bulk	chlorpropamide	rat	hepatocyte
bulk	cisplatin	rat	hepatocyte
bulk	clomipramine	rat	hepatocyte
bulk	colchicine	rat	hepatocyte
bulk	colchicine	rat	hepatocyte
bulk	colchicine	rat	hepatocyte
bulk	cyclosporine a	rat	hepatocyte
bulk	danazol	rat	hepatocyte
bulk	diazepam	rat	hepatocyte
bulk	diclofenac	rat	hepatocyte
bulk	disopyramide	rat	hepatocyte
bulk	enalapril	rat	hepatocyte
bulk	ethanol	rat	hepatocyte
bulk	ethanol	rat	hepatocyte
bulk	ethionine	rat	hepatocyte
bulk	ethionine	rat	hepatocyte
bulk	ethionine	rat	hepatocyte
bulk	fenofibrate	rat	hepatocyte
bulk	fenofibrate	rat	hepatocyte
bulk	furosemide	rat	hepatocyte
bulk	haloperidol	rat	hepatocyte
bulk	hydroxyzine	rat	hepatocyte
bulk	ibuprofen	rat	hepatocyte
bulk	ibuprofen	rat	hepatocyte
bulk	imipramine	rat	hepatocyte
bulk	isoniazid	rat	hepatocyte
bulk	isoniazid	rat	hepatocyte
bulk	labetalol	rat	hepatocyte
bulk	mefenamic acid	rat	hepatocyte
bulk	methimazole	rat	hepatocyte
bulk	methimazole	rat	hepatocyte
bulk	naphthyl isothiocyanate	rat	hepatocyte
bulk	naphthyl isothiocyanate	rat	hepatocyte
bulk	naproxen	rat	hepatocyte
bulk	naproxen	rat	hepatocyte
bulk	nifedipine	rat	hepatocyte
bulk	nitrofurazone	rat	hepatocyte
bulk	papaverine	rat	hepatocyte
bulk	perhexiline	rat	hepatocyte
bulk	phenobarbital	rat	hepatocyte
bulk	phenobarbital	rat	hepatocyte
bulk	phenobarbital	rat	hepatocyte
bulk	promethazine	rat	hepatocyte
bulk	propylthiouracil	rat	hepatocyte
bulk	quinidine	rat	hepatocyte
bulk	ranitidine	rat	hepatocyte
bulk	sulindac	rat	hepatocyte
bulk	sulindac	rat	hepatocyte
bulk	sulpiride	rat	hepatocyte
bulk	tacrine	rat	hepatocyte
bulk	theophylline	rat	hepatocyte
bulk	theophylline	rat	hepatocyte
bulk	thioacetamide	rat	hepatocyte
bulk	thioacetamide	rat	hepatocyte
bulk	ticlopidine	rat	hepatocyte
bulk	valproic acid	rat	hepatocyte
bulk	valproic acid	rat	hepatocyte
bulk	valproic acid	rat	hepatocyte
bulk	vitamin a	rat	hepatocyte
bulk	vitamin a	rat	hepatocyte
bulk	wy-14643	rat	hepatocyte
bulk	acetamidofluorene	rat	hepatocyte
bulk	acetaminophen	rat	hepatocyte
bulk	acetaminophen	rat	hepatocyte
bulk	acetaminophen	rat	hepatocyte
bulk	adapin	rat	hepatocyte
bulk	ajmaline	rat	hepatocyte
bulk	amitriptyline	rat	hepatocyte
bulk	aspirin	rat	hepatocyte
bulk	caffeine	rat	hepatocyte
bulk	caffeine	rat	hepatocyte
bulk	captopril	rat	hepatocyte
bulk	captopril	rat	hepatocyte
bulk	chlorpheniramine	rat	hepatocyte
bulk	chlorpromazine	rat	hepatocyte
bulk	chlorpromazine	rat	hepatocyte
bulk	chlorpropamide	rat	hepatocyte
bulk	chlorpropamide	rat	hepatocyte
bulk	cisplatin	rat	hepatocyte
bulk	cisplatin	rat	hepatocyte
bulk	cisplatin	rat	hepatocyte
bulk	clofibrate	rat	hepatocyte
bulk	clomipramine	rat	hepatocyte
bulk	colchicine	rat	hepatocyte
bulk	colchicine	rat	hepatocyte
bulk	colchicine	rat	hepatocyte
bulk	cyclosporine a	rat	hepatocyte
bulk	cyclosporine a	rat	hepatocyte
bulk	danazol	rat	hepatocyte
bulk	diazepam	rat	hepatocyte
bulk	diazepam	rat	hepatocyte
bulk	diclofenac	rat	hepatocyte
bulk	diltiazem	rat	hepatocyte
bulk	diltiazem	rat	hepatocyte
bulk	disopyramide	rat	hepatocyte
bulk	enalapril	rat	hepatocyte
bulk	enalapril	rat	hepatocyte
bulk	ethanol	rat	hepatocyte
bulk	ethionine	rat	hepatocyte
bulk	ethionine	rat	hepatocyte
bulk	ethionine	rat	hepatocyte
bulk	fenofibrate	rat	hepatocyte
bulk	fluphenazine	rat	hepatocyte
bulk	furosemide	rat	hepatocyte
bulk	haloperidol	rat	hepatocyte
bulk	hydroxyzine	rat	hepatocyte
bulk	hydroxyzine	rat	hepatocyte
bulk	ibuprofen	rat	hepatocyte
bulk	ibuprofen	rat	hepatocyte
bulk	imipramine	rat	hepatocyte
bulk	indomethacin	rat	hepatocyte
bulk	isoniazid	rat	hepatocyte
bulk	isoniazid	rat	hepatocyte
bulk	ketoconazole	rat	hepatocyte
bulk	labetalol	rat	hepatocyte
bulk	lornoxicam	rat	hepatocyte
bulk	mefenamic acid	rat	hepatocyte
bulk	methimazole	rat	hepatocyte
bulk	methyltestosterone	rat	hepatocyte
bulk	monocrotaline	rat	hepatocyte
bulk	naphthyl isothiocyanate	rat	hepatocyte
bulk	naphthyl isothiocyanate	rat	hepatocyte
bulk	naproxen	rat	hepatocyte
bulk	naproxen	rat	hepatocyte
bulk	nifedipine	rat	hepatocyte
bulk	nimesulide	rat	hepatocyte
bulk	nitrofurantoin	rat	hepatocyte
bulk	nitrofurazone	rat	hepatocyte
bulk	nitrofurazone	rat	hepatocyte
bulk	diethylnitrosamine	rat	hepatocyte
bulk	diethylnitrosamine	rat	hepatocyte
bulk	papaverine	rat	hepatocyte
bulk	penicillamine	rat	hepatocyte
bulk	phenobarbital	rat	hepatocyte
bulk	phenobarbital	rat	hepatocyte
bulk	phenobarbital	rat	hepatocyte
bulk	phenylanthranilic acid	rat	hepatocyte
bulk	phenylbutazone	rat	hepatocyte
bulk	promethazine	rat	hepatocyte
bulk	propylthiouracil	rat	hepatocyte
bulk	quinidine	rat	hepatocyte
bulk	quinidine	rat	hepatocyte
bulk	ranitidine	rat	hepatocyte
bulk	ranitidine	rat	hepatocyte
bulk	sulindac	rat	hepatocyte
bulk	sulindac	rat	hepatocyte
bulk	sulindac	rat	hepatocyte
bulk	sulpiride	rat	hepatocyte
bulk	tacrine	rat	hepatocyte
bulk	tannic acid	rat	hepatocyte
bulk	terbinafine	rat	hepatocyte
bulk	tetracycline	rat	hepatocyte
bulk	theophylline	rat	hepatocyte
bulk	theophylline	rat	hepatocyte
bulk	tolbutamide	rat	hepatocyte
bulk	trimethadione	rat	hepatocyte
bulk	trimethadione	rat	hepatocyte
bulk	valproic acid	rat	hepatocyte
bulk	valproic acid	rat	hepatocyte
bulk	valproic acid	rat	hepatocyte
bulk	vitamin a	rat	hepatocyte
bulk	wy-14643	rat	hepatocyte
bulk	wy-14643	rat	hepatocyte
bulk	wy-14643	rat	hepatocyte
bulk	acarbose	human	hepatocyte
bulk	acarbose	human	hepatocyte
bulk	acetamidofluorene	human	hepatocyte
bulk	acetaminophen	human	hepatocyte
bulk	acetaminophen	human	hepatocyte
bulk	acetazolamide	human	hepatocyte
bulk	acetazolamide	human	hepatocyte
bulk	adapin	human	hepatocyte
bulk	adapin	human	hepatocyte
bulk	adapin	human	hepatocyte
bulk	ajmaline	human	hepatocyte
bulk	ajmaline	human	hepatocyte
bulk	allopurinol	human	hepatocyte
bulk	allopurinol	human	hepatocyte
bulk	allopurinol	human	hepatocyte
bulk	amiodarone	human	hepatocyte
bulk	amitriptyline	human	hepatocyte
bulk	amitriptyline	human	hepatocyte
bulk	aspirin	human	hepatocyte
bulk	aspirin	human	hepatocyte
bulk	aspirin	human	hepatocyte
bulk	caffeine	human	hepatocyte
bulk	caffeine	human	hepatocyte
bulk	captopril	human	hepatocyte
bulk	captopril	human	hepatocyte
bulk	carbamazepine	human	hepatocyte
bulk	carbamazepine	human	hepatocyte
bulk	carbamazepine	human	hepatocyte
bulk	chloramphenicol	human	hepatocyte
bulk	chloramphenicol	human	hepatocyte
bulk	chlormezanone	human	hepatocyte
bulk	chlormezanone	human	hepatocyte
bulk	chlorpheniramine	human	hepatocyte
bulk	chlorpheniramine	human	hepatocyte
bulk	chlorpromazine	human	hepatocyte
bulk	chlorpromazine	human	hepatocyte
bulk	chlorpromazine	human	hepatocyte
bulk	chlorpropamide	human	hepatocyte
bulk	cimetidine	human	hepatocyte
bulk	cimetidine	human	hepatocyte
bulk	cimetidine	human	hepatocyte
bulk	ciprofloxacin	human	hepatocyte
bulk	ciprofloxacin	human	hepatocyte
bulk	clofibrate	human	hepatocyte
bulk	clofibrate	human	hepatocyte
bulk	clofibrate	human	hepatocyte
bulk	clomipramine	human	hepatocyte
bulk	colchicine	human	hepatocyte
bulk	colchicine	human	hepatocyte
bulk	coumarin	human	hepatocyte
bulk	coumarin	human	hepatocyte
bulk	coumarin	human	hepatocyte
bulk	cyclophosphamide	human	hepatocyte
bulk	cyclophosphamide	human	hepatocyte
bulk	cyclophosphamide	human	hepatocyte
bulk	danazol	human	hepatocyte
bulk	danazol	human	hepatocyte
bulk	diazepam	human	hepatocyte
bulk	diazepam	human	hepatocyte
bulk	diclofenac	human	hepatocyte
bulk	diclofenac	human	hepatocyte
bulk	diclofenac	human	hepatocyte
bulk	diltiazem	human	hepatocyte
bulk	diltiazem	human	hepatocyte
bulk	disopyramide	human	hepatocyte
bulk	disopyramide	human	hepatocyte
bulk	enalapril	human	hepatocyte
bulk	enalapril	human	hepatocyte
bulk	erythromycin ethylsuccinate	human	hepatocyte
bulk	erythromycin ethylsuccinate	human	hepatocyte
bulk	ethanol	human	hepatocyte
bulk	ethanol	human	hepatocyte
bulk	ethinylestradiol	human	hepatocyte
bulk	ethinylestradiol	human	hepatocyte
bulk	ethionine	human	hepatocyte
bulk	ethionine	human	hepatocyte
bulk	ethionine	human	hepatocyte
bulk	famotidine	human	hepatocyte
bulk	famotidine	human	hepatocyte
bulk	fenofibrate	human	hepatocyte
bulk	fenofibrate	human	hepatocyte
bulk	fluphenazine	human	hepatocyte
bulk	fluphenazine	human	hepatocyte
bulk	fluphenazine	human	hepatocyte
bulk	flutamide	human	hepatocyte
bulk	flutamide	human	hepatocyte
bulk	furosemide	human	hepatocyte
bulk	furosemide	human	hepatocyte
bulk	gemfibrozil	human	hepatocyte
bulk	gemfibrozil	human	hepatocyte
bulk	gemfibrozil	human	hepatocyte
bulk	glibenclamide	human	hepatocyte
bulk	glibenclamide	human	hepatocyte
bulk	glibenclamide	human	hepatocyte
bulk	haloperidol	human	hepatocyte
bulk	haloperidol	human	hepatocyte
bulk	haloperidol	human	hepatocyte
bulk	hydroxyzine	human	hepatocyte
bulk	ibuprofen	human	hepatocyte
bulk	ibuprofen	human	hepatocyte
bulk	imipramine	human	hepatocyte
bulk	imipramine	human	hepatocyte
bulk	indomethacin	human	hepatocyte
bulk	indomethacin	human	hepatocyte
bulk	indomethacin	human	hepatocyte
bulk	iproniazid	human	hepatocyte
bulk	iproniazid	human	hepatocyte
bulk	isoniazid	human	hepatocyte
bulk	isoniazid	human	hepatocyte
bulk	isoniazid	human	hepatocyte
bulk	ketoconazole	human	hepatocyte
bulk	ketoconazole	human	hepatocyte
bulk	ketoconazole	human	hepatocyte
bulk	labetalol	human	hepatocyte
bulk	labetalol	human	hepatocyte
bulk	labetalol	human	hepatocyte
bulk	lornoxicam	human	hepatocyte
bulk	mefenamic acid	human	hepatocyte
bulk	mefenamic acid	human	hepatocyte
bulk	metformin	human	hepatocyte
bulk	metformin	human	hepatocyte
bulk	methapyrilene	human	hepatocyte
bulk	methapyrilene	human	hepatocyte
bulk	methapyrilene	human	hepatocyte
bulk	methimazole	human	hepatocyte
bulk	methimazole	human	hepatocyte
bulk	methyldopa	human	hepatocyte
bulk	methyltestosterone	human	hepatocyte
bulk	methyltestosterone	human	hepatocyte
bulk	methyltestosterone	human	hepatocyte
bulk	mexiletine	human	hepatocyte
bulk	mexiletine	human	hepatocyte
bulk	monocrotaline	human	hepatocyte
bulk	monocrotaline	human	hepatocyte
bulk	naphthyl isothiocyanate	human	hepatocyte
bulk	naphthyl isothiocyanate	human	hepatocyte
bulk	naphthyl isothiocyanate	human	hepatocyte
bulk	naproxen	human	hepatocyte
bulk	naproxen	human	hepatocyte
bulk	nicotinic acid	human	hepatocyte
bulk	nicotinic acid	human	hepatocyte
bulk	nifedipine	human	hepatocyte
bulk	nimesulide	human	hepatocyte
bulk	nimesulide	human	hepatocyte
bulk	nitrofurantoin	human	hepatocyte
bulk	nitrofurantoin	human	hepatocyte
bulk	nitrofurantoin	human	hepatocyte
bulk	nitrofurazone	human	hepatocyte
bulk	nitrofurazone	human	hepatocyte
bulk	diethylnitrosamine	human	hepatocyte
bulk	diethylnitrosamine	human	hepatocyte
bulk	omeprazole	human	hepatocyte
bulk	omeprazole	human	hepatocyte
bulk	omeprazole	human	hepatocyte
bulk	papaverine	human	hepatocyte
bulk	papaverine	human	hepatocyte
bulk	penicillamine	human	hepatocyte
bulk	penicillamine	human	hepatocyte
bulk	perhexiline	human	hepatocyte
bulk	perhexiline	human	hepatocyte
bulk	perhexiline	human	hepatocyte
bulk	phenacetin	human	hepatocyte
bulk	phenacetin	human	hepatocyte
bulk	phenobarbital	human	hepatocyte
bulk	phenobarbital	human	hepatocyte
bulk	phenobarbital	human	hepatocyte
bulk	phenylanthranilic acid	human	hepatocyte
bulk	phenylanthranilic acid	human	hepatocyte
bulk	phenylbutazone	human	hepatocyte
bulk	phenylbutazone	human	hepatocyte
bulk	phenylbutazone	human	hepatocyte
bulk	phenytoin	human	hepatocyte
bulk	phenytoin	human	hepatocyte
bulk	phenytoin	human	hepatocyte
bulk	promethazine	human	hepatocyte
bulk	promethazine	human	hepatocyte
bulk	propylthiouracil	human	hepatocyte
bulk	propylthiouracil	human	hepatocyte
bulk	propylthiouracil	human	hepatocyte
bulk	quinidine	human	hepatocyte
bulk	quinidine	human	hepatocyte
bulk	ranitidine	human	hepatocyte
bulk	rifampicin	human	hepatocyte
bulk	rifampicin	human	hepatocyte
bulk	rifampicin	human	hepatocyte
bulk	sulindac	human	hepatocyte
bulk	sulindac	human	hepatocyte
bulk	sulpiride	human	hepatocyte
bulk	sulpiride	human	hepatocyte
bulk	tacrine	human	hepatocyte
bulk	tacrine	human	hepatocyte
bulk	tannic acid	human	hepatocyte
bulk	tannic acid	human	hepatocyte
bulk	terbinafine	human	hepatocyte
bulk	terbinafine	human	hepatocyte
bulk	tetracycline	human	hepatocyte
bulk	tetracycline	human	hepatocyte
bulk	theophylline	human	hepatocyte
bulk	theophylline	human	hepatocyte
bulk	thioacetamide	human	hepatocyte
bulk	thioacetamide	human	hepatocyte
bulk	thioacetamide	human	hepatocyte
bulk	thioridazine	human	hepatocyte
bulk	thioridazine	human	hepatocyte
bulk	thioridazine	human	hepatocyte
bulk	ticlopidine	human	hepatocyte
bulk	ticlopidine	human	hepatocyte
bulk	tolbutamide	human	hepatocyte
bulk	tolbutamide	human	hepatocyte
bulk	valproic acid	human	hepatocyte
bulk	valproic acid	human	hepatocyte
bulk	valproic acid	human	hepatocyte
bulk	vitamin a	human	hepatocyte
bulk	wy-14643	human	hepatocyte
bulk	wy-14643	human	hepatocyte
bulk	wy-14643	human	hepatocyte
bulk	acetaminophen	human	hepatocyte
bulk	acetaminophen	human	hepatocyte
bulk	acetaminophen	human	hepatocyte
bulk	adapin	human	hepatocyte
bulk	adapin	human	hepatocyte
bulk	allopurinol	human	hepatocyte
bulk	allopurinol	human	hepatocyte
bulk	allopurinol	human	hepatocyte
bulk	amiodarone	human	hepatocyte
bulk	amiodarone	human	hepatocyte
bulk	aspirin	human	hepatocyte
bulk	aspirin	human	hepatocyte
bulk	aspirin	human	hepatocyte
bulk	carbamazepine	human	hepatocyte
bulk	carbamazepine	human	hepatocyte
bulk	carbamazepine	human	hepatocyte
bulk	chlorpromazine	human	hepatocyte
bulk	chlorpromazine	human	hepatocyte
bulk	chlorpromazine	human	hepatocyte
bulk	cimetidine	human	hepatocyte
bulk	cimetidine	human	hepatocyte
bulk	cimetidine	human	hepatocyte
bulk	clofibrate	human	hepatocyte
bulk	clofibrate	human	hepatocyte
bulk	clofibrate	human	hepatocyte
bulk	coumarin	human	hepatocyte
[truncated: 22,134 more rows]
