# Supplementary material for: Accelerating Leigh syndrome drug discovery through deep learning screening in brain organoids
Source: Nat Commun. 2026 Apr 20;17:3570. doi: 10.1038/s41467-026-71391-2 (PMC13096141; doi:10.1038/s41467-026-71391-2)
Supplement: Supplementary file 12 — Source Data [file 41467_2026_71391_MOESM12_ESM.xlsx]

## Sheet: Figure 1
Figure 1g	Viability assay : luminiscence (RLU)
		WT		ΔSHY
	Time (min)	Mean	SD	Mean	SD
	10	725731	52106.4	99848.3	10966.5
	25	765834	58845.9	100930	9098.48
	40	783563	59155.3	100870	8001.23
	55	812898	62795.7	102335	7558.45
	70	833683	68228.9	102243	7544.79
Figure 1h	Viability assay: Z'score
	Time (min)	Z' score
	10	0.697677
	25	0.69344
	40	0.70489
	55	0.702965
	70	0.689215
Figure 1j	Viability screen
	List of compound	Intensity b-score
	Compound #1	-0.822321
	Compound #2	1.72111
	Compound #3	-1.15091
	Compound #4	1.50582
	Compound #5	4.39898
	Compound #6	2.76518
	Compound #7	-1.40974
	Compound #8	-0.698178
	Compound #9	0.0401786
	Compound #10	-0.310868
	Compound #11	-2.17964
	Compound #12	0.490462
	Compound #13	-9.7905
	Compound #14	-6.19196
	Compound #15	-0.00634921
	Compound #16	-1.22946
	Compound #17	-0.995491
	Compound #18	-0.00984615
	Compound #19	0.375
	Compound #20	1.79997
	Compound #21	-2.52669
	Compound #22	1.9625
	Compound #23	1.06208
	Compound #24	-4.25893
	Compound #25	-1.46261
	Compound #26	0.416964
	Compound #27	0.476308
	Compound #28	1.54954
	Compound #29	1.03839
	Compound #30	4.35339
	Compound #31	0.600764
	Compound #32	-0.196296
	Compound #33	0.0777778
	Compound #34	0.722858
	Compound #35	0.372308
	Compound #36	1.33651
	Compound #37	-0.128571
	Compound #38	2.62751
	Compound #39	-2.71161
	Compound #40	-0.879464
	Compound #41	-0.0695385
	Compound #42	0.15291
	Compound #43	-0.148997
	Compound #44	0.400615
	Compound #45	-4.5375
	Compound #46	1.31877
	Compound #47	0.779464
	Compound #48	0.00668577
	Compound #49	0.200529
	Compound #50	0.26361
	Compound #51	-0.136
	Compound #52	1.62751
	Compound #53	1.37822
	Compound #54	-2.12798
	Compound #55	-1.74679
	Compound #56	0.170536
	Compound #57	-0.0455385
	Compound #58	-0.0758929
	Compound #59	0.669841
	Compound #60	1.04821
	Compound #61	-0.118232
	Compound #62	0.248727
	Compound #63	0.351786
	Compound #64	4.21203
	Compound #65	1.69018
	Compound #66	1.26831
	Compound #67	1.31762
	Compound #68	-0.110357
	Compound #69	0.731614
	Compound #70	-1.08567
	Compound #71	-38.7504
	Compound #72	1.22593
	Compound #73	-0.127513
	Compound #74	-3.02547
	Compound #75	-4.75931
	Compound #76	-0.31875
	Compound #77	-5.28169
	Compound #78	0.890179
	Compound #79	-0.847619
	Compound #80	1.04127
	Compound #81	0.820034
	Compound #82	-2.68095
	Compound #83	0.21164
	Compound #84	67.5134
	Compound #85	-6.07007
	Compound #86	-0.940923
	Compound #87	-2.52531
	Compound #88	-0.337861
	Compound #89	0.137566
	Compound #90	-0.621735
	Compound #91	-0.645161
	Compound #92	1.57116
	Compound #93	-0.862275
	Compound #94	-6.60441
	Compound #95	-0.986607
	Compound #96	1.09568
	Compound #97	0.738462
	Compound #98	-0.00357143
	Compound #99	-1.15625
	Compound #100	1.23305
	Compound #101	-0.845272
	Compound #102	0.265695
	Compound #103	0.399471
	Compound #104	1.69805
	Compound #105	5.80506
	Compound #106	1.42646
	Compound #107	0.417657
	Compound #108	-1.65503
	Compound #109	-0.265079
	Compound #110	0.0573066
	Compound #111	0.999363
	Compound #112	-0.0221991
	Compound #113	-0.00095511
	Compound #114	2.1625
	Compound #115	0.415873
	Compound #116	1.61693
	Compound #117	-2.17096
	Compound #118	2.3553
	Compound #119	0.5382
	Compound #120	1.00764
	Compound #121	-0.29202
	Compound #122	1.80847
	Compound #123	0.464286
	Compound #124	0.544413
	Compound #125	-1.20265
	Compound #126	-0.0535714
	Compound #127	-2.7866
	Compound #128	-0.455345
	Compound #129	0.125119
	Compound #130	-0.0580357
	Compound #131	-0.0964661
	Compound #132	2.02143
	Compound #133	-1.58889
	Compound #134	0.641964
	Compound #135	1.92161
	Compound #136	-2.24923
	Compound #137	-0.592168
	Compound #138	2.98661
	Compound #139	-0.986243
	Compound #140	-0.825529
	Compound #141	0.30144
	Compound #142	0.359121
	Compound #143	42.218
	Compound #144	-2.7343
	Compound #145	-0.864374
	Compound #146	-10.2636
	Compound #147	-0.326049
	Compound #148	-0.159503
	Compound #149	1.50804
	Compound #150	0.360301
	Compound #151	1.88762
	Compound #152	0.163324
	Compound #153	0.473231
	Compound #154	-2.31323
	Compound #155	0.290476
	Compound #156	0.145536
	Compound #157	0.0353798
	Compound #158	2.66931
	Compound #159	6.37723
	Compound #160	0.0982143
	Compound #161	-2.34921
	Compound #162	186.468
	Compound #163	0.00764088
	Compound #164	-2.86031
	Compound #165	0.283036
	Compound #166	-1.91005
	Compound #167	0.69341
	Compound #168	-8.4852
	Compound #169	-1.61127
	Compound #170	-0.547347
	Compound #171	-2.10411
	Compound #172	0.177249
	Compound #173	-5.35831
	Compound #174	16.1305
	Compound #175	-0.0391595
	Compound #176	2.17302
	Compound #177	-2.32327
	Compound #178	1.12431
	Compound #179	-0.373222
	Compound #180	0.072
	Compound #181	-1.35339
	Compound #182	-1.84308
	Compound #183	-1.784
	Compound #184	-14.3973
	Compound #185	-10.9192
	Compound #186	-11.1813
	Compound #187	-13.2857
	Compound #188	-6.55492
	Compound #189	-1.53729
	Compound #190	-0.720635
	Compound #191	19.8453
	Compound #192	-0.986628
	Compound #193	-1.1291
	Compound #194	1.46098
	Compound #195	0.0391595
	Compound #196	30.3529
	Compound #197	55.4947
	Compound #198	-2.19631
	Compound #199	-3.1932
	Compound #200	0.995767
	Compound #201	1.21681
	Compound #202	-3.1125
	Compound #203	3.46306
	Compound #204	-3.40862
	Compound #205	-0.289947
	Compound #206	-1.66614
	Compound #207	0.668577
	Compound #208	0.346462
	Compound #209	0.145177
	Compound #210	-0.581494
	Compound #211	2.31429
	Compound #212	-0.0179894
	Compound #213	0.308995
	Compound #214	0.19563
	Compound #215	2.31805
	Compound #216	-0.955949
	Compound #217	-0.888252
	Compound #218	-0.285185
	Compound #219	-0.952245
	Compound #220	-0.537634
	Compound #221	-3.56543
	Compound #222	-0.55625
	Compound #223	2.16649
	Compound #224	-1.00089
	Compound #225	0.908319
	Compound #226	-0.00267857
	Compound #227	-0.103365
	Compound #228	-3.07354
	Compound #229	0.945231
	Compound #230	-0.948308
	Compound #231	0.0677249
	Compound #232	-0.846429
	Compound #233	0.0535714
	Compound #234	6.68577
	Compound #235	1.4412
	Compound #236	0.455345
	Compound #237	0.967196
	Compound #238	-7.86349
	Compound #239	51.8775
	Compound #240	27.9742
	Compound #241	0.312321
	Compound #242	0.266964
	Compound #243	1.60582
	Compound #244	-1.15186
	Compound #245	-1.61481
	Compound #246	0.101587
	Compound #247	-3.79048
	Compound #248	-0.220155
	Compound #249	2.24642
	Compound #250	-2.39057
	Compound #251	-3.41935
	Compound #252	-0.072
	Compound #253	-0.49375
	Compound #254	-0.865079
	Compound #255	-0.321429
	Compound #256	0.687606
	Compound #257	-1.30831
	Compound #258	-0.0420436
	Compound #259	-3.35079
	Compound #260	-0.463393
	Compound #261	-4.82232
	Compound #262	-0.540592
	Compound #263	0.640179
	Compound #264	0.16129
	Compound #265	-1.32092
	Compound #266	2.03191
	Compound #267	1.06455
	Compound #268	-0.0603175
	Compound #269	3.34575
	Compound #270	-0.336199
	Compound #271	1.1125
	Compound #272	-9.87946
	Compound #273	-0.618462
	Compound #274	0.913231
	Compound #275	0.926812
	Compound #276	1.14769
	Compound #277	0.664756
	Compound #278	1.96407
	Compound #279	4.08511
	Compound #280	2.718
	Compound #281	0.21681
	Compound #282	47.4942
	Compound #283	2.65919
	Compound #284	-0.387302
	Compound #285	3.65397
	Compound #286	4.97623
	Compound #287	-2.20535
	Compound #288	-0.0936508
	Compound #289	0.281231
	Compound #290	4.6455
	Compound #291	59.6858
	Compound #292	0.0544643
	Compound #293	-12.1361
	Compound #294	-13.1423
	Compound #295	-0.231703
	Compound #296	-2.14107
	Compound #297	1.28755
	Compound #298	-0.0554977
	Compound #299	1.79119
	Compound #300	0.0603538
	Compound #301	-1.85538
	Compound #302	0.81539
	Compound #303	-8.06313
	Compound #304	0.449735
	Compound #305	-2.44921
	Compound #306	0.212034
	Compound #307	-0.0703274
	Compound #308	-1.03036
	Compound #309	-4.88923
	Compound #310	2.15873
	Compound #311	-3.69018
	Compound #312	6.32679
	Compound #313	4.38214
	Compound #314	-1.10462
	Compound #315	0.0508929
	Compound #316	0.728571
	Compound #317	-0.627125
	Compound #318	-0.0500849
	Compound #319	0.754464
	Compound #320	0.9
	Compound #321	1.33016
	Compound #322	-1.24444
	Compound #323	1.33112
	Compound #324	-0.48233
	Compound #325	-0.576
	Compound #326	0.621164
	Compound #327	0.805158
	Compound #328	0.710053
	Compound #329	1.68761
	Compound #330	0.224766
	Compound #331	19.5317
	Compound #332	-5.20543
	Compound #333	-4.6893
	Compound #334	-2.42706
	Compound #335	-0.202567
	Compound #336	-0.00764088
	Compound #337	-8.77697
	Compound #338	-5.56365
	Compound #339	-8.80957
	Compound #340	-1.70926
	Compound #341	2.22769
	Compound #342	-0.191964
	Compound #343	0.592168
	Compound #344	-4.36431
	Compound #345	-20.1803
	Compound #346	0.0305603
	Compound #347	4.12431
	Compound #348	-0.116523
	Compound #349	2.66772
	Compound #350	3.57593
	Compound #351	-4.09375
	Compound #352	-7.14921
	Compound #353	-0.0707692
	Compound #354	0.432937
	Compound #355	1.20535
	Compound #356	0.615385
	Compound #357	-0.232092
	Compound #358	-0.190769
	Compound #359	1.18816
	Compound #360	-0.738462
	Compound #361	-0.262963
	Compound #362	0.30832
	Compound #363	-0.05625
	Compound #364	-1.2999
	Compound #365	-0.0353798
	Compound #366	1.68431
	Compound #367	1.91005
	Compound #368	0.0803571
	Compound #369	2.2149
	Compound #370	-3.13393
	Compound #371	-6.91481
	Compound #372	0.128571
	Compound #373	-1.97421
	Compound #374	2.55357
	Compound #375	0.0391595
	Compound #376	-1.66825
	Compound #377	0.766154
	Compound #378	-0.6
	Compound #379	0.541596
	Compound #380	161.062
	Compound #381	1.0567
	Compound #382	-1.02716
	Compound #383	-0.212034
	Compound #384	0.522321
	Compound #385	-2.4489
	Compound #386	2.11461
	Compound #387	-0.548308
	Compound #388	0.224451
	Compound #389	0.894769
	Compound #390	0.230688
	Compound #391	1.2585
	Compound #392	-0.408466
	Compound #393	1.3701
	Compound #394	0.467692
	Compound #395	0.35033
	Compound #396	0.784145
	Compound #397	-0.340308
	Compound #398	-1.10383
	Compound #399	-1.56085
	Compound #400	1.3087
	Compound #401	-2.13046
	Compound #402	-0.287895
	Compound #403	0.212989
	Compound #404	1.49379
	Compound #405	0.621735
	Compound #406	0.323077
	Compound #407	2.72985
	Compound #408	-0.0402116
	Compound #409	-0.268308
	Compound #410	-0.506349
	Compound #411	0.391385
	Compound #412	0.831079
	Compound #413	0.0301587
	Compound #414	-0.0295385
	Compound #415	0.549369
	Compound #416	1.32328
	Compound #417	-0.148809
	Compound #418	1.21818
	Compound #419	0.34709
	Compound #420	1.49415
	Compound #421	-2.1873
	Compound #422	1.01242
	Compound #423	2.29375
	Compound #424	1.38929
	Compound #425	0.798472
	Compound #426	104.742
	Compound #427	-0.258377
	Compound #428	0.116308
	Compound #429	-12.1295
	Compound #430	-1.33062
	Compound #431	-12.5769
	Compound #432	0.221684
	Compound #433	-5.23769
	Compound #434	2.63839
	Compound #435	-0.270769
	Compound #436	1.875
	Compound #437	-2.90449
	Compound #438	1.02411
	Compound #439	-2.39828
	Compound #440	-1.45368
	Compound #441	0.00095511
	Compound #442	-6.25179
	Compound #443	-1.72302
	Compound #444	19.9895
	Compound #445	-1.89846
	Compound #446	-2.99018
	Compound #447	-0.0677249
	Compound #448	-2.21786
	Compound #449	1.91339
	Compound #450	1.73969
	Compound #451	-33.2853
	Compound #452	-5.46646
	Compound #453	-0.189286
	Compound #454	3.61891
	Compound #455	2.93983
	Compound #456	8.67196
	Compound #457	0.370119
	Compound #458	0.102716
	Compound #459	-0.728246
	Compound #460	0.696497
	Compound #461	0.865874
	Compound #462	-0.0848896
	Compound #463	-1.8418
	Compound #464	0.276101
	Compound #465	2.54096
	Compound #466	-3.30357
	Compound #467	2.16607
	Compound #468	0.417621
	Compound #469	-0.574703
	Compound #470	0.940577
	Compound #471	-0.807301
	Compound #472	-7.05263
	Compound #473	-1.36455
	Compound #474	0.536503
	Compound #475	-1.00798
	Compound #476	-5.34387
	Compound #477	-1.46227
	Compound #478	0.713393
	Compound #479	-0.0839286
	Compound #480	0.488215
	Compound #481	2.65662
	Compound #482	1.24857
	Compound #483	1.42976
	Compound #484	0.0550389
	Compound #485	-0.843386
	Compound #486	0.0707692
	Compound #487	-3.53548
	Compound #488	-1.08012
	Compound #489	0.894737
	Compound #490	-0.0553846
	Compound #491	-0.636308
	Compound #492	-1.15804
	Compound #493	0.982546
	Compound #494	-0.664021
	Compound #495	-1.07804
	Compound #496	8.58886
	Compound #497	0.0241071
	Compound #498	0.295416
	Compound #499	-5.37249
	Compound #500	0.594462
	Compound #501	0.123939
	Compound #502	-0.741799
	Compound #503	-0.331252
	Compound #504	-0.248352
	Compound #505	0.175385
	Compound #506	-0.499692
	Compound #507	-0.024
	Compound #508	-0.34709
	Compound #509	-0.791964
	Compound #510	-0.74367
	Compound #511	-3.44572
	Compound #512	-1.19484
	Compound #513	1.22708
	Compound #514	-2.43548
	Compound #515	-2.46964
	Compound #516	0.365179
	Compound #517	-0.568761
	Compound #518	107.154
	Compound #519	-2.10646
	Compound #520	0.00594228
	Compound #521	-0.552381
	Compound #522	8.11036
	Compound #523	2.01911
	Compound #524	-1.56504
	Compound #525	-0.945503
	Compound #526	0.411517
	Compound #527	0.212279
	Compound #528	-0.929322
	Compound #529	-0.552896
	Compound #530	-1.87015
	Compound #531	0.0420436
	Compound #532	2.29841
	Compound #533	0.43125
	Compound #534	-0.135714
	Compound #535	-2.36842
	Compound #536	-2.73734
	Compound #537	0.0561915
	Compound #538	0.239389
	Compound #539	-1.87589
	Compound #540	0.911111
	Compound #541	0.994462
	Compound #542	0.271429
	Compound #543	-1.16677
	Compound #544	-5.25477
	Compound #545	131.104
	Compound #546	0.273345
	Compound #547	10.7903
	Compound #548	-0.187692
	Compound #549	2.87833
	Compound #550	-0.235993
	Compound #551	0.614769
	Compound #552	-0.617658
	Compound #553	0.288444
	Compound #554	2.29947
	Compound #555	-1.26825
	Compound #556	1.56492
	Compound #557	1.0386
	Compound #558	-2.19107
	Compound #559	-0.51497
	Compound #560	-0.367857
	Compound #561	1.08404
	Compound #562	0.397284
	Compound #563	-5.04911
	Compound #564	-0.208434
	Compound #565	-1.26071
	Compound #566	0.0758929
	Compound #567	2.19694
	Compound #568	2.83763
	Compound #569	0.130462
	Compound #570	-6.69949
	Compound #571	-0.283668
	Compound #572	20.1491
	Compound #573	1.16469
	Compound #574	-1.56256
	Compound #575	10.5643
	Compound #576	0.674873
	Compound #577	-1.12394
	Compound #578	0.917657
	Compound #579	0.47619
	Compound #580	-2.32951
	Compound #581	-1.19375
	Compound #582	-1.05168
	Compound #583	0.869538
	Compound #584	-0.665179
	Compound #585	2.43069
	Compound #586	0.159593
	Compound #587	0.341071
	Compound #588	0.195536
	Compound #589	-1.50745
	Compound #590	0.325692
	Compound #591	1.16554
	Compound #592	-3.02388
	Compound #593	-1.55324
	Compound #594	-0.0301587
	Compound #595	0.00693722
	Compound #596	4.67402
	Compound #597	0.0232804
	Compound #598	-9.91786
	Compound #599	-0.742976
	Compound #600	0.0509619
	Compound #601	-1.01273
	Compound #602	-0.0818462
	Compound #603	-0.0449231
	Compound #604	0.554466
	Compound #605	-4.12798
	Compound #606	-0.715921
	Compound #607	-3.8489
	Compound #608	-0.39064
	Compound #609	-0.210462
	Compound #610	0.174769
	Compound #611	2.58148
	Compound #612	-0.515873
	Compound #613	-6.52377
	Compound #614	2.9986
	Compound #615	-0.629464
	Compound #616	-2.2326
	Compound #617	-0.517827
	Compound #618	-4.05922
	Compound #619	1.95246
	Compound #620	-1.2043
	Compound #621	0.110078
	Compound #622	-0.902377
	Compound #623	-0.835979
	Compound #624	4.23661
	Compound #625	-0.18836
	Compound #626	-1.4333
	Compound #627	-1.88625
	Compound #628	-2.88241
	Compound #629	-0.921231
	Compound #630	1.85196
	Compound #631	0.165626
	Compound #632	-0.982154
	Compound #633	0.189386
	Compound #634	-0.82999
	Compound #635	-0.510053
	Compound #636	-0.247373
	Compound #637	-0.197793
	Compound #638	0.00554977
	Compound #639	0.497453
	Compound #640	1.16476
	Compound #641	-0.258913
	Compound #642	-0.172043
	Compound #643	-0.398942
	Compound #644	-1.1153
	Compound #645	0.0478668
	Compound #646	-0.137566
	Compound #647	1.26535
	Compound #648	-0.168099
	Compound #649	0.99618
	Compound #650	-0.576401
	Compound #651	0.122095
	Compound #652	0.799107
	Compound #653	0.998959
	Compound #654	-6.93999
	Compound #655	1.66161
	Compound #656	0.577679
	Compound #657	0.43553
	Compound #658	-0.925501
	Compound #659	1.15574
	Compound #660	-6.83839
	Compound #661	-2.03905
	Compound #662	0.657143
	Compound #663	-6.45586
	Compound #664	-0.611607
	Compound #665	0.186607
	Compound #666	-0.944069
	Compound #667	462.821
	Compound #668	0.395077
	Compound #669	22.7655
	Compound #670	0.826825
	Compound #671	0.853141
	Compound #672	-4.40917
	Compound #673	-1.64771
	Compound #674	1.72806
	Compound #675	-3.03056
	Compound #676	1.53311
	Compound #677	-4.36927
	Compound #678	-0.349636
	Compound #679	1.91404
	Compound #680	1.48233
	Compound #681	-3.7657
	Compound #682	-0.139636
	Compound #683	0.0144312
	Compound #684	0.601457
	Compound #685	0.634755
	Compound #686	0.655348
	Compound #687	-2.16233
	Compound #688	0.0848896
	Compound #689	0.0297114
	Compound #690	1.56428
	Compound #691	7.68591
	Compound #692	4.65714
	Compound #693	-1.17378
	Compound #694	1.55178
	Compound #695	0.322581
	Compound #696	-4.915
	Compound #697	-0.10625
	Compound #698	-0.596774
	Compound #699	0.492837
	Compound #700	-0.526182
	Compound #701	-0.428571
	Compound #702	0.829464
	Compound #703	-0.598214
	Compound #704	0.690947
	Compound #705	2.3975
	Compound #706	0.878571
	Compound #707	-8.11885
	Compound #708	-0.728615
	Compound #709	-0.512733
	Compound #710	0.0582726
	Compound #711	0.963497
	Compound #712	-0.692063
	Compound #713	0.643463
	Compound #714	0.441964
	Compound #715	-1.77566
	Compound #716	0.353846
	Compound #717	1.35654
	Compound #718	-2.95893
	Compound #719	-0.466071
	Compound #720	0.0936508
	Compound #721	-0.0116071
	Compound #722	0.00208116
	Compound #723	0.297231
	Compound #724	0.168574
	Compound #725	1.44795
	Compound #726	-0.19375
	Compound #727	-0.619866
	Compound #728	0.155077
	Compound #729	6.78227
	Compound #730	-1.50399
	Compound #731	0.416233
	Compound #732	-0.46455
	Compound #733	-0.578836
	Compound #734	-0.314941
	Compound #735	-5.008
	Compound #736	2.71037
	Compound #737	1.00677
	Compound #738	0.665712
	Compound #739	-11.6361
	Compound #740	-1.27165
	Compound #741	0.552203
	Compound #742	0.0455385
	Compound #743	-16.4253
	Compound #744	-11.7365
	Compound #745	-0.533956
	Compound #746	-0.123939
	Compound #747	0.244643
	Compound #748	-0.991964
	Compound #749	-0.955857
	Compound #750	-0.833036
	Compound #751	-1.03138
	Compound #752	-2.43069
	Compound #753	1.06462
	Compound #754	-1.14261
	Compound #755	1.67526
	Compound #756	-1.57662
	Compound #757	-0.362479
	Compound #758	-38.5339
	Compound #759	0.435077
	Compound #760	34.1594
	Compound #761	-0.98254
	Compound #762	-0.329372
	Compound #763	-0.827125
	Compound #764	2.2328
	Compound #765	-0.137536
	Compound #766	0.486607
	Compound #767	0.120014
	Compound #768	-7.87143
	Compound #769	0.321846
	Compound #770	-1.69911
	Compound #771	-1.34375
	Compound #772	-0.963497
	Compound #773	0.00346861
	Compound #774	0.972308
	Compound #775	-0.427077
	Compound #776	0.93668
	Compound #777	0.437253
	Compound #778	-0.0458453
	Compound #779	0.962434
	Compound #780	1.49216
	Compound #781	-5.65536
	Compound #782	-1.92073
	Compound #783	-1.35262
	Compound #784	-0.810267
	Compound #785	0.658428
	Compound #786	1.904
	Compound #787	0.00267857
	Compound #788	-0.311481
	Compound #789	-6.70159
	Compound #790	0.511967
	Compound #791	-1.7963
	Compound #792	-0.178571
	Compound #793	0.538624
	Compound #794	0.144294
	Compound #795	-3.63667
	Compound #796	1.43036
	Compound #797	0.247029
	Compound #798	-1.41063
	Compound #799	-1.37079
	Compound #800	0.0391595
	Compound #801	-2.6514
	Compound #802	-1.08246
	Compound #803	-1.93618
	Compound #804	0.0764429
	Compound #805	0.252679
	Compound #806	-3.46991
	Compound #807	0.116071
	Compound #808	4.00764
	Compound #809	26.5587
	Compound #810	-11.7492
	Compound #811	0.489074
	Compound #812	-6.62199
	Compound #813	-3.22892
	Compound #814	-2.49538
	Compound #815	-0.127645
	Compound #816	10.3396
	Compound #817	3.7455
	Compound #818	3.46689
	Compound #819	-1.21817
	Compound #820	-1.17827
	Compound #821	1.12
	Compound #822	-0.198642
	Compound #823	-0.167187
	Compound #824	-4.25806
	Compound #825	3.4601
	Compound #826	-0.913237
	Compound #827	-1.77989
	Compound #828	0.0818462
	Compound #829	0.27674
	Compound #830	-1.33651
	Compound #831	-1.925
	Compound #832	0.918506
	Compound #833	-2.78571
	Compound #834	-1.63661
	Compound #835	1.36986
	Compound #836	-9.03565
	Compound #837	-6.43011
	Compound #838	3.14431
	Compound #839	1.13658
	Compound #840	1.75446
	Compound #841	-4.09168
	Compound #842	0.127513
	Compound #843	-0.276923
	Compound #844	0.010582
	Compound #845	0.307077
	Compound #846	0.923591
	Compound #847	-27.1692
	Compound #848	-0.468085
	Compound #849	-0.173538
	Compound #850	-1.38536
	Compound #851	-0.337566
	Compound #852	0.804233
	Compound #853	0.0611205
	Compound #854	-3.39577
	Compound #855	-2.01526
	Compound #856	-8.38935
	Compound #857	-0.149844
	Compound #858	-0.756851
	Compound #859	-0.500867
	Compound #860	-0.705231
	Compound #861	0.668081
	Compound #862	3.12054
	Compound #863	-16.0991
	Compound #864	-16.7532
	Compound #865	-3.02411
	Compound #866	-1.73708
	Compound #867	-1.56772
	Compound #868	-4.38519
	Compound #869	-1.35873
	Compound #870	1.39559
	Compound #871	-2.41518
	Compound #872	-1.17321
	Compound #873	-0.109538
	Compound #874	1.1717
	Compound #875	-6.02037
	Compound #876	-0.413393
	Compound #877	2.41799
	Compound #878	43.3706
	Compound #879	-8.35059
	Compound #880	0.547321
	Compound #881	-0.186607
	Compound #882	-5.31232
	Compound #883	0.24
	Compound #884	-0.881027
	Compound #885	0.12894
	Compound #886	2.06877
	Compound #887	2.86248
	Compound #888	0.930975
	Compound #889	-0.336199
	Compound #890	1.33214
	Compound #891	-0.0513228
	Compound #892	-0.0830946
	Compound #893	0.52931
	Compound #894	0.0928571
	Compound #895	-7.87877
	Compound #896	1.18201
	Compound #897	-0.571627
	Compound #898	-2.94732
	Compound #899	1.18095
	Compound #900	-0.108914
	Compound #901	2.04444
	Compound #902	65.8386
	Compound #903	-1.89206
	Compound #904	0.0592593
	Compound #905	-3.75131
	Compound #906	0.382003
	Compound #907	91.7412
	Compound #908	-0.15291
	Compound #909	0.804754
	Compound #910	-0.264565
	Compound #911	0.00339559
	Compound #912	-4.93888
	Compound #913	0.0554977
	Compound #914	2.57498
	Compound #915	-0.213021
	Compound #916	-2.96657
	Compound #917	-0.232397
	Compound #918	1.21732
	Compound #919	-0.0645161
	Compound #920	1.02671
	Compound #921	1.00382
	Compound #922	-0.677072
	Compound #923	-0.0747029
	Compound #924	2.18166
	Compound #925	-1.17354
	Compound #926	-3.32399
	Compound #927	-4.79796
	Compound #928	-1.7001
	Compound #929	0.568158
	Compound #930	-1.39636
	Compound #931	4.58234
	Compound #932	-0.0219675
	Compound #933	0.341538
	Compound #934	0.151104
	Compound #935	-2.83362
	Compound #936	-0.643774
	Compound #937	0.222769
	Compound #938	25.1328
	Compound #939	37.7183
	Compound #940	-0.116308
	Compound #941	0.12894
	Compound #942	0.910857
	Compound #943	0.387302
	Compound #944	0.951385
	Compound #945	13.3562
	Compound #946	1.73153
	Compound #947	0.692063
	Compound #948	-0.0509619
	Compound #949	-0.0677249
	Compound #950	-0.165179
	Compound #951	0.525841
	Compound #952	-1.6104
	Compound #953	0.0941799
	Compound #954	0.537138
	Compound #955	-0.126386
	Compound #956	0.475729
	Compound #957	0.0598214
	Compound #958	-13.2327
	Compound #959	-0.344795
	Compound #960	-0.140179
	Compound #961	-1.74554
	Compound #962	-13.5467
	Compound #963	-1.20798
	Compound #964	-2.51783
	Compound #965	0.40625
	Compound #966	-0.830769
	Compound #967	0.7624
	Compound #968	-0.749107
	Compound #969	0.0568225
	Compound #970	1.38042
	Compound #971	0.621777
	Compound #972	-0.444822
	Compound #973	1.74107
	Compound #974	2.18092
	Compound #975	15.1259
	Compound #976	-0.0190769
	Compound #977	-0.0232804
	Compound #978	-2.3639
	Compound #979	-0.0561915
	Compound #980	0.0561915
	Compound #981	0.985085
	Compound #982	8.10017
	Compound #983	-0.69723
	Compound #984	-0.148809
	Compound #985	0.83871
	Compound #986	-28.3005
	Compound #987	15.443
	Compound #988	-0.138393
	Compound #989	-0.994058
	Compound #990	-2.23125
	Compound #991	-1.80369
	Compound #992	0.250794
	Compound #993	27.0164
	Compound #994	0.821394
	Compound #995	1.1018
	Compound #996	-2.96604
	Compound #997	0.698214
	Compound #998	0.559562
	Compound #999	0.785231
	Compound #1000	-0.193548
	Compound #1001	-0.0582726
	Compound #1002	-0.158154
	Compound #1003	0.995796
	Compound #1004	0.601231
	Compound #1005	2.34196
	Compound #1006	-1.0798
	Compound #1007	-0.659957
	Compound #1008	-0.525147
	Compound #1009	-1.18506
	Compound #1010	0.136581
	Compound #1011	1.41511
	Compound #1012	-2.34815
	Compound #1013	0.573708
	Compound #1014	0.0580357
	Compound #1015	-0.00339559
	Compound #1016	0.127645
	Compound #1017	-0.0438272
	Compound #1018	-5.46643
	Compound #1019	-5.62139
	Compound #1020	480.094
	Compound #1021	-1.72246
	Compound #1022	0.779464
	Compound #1023	1.59511
	Compound #1024	1.98642
	Compound #1025	23.7368
	Compound #1026	-0.23125
	Compound #1027	1.13538
	Compound #1028	5.58839
	Compound #1029	-2.23036
	Compound #1030	-0.563639
	Compound #1031	-0.694769
	Compound #1032	19.9151
	Compound #1033	0.0747029
	Compound #1034	4.6944
	Compound #1035	-1.80136
	Compound #1036	-6.54911
	Compound #1037	-1.26119
	Compound #1038	-2.70105
	Compound #1039	-0.165608
	Compound #1040	1.42105
	Compound #1041	-0.475382
	Compound #1042	-0.489286
	Compound #1043	0.286078
	Compound #1044	0.121289
	Compound #1045	-0.638968
	Compound #1046	-0.133195
	Compound #1047	-0.222411
	Compound #1048	0.00846561
	Compound #1049	0.887946
	Compound #1050	0.224109
	Compound #1051	1.98185
	Compound #1052	-0.640068
	Compound #1053	-0.142693
	Compound #1054	-0.805357
	Compound #1055	1.50154
	Compound #1056	-0.247675
	Compound #1057	0.732569
	Compound #1058	-5.15091
	Compound #1059	-0.102679
	Compound #1060	2.64185
	Compound #1061	0.0438272
	Compound #1062	-0.676786
	Compound #1063	0.0780985
	Compound #1064	-1.04754
	Compound #1065	-0.0707596
	Compound #1066	-1.93548
	Compound #1067	-1.39049
	Compound #1068	-2.07927
	Compound #1069	0.500867
	Compound #1070	-2.58065
	Compound #1071	1.03937
	Compound #1072	-2.90735
	Compound #1073	-11.5872
	Compound #1074	-0.149107
	Compound #1075	8.99018
	Compound #1076	-0.420308
	Compound #1077	0.133195
	Compound #1078	2.87768
	Compound #1079	0.336
	Compound #1080	-0.0561915
	Compound #1081	0.0491071
	Compound #1082	0.268783
	Compound #1083	-0.483524
	Compound #1084	0.248
	Compound #1085	-0.552632
	Compound #1086	-1.17655
	Compound #1087	0.0210124
	Compound #1088	-1.22461
	Compound #1089	-1.37351
	Compound #1090	1.00035
	Compound #1091	0.118846
	Compound #1092	-2.7725
	Compound #1093	-0.0241071
	Compound #1094	0.118626
	Compound #1095	0.916808
	Compound #1096	-0.322334
	Compound #1097	-0.427844
	Compound #1098	0.191002
	Compound #1099	-0.391534
	Compound #1100	-6.7746
	Compound #1101	1.04444
	Compound #1102	1.01415
	Compound #1103	-0.648677
	Compound #1104	1.69723
	Compound #1105	-8.59018
	Compound #1106	0.10625
	Compound #1107	-0.710714
	Compound #1108	-1.79577
	Compound #1109	-1.59375
	Compound #1110	-0.65625
	Compound #1111	2.33661
	Compound #1112	1.92073
	Compound #1113	0.302714
	Compound #1114	2.35926
	Compound #1115	0.249846
	Compound #1116	3.70773
	Compound #1117	0.234295
	Compound #1118	-1.54499
	Compound #1119	2.98812
	Compound #1120	-0.383036
	Compound #1121	1.14154
	Compound #1122	-2.06878
	Compound #1123	2.02751
	Compound #1124	0.230159
	Compound #1125	0.152801
	Compound #1126	-0.0814815
	Compound #1127	-0.4625
	Compound #1128	67.4651
	Compound #1129	69.4449
	Compound #1130	5.92177
	Compound #1131	-3.80062
	Compound #1132	-3.3812
	Compound #1133	-1.2822
	Compound #1134	3.66786
	Compound #1135	0.128424
	Compound #1136	-1.50255
	Compound #1137	-0.224766
	Compound #1138	2.63704
	Compound #1139	76.6927
	Compound #1140	-1.10029
	Compound #1141	-0.996296
	Compound #1142	0.110357
	Compound #1143	-3.10089
	Compound #1144	1.01723
	Compound #1145	1.10582
	Compound #1146	-0.386607
	Compound #1147	-0.586462
	Compound #1148	0.0794643
	Compound #1149	0.174873
	Compound #1150	-0.484648
	Compound #1151	-0.996604
	Compound #1152	0.926812
	Compound #1153	4.50462
	Compound #1154	1.68571
	Compound #1155	0.994462
	Compound #1156	-1.15238
	Compound #1157	-6.65765
	Compound #1158	-2.22546
	Compound #1159	-1.39789
	Compound #1160	3.35754
	Compound #1161	1.45238
	Compound #1162	-2.17066
	Compound #1163	0.415849
	Compound #1164	-0.223723
	Compound #1165	-2.93969
	Compound #1166	0.134285
	Compound #1167	-11.4878
	Compound #1168	-1.86892
	Compound #1169	-1.47708
	Compound #1170	-0.271939
	Compound #1171	4.81055
	Compound #1172	2.24862
	Compound #1173	0.835692
	Compound #1174	0.305931
	Compound #1175	2.00694
	Compound #1176	-0.222222
	Compound #1177	1.09331
	Compound #1178	0.534336
	Compound #1179	0.782518
	Compound #1180	0.231746
	Compound #1181	-1.24448
	Compound #1182	0.0725883
	Compound #1183	-0.651385
	Compound #1184	1.72646
	Compound #1185	-1.42286
	Compound #1186	-1.87776
	Compound #1187	-1.73916
	Compound #1188	-0.0878701
	Compound #1189	1.40308
	Compound #1190	-0.126257
	Compound #1191	-0.440615
	Compound #1192	1.44477
	Compound #1193	-0.0916808
	Compound #1194	0.87297
	Compound #1195	-3.98682
	Compound #1196	2.18525
	Compound #1197	-0.0882852
	Compound #1198	-0.199385
	Compound #1199	0.475692
	Compound #1200	-6.10952
	Compound #1201	-2.92359
	Compound #1202	-0.0491071
	Compound #1203	-8.35625
	Compound #1204	0.0668577
	Compound #1205	0.0529101
	Compound #1206	0.301075
	Compound #1207	0.186772
	Compound #1208	1.49216
	Compound #1209	-0.440311
	Compound #1210	-0.37508
	Compound #1211	-0.153571
	Compound #1212	-0.391005
	Compound #1213	-1.39733
	Compound #1214	-1.33888
	Compound #1215	0.854769
	Compound #1216	-4.46518
	Compound #1217	-12.0783
	Compound #1218	-1.48125
	Compound #1219	-0.0210124
	Compound #1220	-0.602625
	Compound #1221	1.00064
	Compound #1222	-3.42804
	Compound #1223	-0.593826
	Compound #1224	-0.552679
	Compound #1225	-1.04985
	Compound #1226	-0.161414
	Compound #1227	0.490926
	Compound #1228	2.17572
	Compound #1229	-0.880357
	Compound #1230	1.20219
	Compound #1231	0.142693
	Compound #1232	0.416359
	Compound #1233	-0.0310868
	Compound #1234	0.974901
	Compound #1235	-5.87922
	Compound #1236	-3.63839
	Compound #1237	-1.77016
	Compound #1238	-4.52207
	Compound #1239	-0.0550389
	Compound #1240	0.838586
	Compound #1241	1.43814
	Compound #1242	-2.03569
	Compound #1243	0.0941538
	Compound #1244	-5.23815
	Compound #1245	-0.996878
	Compound #1246	-1.889
	Compound #1247	-1.13662
	Compound #1248	-0.651548
	Compound #1249	-2.30781
	Compound #1250	6.75454
	Compound #1251	0.920204
	Compound #1252	-0.9875
	Compound #1253	-5.104
	Compound #1254	-1.83938
	Compound #1255	-0.184
	Compound #1256	-6.44795
	Compound #1257	0.404464
	Compound #1258	-1.78214
	Compound #1259	-0.510893
	Compound #1260	-2.65695
	Compound #1261	-0.724958
	Compound #1262	1.55671
	Compound #1263	0.206304
	Compound #1264	0.0458453
	Compound #1265	-1.51958
	Compound #1266	-3.52434
	Compound #1267	-0.874783
	Compound #1268	-0.0391595
	Compound #1269	1.11065
	Compound #1270	1.66523
	Compound #1271	0.556365
	Compound #1272	-1.0034
	Compound #1273	0.810582
	Compound #1274	-0.332378
	Compound #1275	1.42523
	Compound #1276	12.4683
	Compound #1277	-1.91071
	Compound #1278	1.83393
	Compound #1279	-3.88348
	Compound #1280	2.91851
	Compound #1281	-0.0945559
	Compound #1282	-0.010582
	Compound #1283	1.75089
	Compound #1284	3.06972
	Compound #1285	-2.07641
	Compound #1286	0.406621
	Compound #1287	-0.139077
	Compound #1288	-1.64185
	Compound #1289	0.403077
	Compound #1290	1.31391
	Compound #1291	1.83569
	Compound #1292	-1.8127
	Compound #1293	1.36931
	Compound #1294	0.409296
	Compound #1295	1.29799
	Compound #1296	-7.60042
	Compound #1297	-0.839385
	Compound #1298	2.75893
	Compound #1299	1.875
	Compound #1300	-0.21164
	Compound #1301	0.579258
	Compound #1302	-0.368672
	Compound #1303	-1.77589
	Compound #1304	-0.0725883
	Compound #1305	-0.833231
	Compound #1306	-1.11938
	Compound #1307	-0.488215
	Compound #1308	-0.519048
	Compound #1309	0.212002
	Compound #1310	-0.565079
	Compound #1311	0.302463
	Compound #1312	1.96657
	Compound #1313	0.0767857
	Compound #1314	0.310411
	Compound #1315	-3.35625
	Compound #1316	0.978841
	Compound #1317	-0.146132
	Compound #1318	-0.316219
	Compound #1319	-0.795606
	Compound #1320	-4.13073
	Compound #1321	-7.72582
	Compound #1322	0.638918
	Compound #1323	3.31232
	Compound #1324	-0.630372
	Compound #1325	0.0814815
	Compound #1326	4.71296
	Compound #1327	0.0129231
	Compound #1328	6.33333
	Compound #1329	-11.4688
	Compound #1330	0.974533
	Compound #1331	0.356085
	Compound #1332	0
	Compound #1333	0.0346541
	Compound #1334	-1.4367
	Compound #1335	-1.44143
	Compound #1336	0.110582
	Compound #1337	0.483524
	Compound #1338	0.90967
	Compound #1339	1.47878
	Compound #1340	1.09911
	Compound #1341	0.455599
	Compound #1342	0.882462
	Compound #1343	-1.22512
	Compound #1344	5.25297
	Compound #1345	-0.0627692
	Compound #1346	-0.212308
	Compound #1347	1.22254
	Compound #1348	3.58661
	Compound #1349	-13.8259
	Compound #1350	-0.0751323
	Compound #1351	-0.275194
	Compound #1352	0.289398
	Compound #1353	204.913
	Compound #1354	17.4822
	Compound #1355	1.35979
	Compound #1356	-7.10031
	Compound #1357	0.497399
	Compound #1358	0.120635
	Compound #1359	-0.655567
	Compound #1360	-0.913237
	Compound #1361	-2.80369
	Compound #1362	0.0461538
	Compound #1363	197.43
	Compound #1364	-2.02708
	Compound #1365	-0.467196
	Compound #1366	1.42025
	Compound #1367	0.511967
	Compound #1368	0.0610475
	Compound #1369	-0.110078
	Compound #1370	-3.6724
	Compound #1371	-8.92455
	Compound #1372	-7.10794
	Compound #1373	-5.03045
	Compound #1374	-13.8009
	Compound #1375	0.0295385
	Compound #1376	0.0219675
	Compound #1377	1.34443
	Compound #1378	-0.0116071
	Compound #1379	-0.413811
	Compound #1380	0.429538
	Compound #1381	-0.28029
	Compound #1382	-2.53477
	Compound #1383	-1.65344
	Compound #1384	-10.8449
	Compound #1385	-0.842178
	Compound #1386	-1.1254
	Compound #1387	0.0624339
	Compound #1388	-0.524107
	Compound #1389	-0.432157
	Compound #1390	-0.989494
	Compound #1391	1.11746
	Compound #1392	0.75625
	Compound #1393	-0.0129231
	Compound #1394	-0.628923
	Compound #1395	1.84126
	Compound #1396	-0.00846561
	Compound #1397	0.710714
	Compound #1398	0.827513
	Compound #1399	-15.7243
	Compound #1400	1.01607
	Compound #1401	2.48942
	Compound #1402	-4.47649
	Compound #1403	1.52698
	Compound #1404	-0.169231
	Compound #1405	-4.11874
	Compound #1406	3.26074
	Compound #1407	-2.45268
	Compound #1408	0.740201
	Compound #1409	-1.15385
	Compound #1410	7.09969
	Compound #1411	0.443982
	Compound #1412	-0.0941799
	Compound #1413	-2.39153
	Compound #1414	0.764286
	Compound #1415	0.00634921
	Compound #1416	-7.02892
	Compound #1417	-5.72684
	Compound #1418	0.254497
	Compound #1419	0.582495
	Compound #1420	0.220308
	Compound #1421	0.574703
	Compound #1422	2.12001
	Compound #1423	0.283036
	Compound #1424	0.359791
	Compound #1425	1.19675
	Compound #1426	1.26964
	Compound #1427	0.832856
	Compound #1428	2.43553
	Compound #1429	1.00064
	Compound #1430	-0.701353
	Compound #1431	3.9966
	Compound #1432	-0.609504
	Compound #1433	-0.192593
	Compound #1434	-0.192636
	Compound #1435	-0.615344
	Compound #1436	-1.02593
	Compound #1437	0.301815
	Compound #1438	0.355357
	Compound #1439	-1.63446
	Compound #1440	-1.09947
	Compound #1441	-15.8423
	Compound #1442	1.27589
	Compound #1443	-0.69914
	Compound #1444	-1.89231
	Compound #1445	-2.2619
	Compound #1446	-11.8812
	Compound #1447	0.441964
	Compound #1448	-2.59018
	Compound #1449	-5.65536
	Compound #1450	1.512
	Compound #1451	0.255014
	Compound #1452	-0.134582
	Compound #1453	0.868195
	Compound #1454	1.27714
	Compound #1455	1.21799
	Compound #1456	-1.29464
	Compound #1457	-1.99947
	Compound #1458	-0.170536
	Compound #1459	-6.61217
	Compound #1460	1.95815
	Compound #1461	12.0392
	Compound #1462	-3.44233
	Compound #1463	-5.25519
	Compound #1464	-2.41346
	Compound #1465	1.30847
	Compound #1466	-5.68761
	Compound #1467	-0.589134
	Compound #1468	0.210462
	Compound #1469	0.0543294
	Compound #1470	17.5205
	Compound #1471	0.694397
	Compound #1472	1.776
	Compound #1473	-4.30564
	Compound #1474	13.246
	Compound #1475	-0.734651
	Compound #1476	0.801337
	Compound #1477	-1.31519
	Compound #1478	-0.941426
	Compound #1479	1.84253
	Compound #1480	-6.6724
	Compound #1481	1.16619
	Compound #1482	-0.638624
	Compound #1483	2.08659
	Compound #1484	1.91786
	Compound #1485	-0.106972
	Compound #1486	0.0916808
	Compound #1487	0.744986
	Compound #1488	-3.62655
	Compound #1489	-11.3582
	Compound #1490	-1.33125
	Compound #1491	-2.59938
	Compound #1492	3.07163
	Compound #1493	-1.19862
	Compound #1494	1.66701
	Compound #1495	1.05826
	Compound #1496	-0.391595
	Compound #1497	-1.16141
	Compound #1498	-2.11385
	Compound #1499	0
	Compound #1500	-2.72063
	Compound #1501	2.76032
	Compound #1502	-0.126486
	Compound #1503	-0.707143
	Compound #1504	1.20882
	Compound #1505	-0.352
	Compound #1506	2.28165
	Compound #1507	1.30804
	Compound #1508	0.118434
	Compound #1509	-0.132275
	Compound #1510	0.535553
	Compound #1511	0.187302
	Compound #1512	-0.465179
	Compound #1513	0.559562
	Compound #1514	0.3
	Compound #1515	0.192699
	Compound #1516	2.86923
	Compound #1517	1.87631
	Compound #1518	-0.187305
	Compound #1519	-0.0305603
	Compound #1520	1.41261
	Compound #1521	-1.72598
	Compound #1522	0.0781538
	Compound #1523	0.0886737
	Compound #1524	1.6611
	Compound #1525	0.480952
	Compound #1526	1.45661
	Compound #1527	1.63214
	Compound #1528	-1.27989
	Compound #1529	-0.346032
	Compound #1530	13.2069
	Compound #1531	3.3039
	Compound #1532	0.111607
	Compound #1533	0.116964
	Compound #1534	-1.05536
	Compound #1535	1.34766
	Compound #1536	2.26679
	Compound #1537	-0.399471
	Compound #1538	-14.9857
	Compound #1539	-0.169231
	Compound #1540	-0.723973
	Compound #1541	0.495385
	Compound #1542	-6.8172
	Compound #1543	-2.35148
	Compound #1544	-1.92646
	Compound #1545	1.13661
	Compound #1546	-10.5365
	Compound #1547	-1.87508
	Compound #1548	0.21872
	Compound #1549	-0.0928571
	Compound #1550	0.590139
	Compound #1551	-1.32293
	Compound #1552	0.364898
	Compound #1553	-1.64762
	Compound #1554	0.690179
	Compound #1555	-2.85291
	Compound #1556	-2.84527
	Compound #1557	1.86246
	Compound #1558	-1.80985
	Compound #1559	-3.63692
	Compound #1560	-0.574769
	Compound #1561	1.584
	Compound #1562	-1.15503
	Compound #1563	-5.10582
	Compound #1564	5.21964
	Compound #1565	2.95893
	Compound #1566	0.716964
	Compound #1567	-4.864
	Compound #1568	-1.23899
	Compound #1569	0.0179894
	Compound #1570	0.48
	Compound #1571	0.00509619
	Compound #1572	1.14821
	Compound #1573	0.0209231
	Compound #1574	-0.452722
	Compound #1575	-2.328
	Compound #1576	1.55857
	Compound #1577	0.0751323
	Compound #1578	-2.91964
	Compound #1579	-1.73448
	Compound #1580	-0.438031
	Compound #1581	0.148809
	Compound #1582	0.877746
	Compound #1583	1.08012
	Compound #1584	-0.0582011
	Compound #1585	-6.61587
	Compound #1586	3.60952
	Compound #1587	-0.92
	Compound #1588	-1.48783
	Compound #1589	2.66571
	Compound #1590	-0.736842
	Compound #1591	0.195077
	Compound #1592	4.48
	Compound #1593	-0.0544974
	Compound #1594	0.207385
	Compound #1595	-3.25024
	Compound #1596	0.844923
	Compound #1597	-0.636143
	Compound #1598	1.11815
	Compound #1599	-6.20738
	Compound #1600	-2.33304
	Compound #1601	-3.08787
	Compound #1602	1.1944
	Compound #1603	-0.149952
	Compound #1604	0.0500849
	Compound #1605	0.0436923
	Compound #1606	1.26396
	Compound #1607	-16.2598
	Compound #1608	1.08829
	Compound #1609	-29.2658
	Compound #1610	0.112383
	Compound #1611	1.71569
	Compound #1612	-0.573831
	Compound #1613	0.00357143
	Compound #1614	0.796429
	Compound #1615	-0.314231
	Compound #1616	-0.0573066
	Compound #1617	0.82343
	Compound #1618	2.01607
	Compound #1619	1.30089
	Compound #1620	0.00625
	Compound #1621	0.84375
	Compound #1622	1.28947
	Compound #1623	2.02828
	Compound #1624	-1.01607
	Compound #1625	-1.4766
	Compound #1626	1.17723
	Compound #1627	0.667233
	Compound #1628	-3.92011
	Compound #1629	-0.110582
	Compound #1630	-0.725698
	Compound #1631	0.636607
	Compound #1632	-0.127985
	Compound #1633	2.66181
	Compound #1634	1.80815
	Compound #1635	1.19569
	Compound #1636	-0.996825
	Compound #1637	-8.54669
	Compound #1638	-5.19018
	Compound #1639	0.813757
	Compound #1640	1.98548
	Compound #1641	0.0878701
	Compound #1642	0.867572
	Compound #1643	-0.768
	Compound #1644	-0.430159
	Compound #1645	-0.00625
	Compound #1646	-4.25467
	Compound #1647	28.2579
	Compound #1648	3.71614
	Compound #1649	-2.52487
	Compound #1650	2.50172
	Compound #1651	0.118232
	Compound #1652	0.603629
	Compound #1653	4.93124
	Compound #1654	0.129032
	Compound #1655	0.128424
	Compound #1656	113.767
	Compound #1657	-0.359791
	Compound #1658	16.2741
	Compound #1659	0.12381
	Compound #1660	0.507111
	Compound #1661	-5.52123
	Compound #1662	-15.7034
	Compound #1663	0.411607
	Compound #1664	43.1571
	Compound #1665	-1.58646
	Compound #1666	2.69719
	Compound #1667	0.0191022
	Compound #1668	0.933622
	Compound #1669	-1.34126
	Compound #1670	1.44312
	Compound #1671	-3.43069
	Compound #1672	0.0554977
	Compound #1673	0.735993
	Compound #1674	0.0916808
	Compound #1675	-0.161905
	Compound #1676	0.291005
	Compound #1677	1.30628
	Compound #1678	2.75806
	Compound #1679	0.247373
	Compound #1680	41.1634
	Compound #1681	6.09206
	Compound #1682	0.775
	Compound #1683	-0.126984
	Compound #1684	-2.52292
	Compound #1685	-0.159593
	Compound #1686	-0.192699
	Compound #1687	0.544413
	Compound #1688	0.696095
	Compound #1689	0.944822
	Compound #1690	1.89477
	Compound #1691	-2.54943
	Compound #1692	-2.16299
	Compound #1693	-0.0803571
	Compound #1694	-1.7691
	Compound #1695	-5.38482
	Compound #1696	-4.27163
	Compound #1697	4.07301
	Compound #1698	-0.799427
	Compound #1699	-0.831698
	Compound #1700	0.716332
	Compound #1701	0.308149
	Compound #1702	-0.436308
	Compound #1703	-0.408929
	Compound #1704	-1.95033
	Compound #1705	0.234295
	Compound #1706	-0.621777
	Compound #1707	-1.45177
	Compound #1708	0.814286
	Compound #1709	0.800382
	Compound #1710	0.0945559
	Compound #1711	1.60615
	Compound #1712	-0.621538
	Compound #1713	-1.08855
	Compound #1714	0.435714
	Compound #1715	2.28558
	Compound #1716	-4.77143
	Compound #1717	-0.360317
	Compound #1718	2.025
	Compound #1719	-0.232143
	Compound #1720	0.999653
	Compound #1721	-0.664
	Compound #1722	-0.128571
	Compound #1723	0.423599
	Compound #1724	-0.534805
	Compound #1725	-3.75877
	Compound #1726	2.31614
	Compound #1727	-0.814371
	Compound #1728	-0.391534
	Compound #1729	4.14431
	Compound #1730	-7.34277
	Compound #1731	-1.01964
	Compound #1732	-0.901786
	Compound #1733	1.49107
	Compound #1734	0.497388
	Compound #1735	-7.69949
	Compound #1736	0.128571
	Compound #1737	-1.04499
	Compound #1738	0.82963
	Compound #1739	2.25908
	Compound #1740	-6.50215
	Compound #1741	0.931217
	Compound #1742	-1.06452
	Compound #1743	1.6684
	Compound #1744	0.0241071
	Compound #1745	0.0670628
	Compound #1746	-0.266138
	Compound #1747	-0.697846
	Compound #1748	-8.19732
	Compound #1749	-0.148308
	Compound #1750	2.35519
	Compound #1751	-0.832718
	Compound #1752	2.33415
	Compound #1753	-1.33439
	Compound #1754	1.56543
	Compound #1755	2.34375
	Compound #1756	-0.603077
	Compound #1757	2.71569
	Compound #1758	-0.120014
	Compound #1759	0.774154
	Compound #1760	-0.809933
	Compound #1761	1.55047
	Compound #1762	-12.9886
	Compound #1763	1.45046
	Compound #1764	-1.74901
	Compound #1765	-0.974107
	Compound #1766	0.860909
	Compound #1767	-0.137357
	Compound #1768	0.873232
	Compound #1769	1.29379
	Compound #1770	-2.59077
	Compound #1771	-0.500849
	Compound #1772	0.240615
	Compound #1773	-1.96825
	Compound #1774	-1.33929
	Compound #1775	0.411111
	Compound #1776	0.374769
	Compound #1777	0.309456
	Compound #1778	1.37149
	Compound #1779	0.425846
	Compound #1780	0.0839286
	Compound #1781	-3.37981
	Compound #1782	-3.23552
	Compound #1783	-5.62649
	Compound #1784	-2.40166
	Compound #1785	3.66189
	Compound #1786	0.0372493
	Compound #1787	-25.6455
	Compound #1788	1.83214
	Compound #1789	0.804179
	Compound #1790	-1.25425
	Compound #1791	0.660923
	Compound #1792	-0.380853
	Compound #1793	1.40317
	Compound #1794	-0.416
	Compound #1795	-0.270296
	Compound #1796	-2.16492
	Compound #1797	-0.0326049
	Compound #1798	1.78889
	Compound #1799	-0.349636
	Compound #1800	1.00317
	Compound #1801	0.24709
	Compound #1802	-2.14603
	Compound #1803	0.804308
	Compound #1804	-0.0243386
	Compound #1805	-0.00693722
	Compound #1806	2.83477
	Compound #1807	0.00509619
	Compound #1808	2.76349
	Compound #1809	-1.12062
	Compound #1810	0.0190769
	Compound #1811	0.813228
	Compound #1812	0.215054
	Compound #1813	-0.702679
	Compound #1814	0.593231
	Compound #1815	0.0116071
	Compound #1816	-1.79943
	Compound #1817	0.472926
	Compound #1818	1.04985
	Compound #1819	0.850794
	Compound #1820	0.818336
	Compound #1821	1.61969
	Compound #1822	-9.44222
	Compound #1823	-0.975382
	Compound #1824	1.54797
	Compound #1825	0.989286
	Compound #1826	-3.61082
	Compound #1827	-0.7383
	Compound #1828	0.146132
	Compound #1829	-2.69511
	Compound #1830	-2.80087
	Compound #1831	-1.31323
	Compound #1832	-1.31569
	Compound #1833	2.1547
	Compound #1834	2.53077
	Compound #1835	-1.56
	Compound #1836	2.02232
	Compound #1837	0.0917314
	Compound #1838	-1.13482
	Compound #1839	1.48571
	Compound #1840	-0.0436923
	Compound #1841	0.9282
	Compound #1842	1.42589
	Compound #1843	-1.93545
	Compound #1844	-0.0223214
	Compound #1845	3.88123
	Compound #1846	17.8349
	Compound #1847	-5.29927
	Compound #1848	-5.61587
	Compound #1849	1.18769
	Compound #1850	3.95714
	Compound #1851	2.35815
	Compound #1852	-0.0346541
	Compound #1853	-3.70688
	Compound #1854	-7.50529
	Compound #1855	-0.424448
	Compound #1856	1.40123
	Compound #1857	-1.12269
	Compound #1858	-0.406676
	Compound #1859	-1.79894
	Compound #1860	0.348048
	Compound #1861	1.46435
	Compound #1862	-0.274117
	Compound #1863	0.320106
	Compound #1864	0.707692
	Compound #1865	3.05236
	Compound #1866	129.326
	Compound #1867	1.24642
	Compound #1868	-8.74644
	Compound #1869	0.0695385
	Compound #1870	1.67054
	Compound #1871	-2.33169
	Compound #1872	-0.367857
	Compound #1873	-0.349538
	Compound #1874	1.22164
	Compound #1875	-0.138491
	Compound #1876	-0.0670628
	Compound #1877	0.722222
	Compound #1878	0.773016
	Compound #1879	-0.00509619
	Compound #1880	-0.0520291
	Compound #1881	0.302207
	Compound #1882	-3.9119
	Compound #1883	0.701538
	Compound #1884	0.407186
	Compound #1885	-0.417657
	Compound #1886	1.1129
	Compound #1887	-1.51692
	Compound #1888	-2.74644
	Compound #1889	-0.00208116
	Compound #1890	1.4766
	Compound #1891	-0.254769
	Compound #1892	0.0553846
	Compound #1893	-1.00554
	Compound #1894	-5.0625
	Compound #1895	18.0954
	Compound #1896	-1.16299
	Compound #1897	-0.933036
	Compound #1898	-1.48472
	Compound #1899	-0.0372493
	Compound #1900	1.51952
	Compound #1901	-0.00668577
	Compound #1902	-0.0668577
	Compound #1903	1.42411
	Compound #1904	-5.85569
	Compound #1905	0.281757
	Compound #1906	-0.0297114
	Compound #1907	-0.782683
	Compound #1908	-0.38455
	Compound #1909	0.361032
	Compound #1910	-2.04867
	Compound #1911	-0.666667
	Compound #1912	-0.152376
	Compound #1913	-0.740179
	Compound #1914	0.403077
	Compound #1915	0.109538
	Compound #1916	0.922321
	Compound #1917	0.908319
	Compound #1918	-0.367385
	Compound #1919	1.6961
	Compound #1920	0.364177
	Compound #1921	0.329372
	Compound #1922	-1.40492
	Compound #1923	0.244974
	Compound #1924	-5.40917
	Compound #1925	-1.89247
	Compound #1926	4.52722
	Compound #1927	55.4766
	Compound #1928	-0.0706781
	Compound #1929	0.67291
	Compound #1930	-0.507077
	Compound #1931	2.28651
	Compound #1932	0.136
	Compound #1933	-0.794643
	Compound #1934	-1.04868
	Compound #1935	0.0883929
	Compound #1936	-1.89983
	Compound #1937	2.66402
	Compound #1938	0.482462
	Compound #1939	0.745063
	Compound #1940	0.126386
	Compound #1941	-4.98812
	Compound #1942	0.167187
	Compound #1943	0.497231
	Compound #1944	-8.86055
	Compound #1945	-0.723692
	Compound #1946	-3.27175
	Compound #1947	0.216402
	Compound #1948	-4.39699
	Compound #1949	0.799427
	Compound #1950	1.46167
	Compound #1951	-0.273846
	Compound #1952	0.863385
	Compound #1953	40.5382
	Compound #1954	-1.25264
	Compound #1955	1.30268
	Compound #1956	1.27619
	Compound #1957	-2.94769
	Compound #1958	0.166136
	Compound #1959	0.167187
	Compound #1960	1.42598
	Compound #1961	-15.9827
	Compound #1962	-3.59911
	Compound #1963	0.095511
	Compound #1964	1.09169
	Compound #1965	0.0544974
	Compound #1966	-1.85625
	Compound #1967	-2.68577
	Compound #1968	-0.856085
	Compound #1969	44.6934
	Compound #1970	4.11121
	Compound #1971	33.4506
	Compound #1972	44.4194
	Compound #1973	-4.45026
	Compound #1974	-0.104982
	Compound #1975	-0.176695
	Compound #1976	-2.61987
	Compound #1977	-1.93983
	Compound #1978	-0.0916808
	Compound #1979	0.808998
	Compound #1980	0.933622
	Compound #1981	1.27446
	Compound #1982	0.0402116
	Compound #1983	1.83022
[truncated: 194 more rows]

## Sheet: Figure 2
Figure 2a	Number of neurons (untreated)
	CTL	1.19147	0.649961	1.7548	1.17059	0.95133	0.802542	0.694425	1.07552	0.799991	0.909377	1.06501	0.934992
	Leigh	1.1882	0.759493	0.769456	0.756247	0.70277	0.581332	0.569713	0.635123	0.752261	0.557869	0.687936	0.826105
Figure 2c	Number of neurons after DLD treatment
	DMSO	1.00464	0.891325	1.25527	0.810155	1.03861	0.964415	0.996643	1.07456	1.1384	0.825982	0.745556	0.93011	0.996611	1.39797	0.929756	1.14355	1.28954	0.618739	0.935209	1.01296	1.32408	0.91474	0.984577	0.949392	0.827216
	DLD1 - 1µM	1.34578	1.53139	1.12211	1.02329	1.05705
	DLD1 - 10µM	1.29947	1.33338	1.55284	1.25606	1.20535
	DLD1 - 50µM	1.17017	1.16147	1.12325	1.24801	1.11353
	DLD2 - 1µM	1.16674	1.01858	1.06622	1.03087	0.527101
	DLD2 - 10µM	1.15967	0.728637	0.788958	1.00774	0.754576
	DLD2 - 50µM	1.38873	0.708741	0.827796	1.02844	0.930378
	DLD3 - 1µM	0.938049	1.05738	1.72412	1.31131	0.81712
	DLD3 - 10µM	0.592885	0.604213	0.900717	0.734118	0.600581
	DLD3 - 50µM	0.606364	0.501481	0.355866	0.382159	0.428098
	DLD4 - 1µM	1.35248	1.34676	1.40235	1.41389	1.27696
	DLD4 - 10µM	1.51826	1.10028	1.09111	1.19868	1.22936
	DLD4 - 50µM	1.03549	0.884425	1.02949	0.721689	0.721903
	DLD5 - 1µM	1.58551	1.46046	1.70055	1.25445	1.34303
	DLD5 - 10µM	1.79161	2.0409	1.85559	1.80231	1.87567
	DLD5 - 50µM	0.523339	0.351517	0.532445	0.282742	0.731131
Figure 2e	Number of neurons after YSD treatment treatment
	DMSO	1.08431	1.06894	0.87039	1.00198	0.974385	1.20897	1.00212	0.777378	1.25788	0.753647
	YSD1 - 1µM	0.961805	0.83278	1.06219	1.08034	0.758854
	YSD1 - 10µM	1.05197	0.923341	0.762249	0.707865	0.642175
	YSD1 - 50µM	0.164324	0.170745	0.273217	0.133261	0.0607779
	YSD2 - 1µM	0.852806	1.04428	1.05842	0.73556	0.888908
	YSD2 - 10µM	0.985913	0.795952	0.892479	0.740138	0.713159
	YSD2 - 50µM	0.931164	0.976501	0.8984	0.859612	0.822986
	YSD3 - 1µM	0.593087	0.659309	0.692707	0.572174	0.636953
	YSD3 - 10µM	0.452017	0.266792	0.446996	0.355322	0.36746
	YSD4 - 1µM	1.02277	1.10567	0.855604	0.877345	0.777872
	YSD4 - 10µM	1.2518	1.22776	1.35772	1.32255	1.16936
	YSD4 - 50µM	0.0600077	0.0116806	0.0318895	0.0444645	0.0344044
Figure 2g	Dose-response drug validation in yeast: treatment with Talarozole
		24h treatment
		ΔSHY + DMSO			ΔSHY + Talarozole			WT + DMSO
	Concentration (µM)	Replicate 1	Replicate 2	Replicate 3	Replicate 1	Replicate 2	Replicate 3	Replicate 1	Replicate 2	Replicate 3
	2.5	5640	5360	5320	6040	5760	5440	14480	14200	14400
	7.5	5600	5880	5160	6600	7480	6800	14160	14520	13440
	20	5560	6160	5360	9320	10280	10400	14040	13920	14760
	40	5680	5920	5280	10440	10520	11080	14800	14560	14200
		48h treatment
		ΔSHY + DMSO			ΔSHY + Talarozole			WT + DMSO
	Concentration (µM)	Replicate 1	Replicate 2	Replicate 3	Replicate 1	Replicate 2	Replicate 3	Replicate 1	Replicate 2	Replicate 3
	2.5	5800	5280	5600	6760	6280	6840	70440	70120	74360
	7.5	6000	6000	5200	8240	7960	7840	68320	70360	75600
	20	5600	6040	5960	9360	9520	10920	68880	61560	74120
	40	5440	5840	5600	10720	12120	10800	67520	63440	71920
Figure 2h	Dose-response drug validation in yeast: treatment with Sertaconazole
		24h treatment
		ΔSHY + DMSO			ΔSHY + Sertaconazole			WT + DMSO
	Concentration (µM)	Replicate 1	Replicate 2	Replicate 3	Replicate 1	Replicate 2	Replicate 3	Replicate 1	Replicate 2	Replicate 3
	2.5	5640	5360	5320	6520	7080	6440	14480	14200	14400
	7.5	5600	5880	5160	6480	6560	6720	14160	14520	13440
	20	5560	6160	5360	7560	8360	7640	14040	13920	14760
		48h treatment
		ΔSHY + DMSO			ΔSHY + Sertaconazole			WT + DMSO
	Concentration (µM)	Replicate 1	Replicate 2	Replicate 3	Replicate 1	Replicate 2	Replicate 3	Replicate 1	Replicate 2	Replicate 3
	2.5	5800	5280	5600	5720	6160	6080	70440	70120	74360
	7.5	6000	6000	5200	6520	6880	6000	68320	70360	75600
	20	5600	6040	5960	8120	8080	8200	68880	61560	74120

## Sheet: Figure 3
Figure 3h	Signal intensity /organoid area in midbrain organoids
		Hoechst		MAP2		SMI312		TH
	Replicate	CTL	Leigh	CTL	Leigh	CTL	Leigh	CTL	Leigh
	Organoid 1	0.0885	0.0203	0.1663	0.0351	0.0827	0.0145	0.0561	0.0222
	Organoid 2	0.1235	0.0632	0.1543	0.0658	0.1207	0.0415	0.1122	0.034
	Organoid 3	0.0438	0.0227	0.1854	0.0244	0.1164	0.0208	0.0538	0.0214
	Organoid 4	0.0726	0.0458	0.1485	0.0539	0.083	0.0447	0.0628	0.0126
	Organoid 5	0.0094	0.003	0.0443	0.0178	0.0417	0.0285	0.0365	0.0202
	Organoid 6	0.0499	0.0118	0.0798	0.0245	0.0402	0.0345	0.033	0.0226
	Organoid 7	0.0067	0.0086	0.0471	0.0242	0.0456	0.0297	0.0379	0.0244
	Organoid 8	0.0072	0.0034	0.0504	0.0201	0.07	0.0219	0.0395	0.0191
	Organoid 9	0.0078	0.0048	0.0417	0.0262	0.0532	0.0357	0.0348	0.0236
	Organoid 10		0.0096		0.024		0.0285		0.0201
	Organoid 11	0.0094	0.0096	0.0435	0.0192	0.0269	0.0193	0.0336	0.0179
	Organoid 12	0.0225	0.0096	0.0485	0.0206	0.0262	0.0204	0.0414	0.0198
	Organoid 13	0.0194	0.0046	0.038	0.0226	0.0193	0.0293	0.0271	0.023
	Organoid 14	0.0291	0.0066	0.052	0.0251	0.0482	0.0259	0.0461	0.0239
	Organoid 15	0.0294	0.0173	0.0499	0.027	0.0467	0.0365	0.0469	0.021
	Organoid 16	0.0373	0.0387	0.0452	0.0259	0.047	0.0241	0.0421	0.0245
Figure 3i	Organoid growth rate
		CTL
	Day	Organoid 1	Organoid 2	Organoid 3	Organoid 4	Organoid 5	Organoid 6	Organoid 7	Organoid 8	Organoid 9	Organoid 10	Organoid 11	Organoid 12	Organoid 13	Organoid 14	Organoid 15	Organoid 16
	D2 (baseline)	0	0	0	0	0	0	0	0	0	0	0	0	0	0	0	0
	D4	19478	20306	25993	32128	26845	19968	17568	21879	19874	11753	7118	18543	9012	10000	573	13967
	D7	75523	67653	76012	86835	85067	68054	47700	59367	49332	39634	26348	60499	46889	43508	36503	52306
	D9	115357	117883	126514	136298	135603	119533	68649	84109	73778	56374	48052	87399	67200	70671	66530	77885
	D12	165552	178893	171041	196364	183189	174115	95617	122440	108338	84821	90276	126630	100840	96779	101875	116173
	D14	216930	218975	220605				109413	135903	119053	100987	95946	136314	119818	120227	117978	139736
	D17	248189	238758	246281				135779	161586	135450	113843	118722	168804	136278	131857	143024	158780
	D19	274815	262467	274095				155902	172523	157423	136822	138058	180069	159905	149478	155724	164567
	D21	287151	285507	303938				175428	187700	163200	150812	151840	204280	176168	172806	179062	188035
	D23	309085	313504	325093				188189	204646	174064	166093	178851	229946	189805	192319	195617	206968
	D26	343468	345754	342984				208261	229225	175059	186941	183323	255388	206372	209271	207237	233229
	D28	368314	387107	383152				210664	236336	183991	190876	184098	263146	222607	209053	205514	247228
		Leigh
	Day	Organoid 1	Organoid 2	Organoid 3	Organoid 4	Organoid 5	Organoid 6	Organoid 7	Organoid 8	Organoid 9	Organoid 10	Organoid 11	Organoid 12	Organoid 13	Organoid 14	Organoid 15	Organoid 16
	D2 (baseline)	0	0	0	0	0	0	0	0	0	0	0	0	0	0	0	0
	D4	39461	29277	42301	37450	23045	45476	13265	36006	31716	36035	45361	13341	24419	21841	6501	23731
	D7	107115	87005	103985	95929	70342	104411	32925	72174	60407	68664	81443	31730	40993	37543	16992	43861
	D9	137474	128866	141467	130002	109598	143596	52990	110501	113809	119924	133509	83145	90808	85708	63961	89613
	D12	221169	199427	209660	217814	195898	221621	158567	209495	201176	195118	231308	134173	162196	160009	128379	150865
	D14	281767	255752	324213				201879	249534	240723	254650	277286	167825	198015	209430	171837	189291
	D17	357794	380691	375373				244302	292280	300515	288117	308893	219596	259929	269030	209068	222911
	D19	442705	454557	431446				286397	333397	378956	324101	365745	240582	281291	272890	219448	255624
	D21	505197	532159	544791				303513	346469	401505	348798	374537	305141	339205	339757	259489	289936
	D23	627286	539797	567999				340702	414621	425939	392208	412037	327028	337657	360874	281095	330386
	D26	677673	598341	710585				364287	446808	425670	408705	451373	372693	391091	416542	331144	371493
	D28	651949	587891					377159	487319	447472	401562	478782	423619	432073	491142	366415	432804
Figure 3j	Lactate release in midbrain organoids
		CTL	Leigh
	Organoid 1	0.05	0.131
	Organoid 2	0.049	0.104
	Organoid 3	0.054	0.098
	Organoid 4	0.042	0.105
	Organoid 5	0.044	0.099
	Organoid 6	0.048	0.107
	Organoid 7	0.079	0.144
	Organoid 8	0.05	0.127
	Organoid 9	0.045	0.123
Figure 3k	Spontaneous calcium signal in midbrain organoids: number of active and inactive cells
		CTL			Leigh
	Replicate	Total No cells	Active cells	Inactive cells	Total No cells	Active cells	Inactive cells
	Organoid 1	6	4	2
	Organoid 2	4	2	2	6	3	3
	Organoid 3	6	2	4	7	6	1
	Organoid 4	6	4	2	7	2	5
	Organoid 5	4	4	0	2	2	0
	Organoid 6	5	3	2	11	7	4
	Organoid 7	10	6	4	2	0	2
	Percentage	1	0.61	0.39	1	0.57	0.43
Figure 3l	Calcium responses to metabolic stress in midbrain organoids - signal integral (individual cells)
	CTL	Leigh
	-11.802	-1.86257
	-9.56022	0
	-14.1952	-5.89948
	-0.19461	-13.7039
	-1.6261	-7.42557
	-0.92107	-2.44803
	-1.50239	-1.41527
	-1.61813	-0.59366
	-4.31546	-0.06622
	-5.35376	-8.67537
	-5.87268	-4.30056
	-13.903	-5.0915
	-7.01848	-0.6619
	-8.93055	-4.33525
	-11.153	-5.72952
	-4.32034	-2.23649
	-11.546	0
	-7.98498	-1.14074
	-13.0061	-7.30657
	-14.7214	0
	-7.90862	-2.61545
	-11.6614	-0.05082
	-8.94669
	-6.45741
	-5.89189
	-7.01335
	-12.5005
	-11.3585
	-18.0419
	-6.66358
	-13.8281
	-4.81827
	-6.62305
	-6.61156
	-7.94834
	-15.6105

## Sheet: Figure 4
Figure 4b	Organoid growth rate after drug treatment
		DMSO
	Day	Organoid 1	Organoid 2	Organoid 3	Organoid 4	Organoid 5	Organoid 6	Organoid 7	Organoid 8	Organoid 9	Organoid 10	Organoid 11	Organoid 12	Organoid 13	Organoid 14	Organoid 15	Organoid 16	Organoid 17	Organoid 18	Organoid 19	Organoid 20	Organoid 21	Organoid 22	Organoid 23	Organoid 24
	D2 (baseline)	0	0	0	0	0	0	0	0	0	0	0	0	0	0	0	0	0	0	0	0	0	0	0	0
	D4	48999	46933	36337	46791	32936	37825	43337	18682	24298	30874	27872	43670	25100	36107	40630	36408	57063	41807	49073	23350	28040	26593	26978	24344
	D7	89575	80719	79844		46800	99605	85104	54188	54017	65063	51350	84700	53265	43318	52084	64028	71169	57257	63477	56623	62236	62171	41156	52992
	D9	132398	134041	103044	135360	180961	131400	104051	94948	79138	108635	93993	120880	92652	86177	90139	111331	119209	110123	102915	102782	105583	115564	99693	92266
	D12	196524	189882	189186	200871	207906	227066	184381	175071	172865	143653	190234	171472		193244	180193	196858	200250	182535	185811	158867	176312	165657	155488	156480
	D14	251770	247110	204853				246515	242000	233160	200099		233084	218052	230092	228205	246186	253571	233507	247760	201715	221280	208371	192669	175354
	D17	305521	273331	367366				323708	319679	318089	326147	276672	314772	288289	280353	263286	289233	296246	291391	292060	258206	255675	243191	214835	215539
	D19	346416	363849	373940				371966	362114	354352	359515	314107	346366	347850	331299	315224	349597	359439	338079	359106	324297	306665	299378	271294	278386
	D21	376267	420605	411292				425983	432060	412484	393276	377823	406981	381862	363723	335716	385799	384322	362678	384677	339255	322398	330949	290482	304416
	D23	378242	464602	537389				510904	506087	484373	505572	455023	518959	478187	394725	379618	443996	413153	398696	412995	412869	375377	392918	337817	346089
	D26	462272	536908	623476				516506	524909	507982	522608	462997	546236	505488	491069	490000	533935	510244	484391	481888	435730	433627	463644	376567	372051
	D28	529318	510964					584433	556412	580076	533549	544971	580882		535740	517633	556108	560284	520094	525495			484891	446364	387221
		Sertaconazole
	Day	Organoid 1	Organoid 2	Organoid 3	Organoid 4	Organoid 5	Organoid 6	Organoid 7	Organoid 8	Organoid 9	Organoid 10	Organoid 11	Organoid 12	Organoid 13	Organoid 14	Organoid 15	Organoid 16	Organoid 17	Organoid 18	Organoid 19	Organoid 20	Organoid 21	Organoid 22	Organoid 23	Organoid 24	Organoid 25
	D2 (baseline)	0	0	0	0	0	0	0	0	0	0	0	0	0	0	0	0	0	0	0	0	0	0	0	0	0
	D4	34441	44089	42613	38912	41151	29598	20295	27491	32227	32579	37977	4716	-924	26407	45005	47261	38745	33755	29282	46736	17511	38410	26412	10113	20032
	D7	81873	88064	91481	102687	82866	85010	39014	12549	24460	47977	48351	-11022	25678	45320	38620	52193	73013	49166	61980	69952	47277	69724	51987	14211	65462
	D9	110914	111954	118414	126196	142674	115192	57447	22188	41830	62879	70816	19174	36669	73710	83045	91253	114514	110100	103994	129274	84491	109872	93007	65626	112764
	D12	183620	205800	196166	204044	220308	167368	99981	106184	86818	91201	77423	78197	93145	81868	120602	135663	163434	164291	153098	165395	140534	163089	153473	119181	158438
	D14	229111	259521	281393				129975	112685	119631	133056	120033	115541	131624	116888	161880	169698	206477	171254	196985	208582	172467	193197	186417	160123	198453
	D17	275922	283797	317005				114811	139669	160970	143520	152898	157070	163424	139405	197549	199713	230683	207567	218698	238753	196950	235220	216119	181556	274986
	D19	412886	372860	372952				188207	195651	200567	218715	142356	190814	206208	169762	252377	257944	306013	276902	281918	301607	230892	255169	228648	203675	277108
	D21	474817	399382	466693				234998	169077	302272	228708	214224	231024	249699		288037	292294	334758	308154	322376	342035	276558	301338	306132	251046	315227
	D23	514887	453677	482685				295406	286404	379167	329768	244811	308252	325638	323251	330938	339141	386444	345048	367696	394332		334314	342156	303461	346051
	D26	665266	524447	542698				344254	268796	435124	386518	295766	352441	373176	370604	430246	428028	485667	451173	461115	493601	362914	391481	408376	386251	428164
	D28	679427	625356	598777				401671	355165	546239	445274	405620	413666	429718	423376	465435	473310	520827	474886	506548	543736		420330	442780	436710	444326
		Talarozole
	Day	Organoid 1	Organoid 2	Organoid 3	Organoid 4	Organoid 5	Organoid 6	Organoid 7	Organoid 8	Organoid 9	Organoid 10	Organoid 11	Organoid 12	Organoid 13	Organoid 14	Organoid 15	Organoid 16	Organoid 17	Organoid 18	Organoid 19	Organoid 20	Organoid 21	Organoid 22	Organoid 23	Organoid 24	Organoid 25
	D2 (baseline)	0	0	0	0	0	0	0	0	0	0	0	0	0	0	0	0	0	0	0	0	0	0	0	0	0
	D4	24045	-11097	39782	42070	29406	26267	39563	19094	21718	41396	32622	35725	41579	34076	42900	42335	53280	45104	43424	4303	29419	23978	28927	29712	13854
	D7	64274	12306	94180	100438	80784	87056	60166	31485	27610	64073	35738	30286	65446	36048	52440	80430	83041	53795	64329	4655	107254	95990	96954	94543	65727
	D9	98801	28369	109478	129766	110835	116892	64977	39209	29781	61907	51523	27933	85425	41848	74813	110659	107990	99457	98690	52545	151119	146903	147282	130687	94561
	D12	196752	88867	181356	223867	180132	173085	91448	68694	55171	88815	73293	41817	107269	44796	105661	140738	148933	138793	145702	113448	222495	200324	212373	191555	159425
	D14	250695	157125	248552				131650	97466	78828	111882	100791	80139	123898	71511	133969	162630	182015	166646	171226	136703	263573	231817	259144	236986	199724
	D17	313360	222211	274756				167327	112856		155391	134558	115299	195259	101929	155829	171140	182528	176622	170034	149540	291377	263343	304757	270082	219172
	D19	376408	338443	386690				202737	152685	66156	193732	160893	147100	214327	126368	184285	198207	240440	215269	199285	205766	341236	313002	369458	312543	263119
	D21	500412	392775	438025				236011	216174	111956	229553	190804	169377	248981	157030	217608	222545	284999	244201	229210	239888	383718	348926	398133	366423	296247
	D23	556953	439045	484040				284932	267393	150568	278062	209567	225576	262493	187545	260954	265026	311969	280899	271466	289920	447727	402076	454834	444927	354869
	D26	694722	541412	623267				359979	324266	239053	297466	273468	288083	313723	228348	332292	336039	436796	360816		385816	525358	460555	523778	526411	425393
	D28		554415	672148				363995	387081	298650	397889	320708	374183	389851	287807	399261	394435	488865	428316	387568	445261	578466	491771	577351	560378	457379
Figure 4c	Lactate release after drug treatment
	Replicate	DMSO	Talarozole	Sertaconazole
	Organoid 1	0.1033	0.078	0.0696
	Organoid 2	0.0932	0.0811	0.062
	Organoid 3	0.0964	0.0705	0.0838
	Organoid 4	0.1098	0.0936	0.0583
	Organoid 5	0.1081	0.1043	0.076
	Organoid 6	0.104	0.0858	0.0859
	Organoid 7	0.1005	0.0811	0.0956
	Organoid 8	0.0908	0.0728	0.0972
	Organoid 9	0.0865	0.0785	0.078
	Organoid 10	0.0856	0.0891	0.0741
	Organoid 11	0.0955	0.0857	0.0685
	Organoid 12	0.0891	0.0937	0.0709
	Organoid 13		0.0793	0.0727
Figure 4d	TH quantification (signal intensity) in treated midbrain organoids
	Replicate	DMSO	Sertaconazole	Talarozole
	Organoid 1	0.012	0.0225	0.0255
	Organoid 2	0.0129	0.0332	0.0258
	Organoid 3	0.0111	0.0136	0.0281
	Organoid 4	0.0165	0.0145	0.0294
	Organoid 5	0.0116	0.0146	0.0123
	Organoid 6	0.0174	0.0122	0.0141
	Organoid 7	0.0186	0.0188	0.0182
	Organoid 8	0.0195	0.0167	0.0216
	Organoid 9	0.0185	0.0177	0.0199
	Organoid 10	0.0112	0.0149	0.0192
	Organoid 11	0.0147	0.0122	0.0144
	Organoid 12	0.0078	0.0161	0.0162
	Organoid 13	0.0168	0.0188
	Organoid 14	0.0175	0.021	0.0203
	Organoid 15	0.0197	0.0143	0.0182
	Organoid 16	0.0155	0.0228	0.0298
	Organoid 17	0.0185	0.014	0.0212
	Organoid 18		0.025	0.0171
	Organoid 19	0.0218	0.0149	0.0213
	Organoid 20	0.0162	0.0167	0.0186
	Organoid 21	0.0157	0.012	0.0198
Figure 4e	Spontaneous calcium signal in treated midbrain organoids: number of active and inactive cells
		DMSO			Talarozole			Sertaconazole						DMSO	Talarozole	Sertaconazole
	Replicate	Total No cells	Active cells	Inactive cells	Total No cells	Active cells	Inactive cells	Total No cells	Active cells	Inactive cells			Total active cells	27	39	24
	Organoid 1	3	3	0	9	4	5	8	4	4			Total inactive cells	29	19	26
	Organoid 2	8	4	4	8	8	0	9	4	5			Total cells	56	58	50
	Organoid 3	6	2	4	5	4	1	7	4	3
	Organoid 4	6	2	4	8	6	2	6	1	5
	Organoid 5	8	5	3	7	1	6	6	4	2
	Organoid 6	6	2	4	9	7	2	5	3	2
	Organoid 7	3	2	1	8	7	1	3	2	1
	Organoid 8	4	0	4	4	2	2	6	2	4
	Organoid 9	12	7	5
	Percentage	1	0.482143	0.517857	1	0.672414	0.327586	1	0.48	0.52
Figure 4g	Calcium response to metabolic stress in treated midbrain organoids - signal integral (individual cells)
	DMSO	Talarozole	Sertaconazole			DMSO	Talarozole	Sertaconazole
	2.74614	0	8.51451		Signals analyzed:	54	46	42
	9.2609	1.63294	4.80932		Organoid analyzed:	9	7	7
	9.11707	5.99098	2.01789		Batches (n):	3	3	3
	12.8169	0.73868	3.69888
	3.23577	12.9405	2.26002
	4.03481	5.64959	6.04146
	5.58466	5.66489	6.60726
	20.4153	8.51733	7.91649
	0	4.51467	0.14545
	2.64303	12.5605	7.06258
	6.2444	8.18194	7.68098
	0.48785	11.3105	1.42592
	4.7368	16.0777	1.7007
	2.42174	1.05911	0.26712
	15.02	15.8122	1.76162
	0	15.709	1.0521
	6.54366	18.2395	1.85941
	7.70497	3.73094	20.7625
	2.31527	0.81584	1.45787
	2.26878	5.18006	33.9899
	3.31121	4.60113	0.5867
	2.51443	16.4577	0
	18.7812	46.7914	6.47087
	32.6025	26.0892	0.57822
	27.0716	26.9511	4.31939
	22.1449	4.86517	4.11896
	14.0811	31.2665	4.94984
	18.4209	51.0438	3.48202
	22.9168	29.5874	0
	2.72722	29.9377	1.00706
	13.4319	28.1262	4.08107
	15.1443	23.4729	1.47404
	8.05169	4.94717	5.17719
	3.60152	28.3809	13.4201
	1.78457	24.456	14.0696
	0	0	11.0978
	1.0789	14.9237	14.2514
	0	0	9.92307
	4.92334	12.282	8.16166
	8.37994	3.58652	10.5519
	1.47534	0	11.0133
	1.13681	0	6.79544
	4.78723	2.56587
	9.90562	2.32238
	7.82442	3.95234
	3.06515	0
	2.57942
	0.48383
	4.09164
	26.4802
	24.1998
	4.00023
	6.08509
	1.98812

## Sheet: Figure 5
Figure 5a	AMP/ATP ratio
	CTL	Leigh	DMSO	Sertaconazole	Talarozole
	0.24	0.06	0.08	0.05	0.2
	0.31	0.12	0.08	0.09	0.21
	0.25	0.13	0.08	0.09	0.16
	0.26	0.1	0.1	0.17	0.2
Figure 5b	Succinyl-CoA levels
	CTL	Leigh	DMSO	Sertaconazole	Talarozole
	97.66	192.85	150.9	75.95	52.34
	111.28	135.07	82.84	26.78	24.46
	90.2	171.25	92.3	47.82	38.42
	100.86	127.08	73.96	51.2	34.19
Figure 5c	Oxaloacetate levels
	CTL	Leigh	DMSO	Sertaconazole	Talarozole
	96.88	112.99	103.42	87.85	85.74
	96.14	102.86	101.71	85.26	86.78
	103.74	123.57	98.38	98.95	90.63
	103.24	129.35	96.5	98.09	86.76
Figure 5d	Glycerophospholipid levels
	Phosphatidylethanolamine (PE)
	CTL	Leigh	Sertaconazole	Talarozole
	12.316	13.97	8.6508	10.6251
	11.6059	15.2084	10.0579	10.9057
	14.9785	10.7965	7.85314	10.1385
	15.3252	11.6563	9.49093	12.6381
	14.9335	12.0379	9.95984	10.3933
	Phosphatidylglycerol (PG)
	CTL	Leigh	Sertaconazole	Talarozole
	0.45192	0.526911	1.02363	0.723385
	0.545439	0.654449	1.38313	0.94133
	0.625542	0.364129	0.616641	0.509901
	0.609646	0.439286	0.795193	0.680181
	0.549941	0.42231	0.762026	0.605713
Figure 5e	Sphingolipids levels
	Total hexosylceramides (Total HexCer)
	CTL	Leigh	Sertaconazole	Talarozole
	0.19934	0.15291	0.24626	0.07818
	0.16264	0.14765	0.24321	0.06308
	0.13844	0.10025	0.19842	0.0541
	0.16446	0.11107	0.21633	0.06834
	0.16942	0.12308	0.20744	0.06584
	HexCer 16:0
	CTL	Leigh	Sertaconazole	Talarozole
	0.07981	0.05128	0.10386	0.01916
	0.06201	0.0468	0.09732	0.01513
	0.0523	0.03011	0.07443	0.01105
	0.06732	0.03434	0.08545	0.01554
	0.06747	0.03596	0.06802	0.01408
Figure 5f	Cholesterol levels
	Cholesterol
	CTL	Leigh	Sertaconazole	Talarozole
	10.733	11.747	8.022	8.228
	9.627	11.763	8.755	8.428
	12.918	9.618	7.898	7.418
	13.047	10.247	8.919	9.652
	13.406	12.132	9.369	8.425
Figure 5h	Bodipy integrated signal intensity/cell
	24 h treatment				48 h treatment
	CTL	Leigh	Leigh + Sertaconazole	Leigh + Talarozole	CTL	Leigh	Leigh + Sertaconazole	Leigh + Talarozole
	113.291	480	281.125	269.265	13.9694	26.1735	362.753	308.063
	82.4251	128.198	608.018	1115.95	36.9275	1.129	1798.91	94.7132
	39.5108	192.902	513.29	2.2242	3.6324	60.1695	2753.22	75.6316
	0.9927	272.706	1146.28	5.0995	16.4433	14.8093	668.188	50.5067
	7.4423	327.57	1150.97	280.983	55.7698	213.198	923.155	209.743
	1.423	57.5008	507.66	568.614	13.5194	46.8814	808.337	48.708
	4.3732	52.3776	1779.21	232.399	2.7277	64.2648	923.678	71.9558
	172.021	336.634	1058.34	727.198	7.8474	46.7258	1119.3	41.3483
	8.7281	77.9833	947.613	267.534	43.9819	8.0496	1007.85	26.3641
	18.9499	103.711	738.48	77.8729	1.2656	47.3938	1246.18	3.8243
	107.118	136.762	747.165	163.924	1.9319	11.4876	1851.29	354.451
	38.436	5.6679	384.794	55.0147	1.3027	42.7807	501.712	69.4667
	269.037	12.9597	556.872	7.3304	3.0091	11.6716	1279.19	129.398
	6.3311	62.6511	1378.84	2.1858	36.7664	198.364	2075.48	3.2746
	3.6643	78.6113	519.626	446.269	29.6894	19.1689	1636.6	4.6638
	60.1937	85.836	1300.25	250.498	150.504	73.9577	1392.22	1.1268
	16.5127	110.119	324.916	21.8406	131.615	100.678	2160.75	8.358
	32.8742	8.0199	1053.8	1.662		183	991.494	28.433
	10.5521	62.5272	1976.53	93.3225	112.908	116.218	1424.3	23.9264
	24.6531	80.9839	505.775	65.8647	34.302	7.0381	1371.45	60.123
	83.9069	374.563	1001.56	112.064	107.19	42.3732	411.404	21.9446
	1.8396	139.385	1626.51	2.5139	14.005	81.5802	1834.85	1.2384
	23.4818	53.0214	514.759	273.621	5.049	71.7963	635.979	173.402
	8.2429	25.4386	287.086	147.438	17.23	16.6476	1395.98	46.9408
	86.3129	4.4937	268.454	175.327	63.771	101.115	2548.87	63.7078
		7.3249	48.2129	68.9938	119.171	161.252	1910.87	0.9692
	20.743	161.517	417.417	586.533	100.874		2875.49	79.1187
	78.86	19.5027	213.82	27.8232	108.716	62.173	2039.05	20.2838
	18.938	62.1278	398.592	13.974	113.959	56.123	3630.58	21.5266
	170.055	319.07	1172.17	295.897	76.833	31.376	1013.2	158.071
	35.621	209.975	1510.31		48.561	14.182	1530.11	15.3515
	86.865	12.7893	684.534	193.851	75.36	184.485	843.838	99.0782
	154.365	4.6547	803.715	357.713	128.616	113.144	1423.45	31.1214
	130.547	4.9384	996.95	26.8532	23.292	18.854	752.031	23.139
	163.437	111.724	361.019	322.798	74.117	162.735	670.369	198.888
	116.123	1.3456	1013.6	392.612	97.083	96.511	1314.69	26.2865
	89.997	37.3978	82.6081	24.378		171.806	799.705	90.3898
	161.52	4.8092	705.654	386.844	57.033	32.531	905.301	93.3082
	91.265	24.0993	386.339	240.782	59.786	26.616	759.935	82.1512
	11.048	5.9816	524.577	138.836	94.147	19.051	1265.4	122.967
	21.057	276.996	974.138	407.163	28.604	178.357	522.825	247.599
	88.173	184.294	498.539	260.512	61.879	58.253	562.249	358.213
	35.14	86.2401	1407.57	5.0995	51.35		580.412	151.102
	80.014	16.7989	731.088	434.929	60.841	83.54	865.522	4.8934
	89.161	806.018	2008.49	362.974	27.02	167.582	783.938	12.5243
	96.555	54.667	842.654	243.335	7.471	12.849
	25.403	0.7307	1046.6	219.291	89.964	62.294	1231.56	115.104
	122.506	316.094	746.236	274.075	46.581	83.495	1007.85	119.598
		13.8128	1557.68	2.6149	108.102	41.013	1424.3	275.862
	222.478	85.9333	85.1248	52.995	49.01	40.784	2112.8	22.7266
	74.06		306.013	294.344		133.66	2094.31	202.335
	237.325	159.515	446.74	251.652		101.885	1209.44	72.712
	171.684	91.626	790.756	241.079		41.281	2229.7	90.3858
	99.891	255.884	829.068	65.4768		120.347	2419.61	41.033
	133.558	198.23	829.981	252.384		145.024	1177.89	132.337
	234.163	268.739	47.8502			80.437	830.628	20.4868
	38.699	313.93	371.516	514.114		116.102	1456.35	27.35
	112.299	291.716	348.653	502.848		174.214	2197.5	70.322
	9.904	298.015		529.601		66.06	1123.1	6.171
	188.066	88.931	347.731	426.578		79.492	1078.15	115.646
	84.295	214.803	1170.16	2.2442		146.848	1869.79	28.2265
	201.866	131.273	300.249	533.498			1544.75	79.94
	41.264	327.381	1072.79	15.873			2291.95	6.678
	197.701	212.418	216.286	135.937			905.301	14.755
	187.481	141.565	997.849	18.413				71.848
	215.219	264.283	845.898	595.062			2693.8	82.945
	49.318	245.4	1057.21	505.322			1939.75	238.335
		117.09	383.597	379.609			2081.03	145.17
		73.312	1363.96	17.974			625.979	341.905
		83.111	1089.04	136.928			1849.4	239.495
		78.192	1164.68	27.04			875.633	288.112
		57.323	920.994	318.376			1468.5	4.6914
		252.353	1027.55	417.457			1856.2
		98.499	272.84	142.239			1824.28	44.3687
			551.044	66.097			1200.47	53.733
		75.402	1360.5	49.29			804.962	162.481
		10.586	1098.95	398.868			2009.56	10.53
		390.704	257.759				752.031	20.2838
		431.914	1074.81				401.732	272.805
		353.583	698.838				1268.13	4.6448
		282.117	403.382				1123.1	5.6468
		113.88	883.534				1955.39	269.399
		490.632	966.082				2073.05	24.8234
		78.101	613.3				1921.06	188.219
		170.219	1400.9				2515.02	358.766
		422.305						13.3615
		252.999	211.524					286.2
		257.798	1165.06					102.99
		112.631	602.564					25.7
		162.258	1110.04					84.1512
		461.515	949.46					257.939
		378.547	975.613
		286.5	216.831
		102.22	1227.84
			692.824
			459.668
			882.29
			1377.93
			1205.44
			308.951
			801.348
			1054.27
			1135.48
			1131.73
			810.619
Figure 5j	PFO integrated signal intensity/cell
	24 h treatment				48 h treatment
	CTL	Leigh	Leigh + Sertaconazole	Leigh+Talarozole	CTL	Leigh	Leigh + Sertaconazole	Leigh+Talarozole
	1186.12	2341.87	1622.58	421.839	14623.3	2732.78	6428.68	689.615
	2291.12	1130.7	594.745	687.429	16276.2	3147.44	7937.03	1074.35
	749.911	6172.86	421.687	170.194	14056.9	770.231	4720.67
	3261.73	1313.12	123.772	98.167	13677.6	644.42	5866.36	2263.76
	3953.73	1912.76	496.705	250.489	15258.7	513.135	2780.86	2549.93
	2980.75	3388.87	262.339	696.322	11743	615.811	3451.3	727.986
	318.862	3252.19	1188.01	169.864	14102	1330.42	3291.02	1599.37
	3263.36	1539.01	1717.98	619.738	6262.81	710.633	3055.48	1172.31
	970.686	4158.42	830.614	326.19	11773.1	889.312	2980.41	3361.65
	2494.62	3498.77	1487.5	237.942	3801.14	349.924	2033.19	3566.99
	648.849	2856.64	3792.56	269.575	2982.6	963.505	1421.67	760.438
	5837.19	867.396	1460.6	427.955	4487.91	592.284	1986.95	775.729
	6167.64	2215.27	856.343	365.194	6669.06	251.64	1586.31	4291.21
	3237.16	587.263	594.764	171.828	8608.59	449.014	1908.82	1894.19
	6662.01	229.488	826.881	278.282	5196.54	1652.64	2900.05
	11707.9	100.541	686.227	399.012	5023.83	593.794	1590.47	725.967
	7936.9	1205.59	1263.83	2452.62	8318.98	887.665	1643.01	1998.87
	1864.39	552.691	201.191	1580.08	5690.49	425.556	2149.91	4933.69
	2861.25	502.044	80.2444	693.55	5500.82	347.203	2778.39	731.437
	2931.61	2144.16	278.358	690.063	8484.94	128.944	3410.93	2543.38
	1527.02	447.991	606.502	346.678	8020.17	324.087	3928.1	1764.47
	1829.7	485.005	170.937	159.426	3900.56	298.928	4146.02	2359.59
	1902.45	366.55	993.828	415.543	5273.09	341.41	1926.34	937.317
	4108.85	504.803	331.446	177.779	7488.13	27.9425	1664.39	439.467
	2755.44	565.859	390.971	208.15	10659.7	442.989	2158.34	2389.82
	2854.78	2434.73	900.481	497.084	4611.43	1058.15	2562.89	691.489
	2086.7	811.181	519.715	354.773	11662.5	409.602	4674.58	913.012
	2635.35	384.97	366.457	97.2747	10391.7	1375.53	3161.87	1148.96
	2860.76	665.874	371.644	626.468	9836.53	1876.96	3970.98	1524.69
	5890.53	562.053	112.148	316.325	13709.1	221.772	3695.05	1743.35
	4020.58	275.94	193.729	68.3106	9893.88	766.293	3086.62	1033.12
	6467.35	824.098	252.633	781.277	2872.48	406.298	2285.29	1040.92
	1580.27	2840.19	85.4795	82.4177	2125.7	247.174	1945.47	2180.02
	1949.41	557.216	325.737	727.356	7445.82	212.672	2389.74	602.762
	2321	969.952	355.932	1582.29	7549.48	91.2892	1900.82	572.287
	8703.87	1226.07	1414.19	153.539	4193.09
		760.507	365.935	36.9358	5368.95	1286.28	5942.72	1181.2
	4812.26	682.71	464.702	375.253		1044.74	4001.93	4910.86
	6065.04	972.585		181.637	4227.43	492.276	2673.04	1073.05
	3435.47	686.695	663.287	68.9686	14434.9	589.85	5850.81
	1456.78	957.601	162.553	135.694	8046.51	439.879	4787.81	1589.43
	5385.19	5005.67	616.126	363.712	5806.26	461.022	3799.4	2986.16
	6635.08	1126.02	159.898	1021.57	13048.3	432.798	6425.95	1655.03
	2529.57	829.216	680.482	461.772	13292.1	680.011	5583.14	5564.96
	5067.89	983.58	228.345	414.593	8291.59	667.394	2963.17	731.955
	3881.49	1230.67	471.886	144.551	5312.64	923.903	5834.88	610.9
	718.455	848.429	696.604	101.427	10716	1325.85	3205.47	2131.95
	6265.54	586.128	136.539	525.743	4708.42	895.436	3838.87
	6330.86	2302.56	360.245	444.642	5259.81	1016.81	3383.78	2535.76
	3310.09	2766.03	156.242	404.129	4517.92	135.095	2679.65	1061.62
	1596.13	700.724	257.04	269.23	8906.39	153.003	4803.15	1248.93
	2616.15	592.256	254.496	217.522	13878.4	932.399	4567.4	2907.64
	1454.32	882.546	833.574	243.263	8064.15	567.774	4354.91	214.289
	2119.38	781.158	225.372	864.614	6473.16	611.161	4359.12	246.586
	4401.35	2313.99	661.383	766.155	8609.92	584.244	4357.8	3226.83
	3919.29	1466.1	303.511	1350.39	7023.73	635.742	5441.54	4114.45
	5548.49	3669.8	172.725	2314.4	9376.56	918.05	4170.68
	5263.92	3138.23	166.426	255.142	8776.23	284.087	5866.93	916.381
	4977.48	1406.23	795.356	247.567	6795.87	132.276	2154.39	184.99
	2425.62		375.766	15.9664	12761.8	545.296	4446.04	304.056
	4485.21	728.032	485.348	482.13	12259	1192.59	3203.45	723.238
	4719.83	359.498	732.526	323.009	10598	1074.17		600.395
	3896.44	240.715	729.887	778.497	7102.11	1177.26	5593.66	1897.49
	791.304	468.863	738.848	242.177		974.394	6780.97	2903.18
	982.025	630.303	384.391	110.163	12737.6	1040.74	4657.4	1576.8
	5342.94	655.352		141.868	15254	256.47	7776.92	426.267
	1221.95	905.218	579.714	335.822	6543.29	470.873	5310.54	283.095
		245.497	910.007	145.031	10185.1	964.859	3663.82
	2872.5	704.311	352.629	317.065	13798.2	1100.66	7356.5	656.797
	4702.07	573.368	698.222	287.642	8416.88	1059.28	6157.94	260.316
	5633.99	727.197	273.374	265.506	13120	675.392	6097.38	2145.32
	2809.08	348.913	388.92	701.979	14383.4		3762.73	2905.3
	3133.68	300.406	883.578	328.287	6508.55	174.478	2767.42	200.858
	1268.88	819.927	175.143	230.68	6628.82	460.91	5746.5	1703.63
	1961.07	722.922	751.403	317.701	15181	908.774	6141.01	913.518
	1691.78	297.584	873.927	186.415	13905.1	911.312	7976.19	445.195
	6374.84	923.291	281.718	228.39	7978.72	1016.59	6075.57	5165.42
	6683.86	837.326	103.2	724.226	7352.5	1491.45	2956.77
	3905.56	685.818	175.241	1652.91	15316.8	419.835	3179.61
	4061.01	810.953	368.075	242.771	7884.95	1492.78	4209.64
	5764.05	331.658	231.89	167.041	10741	185.747	6989.31
	6705.69	612.421	232.066	168.081	9417.16	807.204	1538.97
	6803.72	275.12	810.909	329.938	12940.6	816.863	6346.12
	1740.79	383.561	624.063	394.731	7026.99	1557.94	4156.65
	6910.37	554.211	637.862	341.415	13976.4	1338.91
	1129.44	365.675	595.524	475.811	15192.4	795.303
	2533.76	852.218	613.876	309.065	12865.4	185.719
	7097.87	958.666	686.517	574.067	7435.35	815.493
	6252.85	286.482	654.079	314.686	10479.2	771.172
	5976.59	847.926		165.566	15478.7	474.217
	5630.75	173.531		2.7016	9984.67	411.289
	3791.92	947.796		37.7473	7822.23	1089.41
	2641.94	245.636		405.328	9970.16	1075.34
	1027.86	350.939		81.3808	14997.1	462.89
	2774.76	458.779		3.8022	6307.72	1385.08
	6386.23	446.072		379.106	7826.4	498.656
	7110.95	656.899		337.775	11405.8	91.359
	5680.61	773.006		730.595	10002.4	369.251
	1988.13	469.903		375.741	14798.2	1133.85
	1637.51	379.407		559.73		907.755
	6837.29	899.848		683.872		1045.7
	2246.13	136.864		1026.06		740.362
	1078.03	937.919		592.344		371.447
	5273.85	595.657		154.462		293.149
	5048.72	556.736		344.958		142.358
	2497.38	851.388		374.139		726.572
	6229.8	270.191				1512.35
	1462.66	900.057				576.099
	2301.17	515.694				1200.44
	1371.57	308.727				95.952
	3625.73	170.499				414.755
	1525.33	323.768				1071.03
	3744.91					1421.28
	2896.73	829.774				1360.2
	3678.41	1290.99
	7119.76	1342.9
	6914.26	2218.22
	7519.77	641.468
	5142.57	1428.71
	2775.66	1940.62
	2430.89	2026.45
	7385.06	1015.97
	2270.16	1899.8
	1817.44	1680.38
	3950.19	463.518
	1975.87	2116.54
	7192.29	751.059
	3903.13	1843.85
	5460	1744.29
	5922.15	1716.63
		1590.52
		1699.12
		1850.57
		792.419
		752.13
		1634.68
		2066.78
		629.366
		1876.6
		758.652
		1957.98
		1490.58
		1655.15
		891.109
		2025.93
		1098.89

## Sheet: Figure 6
Figure 6b	mRNA expression
		CYP26A1	CYP26B1	CRABP2	RARA	RARB	RORA	RORB
	4 weeks old mDANs	2.18546	-0.229054	1.97544	-0.333787	-1.34274	-1.2309	-1.51025
	8 weeks old mDANs	3.76353	2.49935	3.56808	-0.698945	-0.338881	-2.33811	-2.73098
Figure 6c	Real-time qPCR analysis of CYP26B1 in Leigh iNs
		Replicate 1	Replicate 2	Replicate 3
	DMSO	0.494	0.119	-0.613
	Talarozole	-2.142	-2.669	-2.214
	Sertaconazole	-1.67	-2.927	-2.075
Figure 6e	Docking results of talarozole and sertaconazole in CYP26A1 and CYP26B1 using SMINA affinity score.
		Sertaconazole					Talarozole
	CYP26A1	-7.05849	-5.57154	-6.68799	-7.76101	-7.23373	-7.4402	-7.68478	-7.23682	-7.38581	-7.84596
	CYP26B1	-5.35177	-5.62745	0.14522	-7.88757	-5.46036	-6.80332	-5.13939	-7.28787	-6.15429	-7.38489
Figure 6g	Docking results of talarozole and sertaconazole in PPARG using SMINA affinity score.
		Sertaconazole					Talarozole
	2FVJ	-7.92041	-6.10629	-5.94469	-5.68251	-6.33255	-6.91192	-7.54849	-7.71218	-9.19029	-7.5559
	3B1M	-8.30886	-7.66667	-7.94339	-7.39524	-7.74312	-5.04851	-5.26805	-7.71264	-6.3666	-6.93541
	6L8B	-5.09008	-7.52612	-7.97191	-6.47849	-5.14515	-3.69749	-5.40236	-7.93185	-6.9488	-5.51446
Figure 6h	Luciferase activity assay in control NPCs and Leigh NPCs transfected with the reporter plasmid CYP26A1-Luc (left) or PPRE-Luc (right)
		CYP26A1-Luc				PPRE-Luc
	CTL+DMSO	99.9998	100.002	99.9993	99.9997	101.383	101.263	110.307	100.097
	Leigh + DMSO	84.5746	45.4849	42.7431	42.3916	95.34	66.0367	80.2967	112.037
	Leigh + Sertaconazole	69.6909	53.0516	18.9648	44.6584	73.44	67.6233	105.093	111.38
	Leigh + Talarozole	101.36	76.1126	73.9445	97.1007	141.84	95.2667	158.893	238.51
	Leigh + Talarozole + Sertaconazole	118.745	81.7375	54.4273	106.771	126.443	102.107	138.327	277.553

## Sheet: Figure S2
Figure S2e	Number of nuclei (untreated)
	CTL	0.555032	0.769002	1.3146	0.906518	1.0912	0.670704	0.908008	0.979497	1.24957	1.55588	1.07949	0.920515
	Leigh	0.543613	0.668222	0.769498	0.549074	0.820632	0.78042	0.647868	0.968575	1.02219	1.17162	1.15064	1.21675
	Mean neurite length (untreated)
	CTL	0.986894	0.989038	1.00468	1.00205	1.0198	0.9611	1.01903	0.986238	1.01414	1.01703	0.999126	1.00087
	Leigh	0.963709	0.987483	0.975915	1.00259	1.02129	0.972763	1.00516	1.01559	0.975555	0.949156	0.968923	0.971279
Figure S2f	Number of nuclei after DLD treatment
	DMSO	1.2144	1.08119	0.869827	0.984423	0.85016	0.978249	0.926645	0.766841	1.0945	1.23377	1.11139	1.03183	1.11558	0.720268	1.02094	0.904594	1.13604	0.889085	1.05497	1.01531	0.865763	1.07894	0.840532	1.11059	1.10417
	DLD1 - 1µM	0.533176	0.745779	0.735375	0.724578	0.950334
	DLD1 - 10µM	0.690224	0.717511	0.750883	0.76168	0.734197
	DLD1 - 50µM	0.853357	0.617786	0.771888	0.742638	0.606792
	DLD2 - 1µM	1.10574	1.14301	1.14112	0.976759	1.36307
	DLD2 - 10µM	1.01298	1.09401	1.05025	1.14489	1.0425
	DLD2 - 50µM	0.842127	0.73995	0.8616	1.05046	0.930067
	DLD3 - 1µM	0.7713	0.701217	0.561837	0.579113	0.687868
	DLD3 - 10µM	0.564782	0.672949	0.471339	0.464272	0.597369
	DLD3 - 50µM	0.899761	0.72122	0.826847	0.818081	0.930765
	DLD4 - 1µM	1.13023	0.941155	1.11711	1.07778	0.988881
	DLD4 - 10µM	1.35076	1.15199	1.21388	1.08119	1.26659
	DLD4 - 50µM	0.749639	1.00821	1.04789	1.07008	1.28482
	DLD5 - 1µM	1.07489	1.44648	1.14176	1.45697	1.02507
	DLD5 - 10µM	0.964494	1.14675	0.964494	1.00881	0.893428
	DLD5 - 50µM	0.644045	0.67525	0.588451	0.62123	0.623328
Figure S2g	Mean neurite length after DLD treatment
	DMSO	1.00489	0.981915	1.00678	1.01702	0.989396	0.986217	0.990622	1.02578	0.997447	0.999938	0.987913	0.991861	1.00195	1.00286	1.01542	1.01313	1.00108	0.982451	1.01726	0.986086	0.98313	1.00387	0.993471	1.00273	1.0168
	DLD1 - 1µM	0.99346	0.985271	1.01601	0.997237	0.982729
	DLD1 - 10µM	1.00047	1.00133	0.977152	0.992908	1.00056
	DLD1 - 50µM	0.997739	0.994759	0.988731	0.999713	0.97751
	DLD2 - 1µM	1.01574	0.995675	1.00903	1.01057	0.997898
	DLD2 - 10µM	1.00836	0.982192	1.02601	1.01963	1.01376
	DLD2 - 50µM	1.01445	0.980982	0.998607	1.00072	0.981933
	DLD3 - 1µM	0.97341	0.974611	0.983366	0.975451	0.985793
	DLD3 - 10µM	0.949012	0.969752	0.993854	0.939227	0.978561
	DLD3 - 50µM	0.963622	0.959554	0.94816	0.963073	0.951805
	DLD4 - 1µM	0.98773	1.00408	1.02796	1.00443	1.02427
	DLD4 - 10µM	0.996614	1.00686	0.995844	1.02086	1.00399
	DLD4 - 50µM	1.01552	1.00365	0.999605	1.01475	1.00178
	DLD5 - 1µM	1.01447	0.996664	0.998204	0.991277	1.00648
	DLD5 - 10µM	1.02079	1.02529	1.0358	1.03115	1.01723
	DLD5 - 50µM	0.920326	0.796569	0.887789	0.856818	0.837681
Figure S2h	Number of nuclei after YSD treatment
	DMSO	0.995424	0.992421	0.919777	0.947948	1.14443	0.978419	1.1288	0.950532	1.20388	0.738373
	YSD1 - 1µM	1.06449	1.09166	1.07422	1.18862	1.13299
	YSD1 - 10µM	0.580438	0.597169	0.776777	0.777206	0.741456
	YSD1 - 50µM	0.698127	0.707994	0.686258	0.722008	0.568283
	YSD2 - 1µM	1.08194	1.13871	1.09552	1.16216	1.09767
	YSD2 - 10µM	1.2002	1.15458	1.16845	1.19248	0.971257
	YSD2 - 50µM	0.988417	0.934506	1.0449	1.3033	1.03089
	YSD3 - 1µM	0.825468	0.931654	0.899906	0.659001	1.03119
	YSD3 - 10µM	1.10327	1.0372	0.850352	0.96705	1.03441
	YSD4 - 1µM	1.06135	1.16474	1.00343	1.10511	0.940369
	YSD4 - 10µM	0.957815	1.0469	0.997569	0.982125	1.03589
	YSD4 - 50µM	0.16445	0.211211	0.309452	0.332904	0.394394
Figure S2i	Mean neurite length after YSD treatment
	DMSO	1.00265	0.996488	1.00754	1.0004	0.992926	1.00218	1.0048	0.998008	0.99668	0.998335
	YSD1 - 1µM	1.00846	0.995331	0.997098	1.01334	1.00614
	YSD1 - 10µM	1.04695	1.05046	1.05266	1.05161	1.04278
	YSD1 - 50µM	0.921071	0.938893	0.924463	0.925277	0.917263
	YSD2 - 1µM	1.00111	1.00028	0.998276	0.992098	1.00062
	YSD2 - 10µM	0.993241	0.999947	0.997329	1.00589	1.0033
	YSD2 - 50µM	1.01268	0.99197	0.998694	0.994286	0.98745
	YSD3 - 1µM	0.997508	0.990167	0.995443	0.997078	0.984715
	YSD3 - 10µM	0.997011	0.983023	1.00249	0.979702	0.981045
	YSD4 - 1µM	1.01161	1.01219	0.991529	0.999712	1.00845
	YSD4 - 10µM	1.02775	1.02635	1.02525	1.02127	1.03899
	YSD4 - 50µM	0.873255	0.892354	0.818186	0.836801	0.835264
Figure S2j	Number of nuclei after treatment with non-predicted drugs (NPD)
	DMSO	0.978249	0.926645	0.766841	1.0945	1.23377	1.11139	1.03183	1.11558	0.720268	1.02094
	NPD1 - 1µM	0.593247	0.770907	0.506282	0.684531	0.698665
	NPD1 - 10µM	0.515705	0.406753	0.430114	0.471731	0.417746
	NPD1 - 50µM	0.45583	0.420691	0.531802	0.492933	0.502356
	NPD2 - 1µM	1.11118	1.25105	1.19326	0.965452	1.01905
	NPD2 - 10µM	1.21629	1.01256	1.259	1.13568	0.943049
	NPD2 - 50µM	0.920226	1.14049	1.22194	0.983878	0.987018
	NPD3 - 1µM	0.954355	1.29816	1.12186	1.03978	1.03266
	NPD3 - 10µM	1.08082	0.967337	0.970268	1.2902	0.951424
	NPD3 - 50µM	0.707286	0.794179	0.715452	0.563023	0.804229
Figure S2j	Number of neurons after treatment with non-predicted drugs (NPD)
	DMSO	0.745556	0.93011	0.996611	1.39797	0.929756	1.14355	1.28954	0.618739	0.935209	1.01296
	NPD1 - 1µM	1.14903	1.15571	0.732255	0.890985	0.59909
	NPD1 - 10µM	0.730471	0.661523	0.681202	0.684482	0.687056
	NPD1 - 50µM	0.406651	0.440618	0.32607	0.376043	0.273766
	NPD2 - 1µM	0.93448	0.721016	0.641665	0.798502	1.28142
	NPD2 - 10µM	0.780425	0.574898	0.791437	0.872763	0.956498
	NPD2 - 50µM	1.16259	0.611573	0.965653	1.28459	0.669476
	NPD3 - 1µM	0.928681	0.670611	0.785345	0.554805	0.766846
	NPD3 - 10µM	1.30038	0.791526	0.799944	1.09748	0.992175
	NPD3 - 50µM	0.51903	0.53488	0.579077	0.642706	0.423861

## Sheet: Figure S5
Figure S5f	Number of analyzed signals per active cell
	CTL	3	1	11	1	1	5	5	1	4	1	1	3	1	1	1	3	6	1	3	3	4	3	3	3	6
	Leigh	4	1	2	1	5	5	1	26	8	9	15	1	3	1	1	4	6	1	1	2
Figure S5g	Number of signals per minute
	CTL	0	0.2	1	0.2	0.2	0.4	0.6	0	0	0	0.8	0.4	0.2	0.2	0	0.2	0.4	0.2	0.2	0	0	0.6	0.2	0.4	0.6
	Leigh	0.8	0.2	0.4	0	0.2	0.4	0	1.4	0.4	0.6	1.4	0	0.4	0.2	0.2	0.2	0.8	0.2	0.2	0.2
Figure S5h	Calcium response to metabolic stress - peak amplitude
	CTL	-7.813	-5.786	-7.774	-2.401	-5.275	-2.579	-3.105	-3.929	-6.883	-2.804	-2.849	-7.407	-6.358	-10.032	-9.552	-5.098	-6.943	-6.067	-5.86	-6.152	-7.237	-6.03058	-7.261	-4.447	-4.569	-6.152	-7.257	-7.095	-8.983	-3.455	-7.164	-3.409	-4.492	-4.0777	-4.1927	-8.155
	Leigh	-5.595	-0.899	-3.992	-10.656	-15.632	-5.173	-3.712	-4.875	-1.85	-6.553	-4.509	-8.191	-3.893	-3.77	-2.572	-1.392	-0.423	-1.48	-3.963	-1.11021	-2.94254	-1.25943
Figure S5i	Calcium response to metabolic stress - time to peak
	CTL	185.962	180.986	94.5358	19.9023	113.194	21.1462	120.036	117.548	121.279	22.39	116.304	144.913	147.401	72.7677	117.548	154.864	146.779	98.4218	122.525	122.525	105.452	134.962	125.011	125.011	120.036	125.011	165.28	165.28	112.769	198.852	151.506	126.542	123.96	136.011	169.584	111.047
	Leigh	57.2453	117.504	81.3486	85.3658	84.3615	57.2453	84.3615	77.7432	123.145	151.65	147.633	151.65	124.534	125.538	134.577	85.3659	136.585	151.65	130.56	132.568	117.91	138.557

## Sheet: Figure S6
Figure S6a	Viability CTL MOs - Luminescence (RLU)
	Untreated	412080	409900	332445	417055	334015	376280
	DMSO	377200	372160	420270	381570	359335	387740
	0.1 µM Sertaconazole	365560	382255	401915	324050	360220	344555
	1 µM Sertaconazole	278025	263705	270425	245505	218260	277345
	5 µM Sertaconazole	501	573	521	826	2497	4017.5
	10 µM Sertaconazole	502	563	454	456	556	516
	0.1 µM Talarozole	414955	421380	428520	367690	374675	378355
	1 µM Talarozole		370720	436650	359250	324245	339770
	5 µM Talarozole	169525	62225.5	4424.5	776	6859.5	29224
	10 µM Talarozole	5163.5	15143	5453.5	2887	10113.5	9257.5
Figure S6b	Organoid size CTL MOs (px2)
		Untreated						DMSO
	Day	Organoid 1	Organoid 2	Organoid 3	Organoid 4	Organoid 5	Organoid 6	Organoid 1	Organoid 2	Organoid 3	Organoid 4	Organoid 5	Organoid 6
	D2 (baseline)	101320	101221	94698	100727	95504	117352	96318	100855	97979	102091	93536	96486
	D4	112945	116334	107340	118529	114231	124973	108512	113211	113747	111209	107399	104001
	D7	144211	140320	137902	162440	136295	155118	134826	151500	141950	137817	135931
	D9	158583	149146	152821	175854	150669	163908	141351	149322	156545	160236	147762	149810
	D11	185301	173888	174932	199209	177473	184184	162900	174621	181511	185375	170955	168561
		0.1 µM Sertaconazole						1 µM Sertaconazole						5 µM Sertaconazole						10 µM Sertaconazole
	Day	Organoid 1	Organoid 2	Organoid 3	Organoid 4	Organoid 5	Organoid 6	Organoid 1	Organoid 2	Organoid 3	Organoid 4	Organoid 5	Organoid 6	Organoid 1	Organoid 2	Organoid 3	Organoid 4	Organoid 5	Organoid 6	Organoid 1	Organoid 2	Organoid 3	Organoid 4	Organoid 5	Organoid 6
	D2 (baseline)	97711	102095	94126	102477			102905	93872	97784	98902	100128	102193	97786	93848	97714	103344	103045	97187	96385	96815	96028	96530	93205	103879
	D4	108095	124379	108381	108184	122213		129926	109059	110958	118059	122679	116842	113766	117064	109898	102105	119527	117045	127925	125376	127878	127596	116475	122459
	D7	133405	161419	136021	137885	133564		140825	130227	141284	140160	142659	152451	138707	133451	128722	123771	148407	128462	114222	109752	109246	122799	116850	117858
	D9	142514	161304	153445	145013	157270	143122	130913	140191	136708	155800	152303	168722	116305	123574	128971	115216	130426	125677	107069	105367	101736	112084	107850	108935
	D11	164943	182199	178902	168982	192043	164316	147241	157383	152637	174885	167843	183910	109698	129220	114923	112797	127524	120742	104583	111813	105395	111335	107062	108307
		0.1 µM Talarozole						1 µM Talarozole						5 µM Talarozole						10 µM Talarozole
	Day	Organoid 1	Organoid 2	Organoid 3	Organoid 4	Organoid 5	Organoid 6	Organoid 1	Organoid 2	Organoid 3	Organoid 4	Organoid 5	Organoid 6	Organoid 1	Organoid 2	Organoid 3	Organoid 4	Organoid 5	Organoid 6	Organoid 1	Organoid 2	Organoid 3	Organoid 4	Organoid 5	Organoid 6
	D2 (baseline)	97037	101157	103564	97221	96864	99274	94313	99251	96796	106027	97958	97427	96559	98596	93593	94071	98079	87371	94628	99093	97965	87539	100949	104366
	D4	116734	110818	111569	121386	113953		114535	119215	120109	117565	103818		109912	104614	114026	109798	119655	121480	111867	117937	109418	108161	115874	123145
	D7	137542	146394	147750	147542	153119	149696	136793	135082	153496	135792	136032		112472	144831	144736	143688	164034	121737	96872	126315	143290	112717	147200	154934
	D9	146735	157473	157525	162797	169799	166241	147063	146578	164610	151943	150403		118633	148279	149593	142250	157014	126629	98132	120470	137255	109794	137489	138062
	D11	193925	185594	176023	185019	185197	186995	172284	172684	189518	168458	166640		129875	138113	150222	132237	140155	112919	135507	101602	140716	142533
Figure S6c	Spontaneous calcium activity
	Number of analyzed signals per active cell
	DMSO	8	30	3	6	1	26	7	32	1	4	1	5	8	3	12	12	2	2	2	5	1	18	7	22	4	14	14
	Sertaconazole	2	2	2	1	11	2	3	3	2	17	2	1	35	6	15	15	7	2	4	10	11	13	1	3	97	21	7	5	17	1	49	17	107	1	39	2	15	4	29
	Talarozole	8	40	3	18	31	20	1	1	59	14	4	1	13	1	2	2	6	1	12	3	12	10	32	7
	Number of signals per minute
	DMSO	1	1.8	0.2	1.2	0	4.2	0.4	3.4	0	0	0	0.6	1.4	0.6	2	1.8	0.4	0	0.4	0.2	0	1	0.8	4.4	0.4	1	1
	Sertaconazole	0.2	0	0	0	2.2	0.4	0.6	0.6	0.4	3.4	0.4	0.2	7	1.2	1	0.2	1.4	0.2	0.2	0.4	0.2	0.6	0	0	5.8	0.4	0.2	0	0.2	0	0	0.2	8.4	0	0.2	0	0.2	0.4	3.2
	Talarozole	0.4	2.4	0.6	2.2	4.2	3	0	0.2	8	2	0.2	0.2	0.4	0	0.4	0	0.6	0.2	2	0.6	2.4	1.6	2.8	0
Figure S6d	Calcium response to metabolic stress - peak amplitude
	DMSO	4.562	7.73	6.336	9.522	2.83	5.773	6.073	11.097	0.862	3.707	7.019	1.082	5.708	3.182	14.4	3.866	9.047	11.443	6.289	4.793	6.056	4.03	6.44305	9.044	8.622	9.349	5.71662	9.255	11.013	5.213	9.498	6.799	10.223	6.41	5.263	0.514	1.89777	1.759	3.29636	4.3	1.729	1.364	3.50965	8.963	10.055	3.225	4.079	1.66
	Sertaconazole	4.217	3.768	7.817	4.78	9.391	5.736	6.242	9.841	7.479	14.536	6.598	9.278	14.123	4.124	12.371	10.927	12.061	3.459	3.739	7.563	5.258	6.153	19.159	9.199	11.727	6.823	9.99	13.706	7.371	8.65	7.25	11.392	13.158	9.198	6.579	4.64	14.649	0.899	8.604	3.655	4.021	1.124	3.221	2.721	5.485	4.157
	Talarozole	6.564	3.632	5.64	3.34583	3.904	5.115	5.97456	5.418	0.126	7.633	5.905	2.594	4.765	3.142	2.404	3.099	2.678	15.112	7.24	24.707	3.514	0.422	5.061	3.571	6.888	4.133	7.338	4.161	0.48	1.709	5.003	3.116	4.933	14.544	12.084	9.356	7.474	5.46	3.022	6.28	6.162	4.17
	Calcium response to metabolic stress - time to peak
	DMSO	194.669	243.042	169.727	128.551	87.3745	69.297	82.3529	40.1722	39.8045	72.7677	18.6584	136.206	120.035	123.767	184.096	142.426	333.985	187.828	185.34	181.608	103.443	288.235	255.093	219.943	253.085	254.089	274.175	317.36	141.182	291.693	288.583	129.987	129.365	144.291	60.3287	93.9138	72.7677	77.7432	149.889	188.45	90.8041	28.1205	100.43	29.1248	28.1205	26.1119	20.0861	32.1377
	Sertaconazole	31.1334	38.1636	23.099	153.659	22.0947	159.684	225.968	204.878	136.585	137.59	135.581	137.59	88.3788	137.59	135.581	112.482	64.0604	124.389	60.9507	65.9262	261.119	417.791	324.39	152.654	65.2798	498.135	445.911	196.844	475.036	116.499	196.844	113.486	362.554	408.752	9.03873	163.702	106.456	63.2712	25.1076	23.099	21.0904	109.463	139.316	127.499	142.426
	Talarozole	141.607	26.1119	183.788	61.2626	153.659	88.3788	121.521	17.0732	121.521	130.56	51.2195	61.2625	25.1076	61.2625	108.465	128.551	296.668	114.438	116.926	116.304	178.499	174.767	84.5846	104.487	105.731	118.792	116.304	46.6459	41.6704	166.681	19.2803	167.303	143.048	142.426	139.316	319.058	320.302	348.29	318.436	182.852	66.5482
Figure S6e	mRNA expression
		KIF1A	KIF5A	KIF5C	SNPH	SYBU	TRAK2
	4 weeks old mDANs	-1.11803	-0.897237	-0.562632	-1.13868	-0.74431	-0.709456
	8 weeks old mDANs	-0.96024	-0.96043	-0.696263	-1.13276	-1.30346	-0.529144
	90 days old Cos	-1.97428	-0.277087	-0.361243	-2.11634	-1.7726	-1.15217
Figure S6i	Western blot images and intensity values of mDANs
	Raw intensity values:
		SNPH			KIF5A			ACTINB
		Batch 1	Batch 2	Batch 3	Batch 1	Batch 2	Batch 3	Batch 1	Batch 2	Batch 3
	CTL + DMSO	22133713	21315033	25591367	15446418	13392906	9589041	21924811	7075771	4824252
	Leigh + DMSO	36966319	19867981	24049049	11642957	12171108	10296705	18433679	6474277	4499752
	Leigh + Sertaconazole	32597560	11573015	40222964	11774822	8964306	14116244	16289866	5119089	10950737
	Leigh + Talarozole	19467294	10199604	22398474	9404548	8540245	11565332	21335966	4964741	6539230
Figure S6j	Western blot quantifications of SNPH and KIF5A in mDANs
		SNPH			KIF5A
		Batch 1	Batch 2	Batch 3	Batch 1	Batch 2	Batch 3
	CTL + DMSO	0.5	0.98	0.99	1.12	1.01	0.87
	Leigh + DMSO	1	1	1	1	1	1
	Leigh + Sertaconazole	1	0.74	0.69	1.14	0.93	0.56
	Leigh + Talarozole	0.45	0.67	0.64	0.7	0.92	0.77
Figure S6k	Western blot images and intensity values of Mos
	Raw intensity values:
		SNPH			KIF5A			ACTINB
		Batch 1	Batch 2	Batch 3	Batch 1	Batch 2	Batch 3	Batch 1	Batch 2	Batch 3
	CTL + DMSO	47320821		17422709	18373699		20373272	57922167		19365669
	Leigh + DMSO	7589356	1726545	7788306	9318338	11455667	14441296	48716455	19519640	20054524
	Leigh + Sertaconazole	8766974	1888997	7188446	10334753	10262446	14401878	53794465	17840332	19857097
	Leigh + Talarozole	5901180	1376490	6361889	7939311	9783769	14708638	56008294	22030765	18287730
Figure S6l	Western blot quantifications of SNPH and KIF5A in Mos
		SNPH			KIF5A
		Batch 1	Batch 2	Batch 3	Batch 1	Batch 2	Batch 3
	CTL + DMSO	5.24419		2.31661	1.6584		1.46095
	Leigh + DMSO	1	1	1	1	1	1
	Leigh + Sertaconazole	1.04612	1.19708	0.932156	1.00438	0.980165	1.00719
	Leigh + Talarozole	0.676328	0.706378	0.895768	0.741084	0.756707	1.11691
[truncated: 6 more columns]

## Sheet: Figure S7
Figure S7b	Signal intensity quantification per organoid area in midbrain organoids
		Hoechst			MAP2			SMI312
	Replicate	DMSO	Sertaconazole	Talarozole	DMSO	Sertaconazole	Talarozole	DMSO	Sertaconazole	Talarozole
	Organoid 1	0.007043	0.023257	0.040928	0.0001	0.0393	0.0411	0.0288	0.048	0.0305
	Organoid 2	0.024354	0.038955	0.039448	0.0317	0.0386	0.04	0.0285	0.0369	0.0195
	Organoid 3	0.0271	0.045475	0.038754	0.0263	0.0205	0.0351	0.0196	0.0407	0.0328
	Organoid 4	0.009879	0.008745	0.021908	0.0178	0.0112	0.03	0.0255	0.0098	0.0112
	Organoid 5	0.006326	0.012822	0.011213	0.0116	0.0152	0.0136	0.0149	0.0159	0.0154
	Organoid 6	0.00838	0.048492	0.017318	0.0186	0.017	0.0157	0.0276	0.0152	0.0173
	Organoid 7	0.014002	0.010709	0.009606	0.025	0.0153	0.011	0.0136	0.0162	0.0093
	Organoid 8	0.007798	0.010068	0.012673	0.0149	0.0132	0.0146	0.0179	0.015	0.0123
	Organoid 9	0.009027	0.010041	0.014207	0.014	0.0138	0.0129	0.0141	0.0135	0.0098
	Organoid 10	0.011357	0.010199	0.00348	0.0208	0.0198	0.0235	0.0308	0.0221	0.03
	Organoid 11	0.013339	0.00341	0.003106	0.0232	0.0186	0.0199	0.029	0.0264	0.0243
	Organoid 12	0.015764	0.013722	0.004128	0.0149	0.0188	0.0217	0.0178	0.0166	0.0248
	Organoid 13	0.009552	0.012512		0.0158	0.0195		0.0122	0.0108
	Organoid 14	0.006331	0.008756	0.010342	0.0167	0.0185	0.0179	0.0121	0.0111	0.0059
	Organoid 15	0.011026	0.010713	0.033805	0.0143	0.016	0.0161	0.0143	0.0076	0.005
	Organoid 16	0.031013	0.00787	0.041471	0.0197	0.0247	0.0242	0.0214	0.0233	0.015
	Organoid 17	0.006643	0.008672	0.007382	0.0229	0.0171	0.0163	0.0254	0.0179	0.0098
	Organoid 18		0.03701	0.009495		0.0255	0.0187		0.0244	0.0096
	Organoid 19	0.020096	0.017127	0.0096	0.0289	0.0189	0.0315	0.0149	0.0077	0.0077
	Organoid 20	0.013761	0.01254	0.002424	0.0153	0.0304	0.0369	0.0094	0.0116	0.0041
	Organoid 21	0.012438	0.014593	0.006223	0.0222	0.0249	0.0379	0.0121	0.0156	0.003
Figure S7e	Glycerophospholipid levels
	PA					PI
	CTL	Leigh	Sertaconazole	Talarozole		CTL	Leigh	Sertaconazole	Talarozole
	0.161754	0.239304	0.148233	0.215632		4.81361	5.72288	5.0476	5.79247
	0.158885	0.207019	0.147116	0.23186		4.6406	5.92817	5.33086	5.22816
	0.255165	0.226457	0.169616	0.206119		6.31759	5.10641	5.18128	5.27366
	0.23913	0.245469	0.163453	0.279725		5.97782	5.33059	6.07804	6.54013
	0.367727	0.324856	0.19024	0.170417		5.34666	5.95996	7.05728	6.1285
	PC					PS
	CTL	Leigh	Sertaconazole	Talarozole		CTL	Leigh	Sertaconazole	Talarozole
	31.7387	36.2585	35.0141	34.4243		3.71887	4.17875	3.77288	3.76468
	27.0379	35.7623	37.5395	35.3733		3.56379	4.48049	4.13518	3.61702
	39.5691	32.0569	36.2755	30.2864		4.38412	3.42156	3.56939	3.54534
	39.5396	34.8328	39.6873	38.3784		4.77683	3.64678	4.1461	4.25934
	38.5606	38.0519	41.2036	37.3324		4.58431	4.0358	4.18542	3.76657
Figure S7f	Sphingolipid levels
	Ceramides					Sphingomyelin
	CTL	Leigh	Sertaconazole	Talarozole		CTL	Leigh	Sertaconazole	Talarozole
	0.29987	0.29851	0.2835	0.62764		1.42749	1.98149	1.28912	1.80833
	0.29654	0.3473	0.35875	0.31036		1.57446	2.08617	1.49176	1.70787
	0.2488	0.29642	0.27542	0.24833		1.74336	1.42994	1.27655	1.70891
	0.29138	0.3034	0.45014	0.34468		1.96053	1.89625	1.72115	2.33984
	0.38446	0.41651	0.33504	0.30337		1.98238	1.93208	1.76279	2.25758
Figure S7g	HexCer levels
	HexCer 18:0					HexCer 20:0
	CTL	Leigh	Sertaconazole	Talarozole		CTL	Leigh	Sertaconazole	Talarozole
	0.04858	0.02838	0.03182	0.01356		0.01232	0.00751	0.00889	0.00591
	0.03979	0.02732	0.03255	0.01023		0.00968	0.00807	0.00895	0.00417
	0.02667	0.01584	0.02305	0.00749		0.00708	0.00412	0.00595	0.00291
	0.03583	0.01755	0.0286	0.01126		0.01003	0.00516	0.00886	0.0051
	0.03845	0.02101	0.02871	0.01151		0.01002	0.00593	0.009	0.00497
	HexCer 22:0					HexCer 24:0
	CTL	Leigh	Sertaconazole	Talarozole		CTL	Leigh	Sertaconazole	Talarozole
	0.01406	0.01587	0.02007	0.0123		0.00538	0.00933	0.01484	0.00573
	0.01181	0.01649	0.02204	0.01028		0.00505	0.0102	0.01644	0.00541
	0.0129	0.0109	0.01836	0.00916		0.00616	0.00834	0.01613	0.00568
	0.01292	0.01302	0.02131	0.01155		0.00424	0.00755	0.01322	0.0051
	0.0121	0.01345	0.01919	0.01018		0.00495	0.00953	0.01443	0.00521
	HexCer 24:1
	CTL	Leigh	Sertaconazole	Talarozole
	0.03919	0.04054	0.06678	0.02152
	0.0343	0.03877	0.06591	0.01786
	0.03333	0.03094	0.0605	0.01781
	0.03412	0.03345	0.05889	0.01979
	0.03643	0.0372	0.06809	0.01989

[truncated: 2 more sheets: Figure S8, Figure S10]
